# Supplementary material for: Reciprocal regulation between Acinetobacter baumannii and Enterobacter cloacae AdeR homologs: implications for antimicrobial resistance and pathogenesis
Source: PLoS One. 2025 Mar 10;20(3):e0315428. doi: 10.1371/journal.pone.0315428 (PMC11892822; doi:10.1371/journal.pone.0315428)
Supplement: S1 Table — (XLSX) [file pone.0315428.s001.xlsx]

## Sheet: raw
Table S1. Prevalence of adeB and adeR in Acinetobacter spp.
Organism Name	Strain	ST_Abaumannii	AdeR	AdeB	BioProject	Assembly	Size(Mb)	GC%	Input replicons
Acinetobacter baumannii	AB322	1	lcl|CP119232.1_prot_WEI07804.1_1298		PRJNA938819	GCA_029168475.1	4.18291	39.204	chromosome:CP119232.1; plasmid pAB322-1:CP119235.1; plasmid pAB322-2:CP119234.1; plasmid pAB322-3:CP119233.1
Acinetobacter baumannii	MRSN 56	1	lcl|CP090606.1_prot_UIY51819.1_2168		PRJNA742487	GCA_021484925.1	4.15378	39.5	chromosome:CP090606.1
Acinetobacter baumannii	Ax270	1	lcl|NZ_CP049240.1_prot_WP_000459546.1_1655	lcl|NZ_CP049240.1_prot_WP_000987602.1_1657	PRJNA607827	GCA_018831465.1	3.76488	39	chromosome:NZ_CP049240.1/CP049240.1
Acinetobacter baumannii	ATCC BAA1605	1	lcl|CP058625.1_prot_QLG82231.1_3755	lcl|CP058625.1_prot_QLG82233.1_3757	PRJNA643902	GCA_013403505.1	4.0479	39.1896	chromosome:CP058625.1; plasmid unnamed:CP058626.1
Acinetobacter baumannii	AB227-VUB	1	lcl|NZ_CP091340.1_prot_WP_000459546.1_1753	lcl|NZ_CP091340.1_prot_WP_000987602.1_1755	PRJNA798866	GCA_022467655.1	3.87435	39.1	chromosome:NZ_CP091340.1/CP091340.1
Acinetobacter baumannii	AB229-VUB	1	lcl|NZ_CP091339.1_prot_WP_000459546.1_1753	lcl|NZ_CP091339.1_prot_WP_000987602.1_1755	PRJNA798866	GCA_022467535.1	3.87553	39.1	chromosome:NZ_CP091339.1/CP091339.1
Acinetobacter baumannii	AB232-VUB	1	lcl|NZ_CP091337.1_prot_WP_000459546.1_2272	lcl|NZ_CP091337.1_prot_WP_000987602.1_2270	PRJNA798866	GCA_022467375.2	3.95648	38.9956	chromosome:NZ_CP091337.1/CP091337.1; plasmid unnamed5:NZ_CP102824.1/CP102824.1
Acinetobacter baumannii	Ex003	1	lcl|NZ_CP049314.1_prot_WP_000459546.1_1767	lcl|NZ_CP049314.1_prot_WP_000987602.1_1769	PRJNA607827	GCA_018831485.1	3.94708	38.9856	chromosome:NZ_CP049314.1/CP049314.1; plasmid pEx003:NZ_CP049315.1/CP049315.1
Acinetobacter baumannii	A1	1	lcl|NZ_CP010781.1_prot_WP_000459546.1_1909	lcl|NZ_CP010781.1_prot_WP_000987602.1_1907	PRJNA269083	GCA_000830055.1	3.91774	39.2891	chromosome:NZ_CP010781.1/CP010781.1; plasmid pA1-1:NZ_CP010782.1/CP010782.1
Acinetobacter baumannii	USA15	1	lcl|NZ_CP020595.1_prot_WP_000459546.1_2108	lcl|NZ_CP020595.1_prot_WP_000987602.1_2106	PRJNA380857	GCA_002082825.1	4.02848	39.078	chromosome:NZ_CP020595.1/CP020595.1; plasmid pUSA15_1:NZ_CP020594.1/CP020594.1
Acinetobacter baumannii	AB6870155	1	lcl|NZ_CP114381.1_prot_WP_000459546.1_1839	lcl|NZ_CP114381.1_prot_WP_000987602.1_1841	PRJNA263680	GCA_000794125.2	4.00333	39.288	chromosome:NZ_CP114381.1/CP114381.1; plasmid pAB0155-1:NZ_CP114382.1/CP114382.1; plasmid pAB0155-2:NZ_CP114383.1/CP114383.1; plasmid pAB0155-3:NZ_CP114384.1/CP114384.1
Acinetobacter baumannii	NCTC13421	1	lcl|NZ_LS483472.1_prot_WP_000459546.1_1799	lcl|NZ_LS483472.1_prot_WP_000987602.1_1801	PRJEB6403	GCA_900478145.1	4.04416	39.2	chromosome 1:NZ_LS483472.1/LS483472.1
Acinetobacter baumannii	A388	1	lcl|NZ_CP024418.1_prot_WP_059262613.1_1864	lcl|NZ_CP024418.1_prot_WP_000987602.1_1866	PRJNA269083	GCA_002741415.1	4.03205	39.2869	chromosome:NZ_CP024418.1/CP024418.1; plasmid pA388:NZ_CP024419.1/CP024419.1
Acinetobacter baumannii	MRSN 56	1	lcl|NZ_CP080452.1_prot_WP_000459546.1_1929	lcl|NZ_CP080452.1_prot_WP_000987602.1_1927	PRJNA742487	GCA_019458485.1	4.05366	39.1836	chromosome:NZ_CP080452.1/CP080452.1; plasmid pMRSN56-1:NZ_CP080453.1/CP080453.1; plasmid pMRSN56-2:NZ_CP080454.1/CP080454.1; plasmid pMRSN56-3:NZ_CP080455.1/CP080455.1; plasmid pMRSN56-4:NZ_CP080456.1/CP080456.1
Acinetobacter baumannii	FDAARGOS_1036	1	lcl|NZ_CP066016.1_prot_WP_000459546.1_835	lcl|NZ_CP066016.1_prot_WP_000987602.1_837	PRJNA231221	GCA_016127515.1	4.05039	39.1863	chromosome:NZ_CP066016.1/CP066016.1; plasmid unnamed:NZ_CP066017.1/CP066017.1
Acinetobacter baumannii	9102	1		lcl|NZ_CP023029.1_prot_WP_000987602.1_185	PRJNA311558	GCA_003522845.1	4.06683	38.9829	chromosome:NZ_CP023029.1/CP023029.1; plasmid pAba9102a:NZ_CP023030.1/CP023030.1
Acinetobacter baumannii	AB169-VUB	1	lcl|NZ_CP091367.1_prot_WP_000459546.1_1010	lcl|NZ_CP091367.1_prot_WP_000987602.1_1008	PRJNA798866	GCA_022459415.1	4.10622	39.2	chromosome:NZ_CP091367.1/CP091367.1
Acinetobacter baumannii	OC081	1	lcl|NZ_CP087304.1_prot_WP_000459546.1_1780	lcl|NZ_CP087304.1_prot_WP_000987602.1_1782	PRJNA779872	GCA_024749385.1	4.0345	39.1764	chromosome:NZ_CP087304.1/CP087304.1; plasmid p1OC081:NZ_CP087306.1/CP087306.1; plasmid p2OC081:NZ_CP087307.1/CP087307.1; plasmid p3OC081:NZ_CP087305.1/CP087305.1; plasmid p4OC081:NZ_CP087308.1/CP087308.1
Acinetobacter baumannii	DA33382	1	lcl|NZ_CP030106.1_prot_WP_000459546.1_851	lcl|NZ_CP030106.1_prot_WP_000987602.1_849	PRJNA472712	GCA_003296225.1	4.03682	38.9899	chromosome:NZ_CP030106.1/CP030106.1; plasmid pDA33382-2:NZ_CP030108.1/CP030108.1; plasmid pDA33382-2-2:NZ_CP030107.1/CP030107.1; plasmid pDA33382-85:NZ_CP030109.1/CP030109.1
Acinetobacter baumannii	AB5075-UW	1	lcl|NZ_CP008706.1_prot_WP_000459546.1_1893	lcl|NZ_CP008706.1_prot_WP_000987602.1_1895	PRJNA243297	GCA_000963815.1	4.06698	39.0467	chromosome:NZ_CP008706.1/CP008706.1; plasmid p1AB5075:NZ_CP008707.1/CP008707.1; plasmid p2AB5075:NZ_CP008708.1/CP008708.1; plasmid p3AB5075:NZ_CP008709.1/CP008709.1
Acinetobacter baumannii	MRSN57	1	lcl|NZ_CP091172.1_prot_WP_000459546.1_2083	lcl|NZ_CP091172.1_prot_WP_000987602.1_2081	PRJNA742487	GCA_021609965.1	4.1255	39.5	chromosome:NZ_CP091172.1/CP091172.1
Acinetobacter baumannii	AB5075-VUB	1	lcl|NZ_CP070362.2_prot_WP_000459546.1_1441	lcl|NZ_CP070362.2_prot_WP_000987602.1_1443	PRJNA701627	GCA_016919505.2	4.09569	38.9577	chromosome:NZ_CP070362.2/CP070362.2; plasmid pAB5075-VUB_1:NZ_CP070363.1/CP070363.1; plasmid pAB5075-VUB_2:NZ_CP070364.1/CP070364.1; plasmid pAB5075-VUB_3:NZ_CP070365.1/CP070365.1
Acinetobacter baumannii	AR_0083	1	lcl|NZ_CP027528.1_prot_WP_000459546.1_899	lcl|NZ_CP027528.1_prot_WP_000987602.1_901	PRJNA292904	GCA_002996805.1	4.15817	39.2897	chromosome:NZ_CP027528.1/CP027528.1; plasmid unnamed:NZ_CP027529.1/CP027529.1
Acinetobacter baumannii	OC064	1	lcl|NZ_CP087317.1_prot_WP_059262613.1_2077	lcl|NZ_CP087317.1_prot_WP_000987602.1_2075	PRJNA779872	GCA_024749485.1	4.13406	39.2101	chromosome:NZ_CP087317.1/CP087317.1; plasmid p1OC064:NZ_CP087319.1/CP087319.1; plasmid p2OC064:NZ_CP087318.1/CP087318.1; plasmid p3OC064:NZ_CP087320.1/CP087320.1
Acinetobacter baumannii	AB5075-VUB-itrA::ISAba13	1	lcl|NZ_CP070358.1_prot_WP_000459546.1_1440	lcl|NZ_CP070358.1_prot_WP_000987602.1_1442	PRJNA701627	GCA_016919525.2	4.11492	38.9839	chromosome:NZ_CP070358.1/CP070358.2; plasmid pAB5075-VUB-itrA_1:NZ_CP070359.1/CP070359.1; plasmid pAB5075-VUB-itrA_2:NZ_CP070360.1/CP070360.1; plasmid pAB5075-VUB-itrA_3:NZ_CP070361.1/CP070361.1
Acinetobacter baumannii	11W359501	1	lcl|NZ_CP041035.1_prot_WP_000459546.1_1964	lcl|NZ_CP041035.1_prot_WP_000987602.1_1966	PRJNA548265	GCA_006385075.1	4.13019	39.1	chromosome:NZ_CP041035.1/CP041035.1
Acinetobacter baumannii	A85	1	lcl|NZ_CP021782.1_prot_WP_000459546.1_1989	lcl|NZ_CP021782.1_prot_WP_000987602.1_1987	PRJNA269083	GCA_002210065.1	4.14461	39.1765	chromosome:NZ_CP021782.1/CP021782.1; plasmid pA85-1:NZ_CP021783.1/CP021783.1; plasmid pA85-1a:NZ_CP021784.1/CP021784.1; plasmid pA85-1b:NZ_CP021785.1/CP021785.1; plasmid pA85-2:NZ_CP021786.1/CP021786.1; plasmid pA85-3:NZ_CP021787.1/CP021787.1
Acinetobacter baumannii	UC22850	1	lcl|NZ_CP076821.1_prot_WP_000459546.1_2417	lcl|NZ_CP076821.1_prot_WP_033107686.1_2415	PRJNA731249	GCA_024139095.1	4.14416	39.2054	chromosome:NZ_CP076821.1/CP076821.1; plasmid p1UC22850:NZ_CP076822.1/CP076822.1
Acinetobacter baumannii	VB2486	1	lcl|NZ_CP050403.1_prot_WP_000459546.1_1871	lcl|NZ_CP050403.1_prot_WP_000987602.1_1873	PRJNA613679	GCA_012935005.1	4.27787	39.172	chromosome:NZ_CP050403.1/CP050403.1; plasmid pVB2486_1:NZ_CP050404.1/CP050404.1; plasmid pVB2486_2:NZ_CP050405.1/CP050405.1; plasmid pVB2486_3:NZ_CP050406.1/CP050406.1; plasmid pVB2486_4:NZ_CP050407.1/CP050407.1; plasmid pVB2486_5:NZ_CP050408.1/CP050408.1; plasmid pVB2486_6:NZ_CP050409.1/CP050409.1
Acinetobacter baumannii	MRSN 58	1	lcl|NZ_CP090607.1_prot_WP_000459546.1_2307	lcl|NZ_CP090607.1_prot_WP_000987602.1_2305	PRJNA742487	GCA_021484905.1	4.26498	39.7	chromosome:NZ_CP090607.1/CP090607.1
Acinetobacter baumannii AB0057	AB0057	1	lcl|NC_011586.2_prot_WP_000459546.1_2051	lcl|NC_011586.2_prot_WP_000987602.1_2049	PRJNA21111	GCA_000021245.2	4.06388	39.1897	chromosome:NC_011586.2/CP001182.2; plasmid pAB0057:NC_011585.2/CP001183.2
Acinetobacter baumannii AB307-0294	AB307-0294	1	lcl|NZ_CP001172.1_prot_WP_000459556.1_1655	lcl|NZ_CP001172.1_prot_WP_000987602.1_1657	PRJNA269083	GCA_002803025.2	3.75949	39	chromosome:NZ_CP001172.1/CP001172.2
Acinetobacter baumannii AYE	AYE	1	lcl|NC_010410.1_prot_WP_000459546.1_1735	lcl|NC_010410.1_prot_WP_000987602.1_1737	PRJNA28921	GCA_000069245.1	4.04873	39.3357	chromosome:NC_010410.1/CU459141.1; plasmid p1ABAYE:NC_010401.1/CU459137.1; plasmid p2ABAYE:NC_010402.1/CU459138.1; plasmid p3ABAYE:NC_010404.1/CU459140.1; plasmid p4ABAYE:NC_010403.1/CU459139.1
Acinetobacter baumannii Canada BC-5	Canada BC-5	1	lcl|NZ_CP116680.1_prot_WP_000459546.1_1814	lcl|NZ_CP116680.1_prot_WP_000987615.1_1816	PRJNA565663	GCA_028370175.1	4.01882	39.1896	chromosome:NZ_CP116680.1/CP116680.1; plasmid pCanadaBC5-8.7:NZ_CP116681.1/CP116681.1
Acinetobacter baumannii	NCCP 15995	2	lcl|CP099788.1_prot_USX67076.1_2912		PRJNA851068	GCA_024126275.1	3.92183	38.9897	chromosome:CP099788.1; plasmid unnamed:CP099789.1
Acinetobacter baumannii	NCCP 16011	2	lcl|CP099795.1_prot_USX58518.1_218	lcl|CP099795.1_prot_USX58517.1_216	PRJNA851068	GCA_024125815.1	3.88361	38.9897	chromosome:CP099795.1; plasmid unnamed:CP099796.1
Acinetobacter baumannii	NCCP 16006	2	lcl|CP099793.1_prot_USX73342.1_3049	lcl|CP099793.1_prot_USX73344.1_3051	PRJNA851068	GCA_024126315.1	3.8917	38.9897	chromosome:CP099793.1; plasmid unnamed:CP099794.1
Acinetobacter baumannii	F-1629	2	lcl|CP099969.1_prot_USZ54867.1_1775	lcl|CP099969.1_prot_USZ54866.1_1773	PRJNA851068	GCA_024137925.1	3.95231	38.9788	chromosome:CP099969.1; plasmid unnamed:CP099970.1
Acinetobacter baumannii	NCCP 15989	2			PRJNA851068	GCA_024126255.1	4.08305	38.9004	chromosome:CP099784.1; plasmid unnamed:CP099785.1
Acinetobacter baumannii	NCCP 15996	2	lcl|CP099790.1_prot_USX70097.1_3096	lcl|CP099790.1_prot_USX70099.1_3098	PRJNA851068	GCA_024126295.1	4.02299	38.8902	chromosome:CP099790.1; plasmid unnamed1:CP099791.1; plasmid unnamed2:CP099792.1
Acinetobacter baumannii	4117201	2		lcl|CP079943.1_prot_WDM52325.1_1797	PRJNA729463	GCA_028752795.1	3.89445	39.1	chromosome:CP079943.1
Acinetobacter baumannii	B9	2	lcl|NZ_CP059548.1_prot_WP_000459542.1_1666	lcl|NZ_CP059548.1_prot_WP_000987613.1_1668	PRJNA607827	GCA_019903215.1	3.77672	39.1	chromosome:NZ_CP059548.1/CP059548.1
Acinetobacter baumannii	EAB1	2	lcl|NZ_CP112859.1_prot_WP_000459542.1_1604	lcl|NZ_CP112859.1_prot_WP_000987613.1_1606	PRJNA899328	GCA_026409185.1	3.82275	39.1	chromosome:NZ_CP112859.1/CP112859.1
Acinetobacter baumannii	EAB2	2	lcl|NZ_CP112860.1_prot_WP_000459542.1_1663	lcl|NZ_CP112860.1_prot_WP_000987613.1_1665	PRJNA899332	GCA_026409205.1	3.84622	39.1	chromosome:NZ_CP112860.1/CP112860.1
Acinetobacter baumannii	4117201	2	lcl|CP079944.1_prot_WDM55510.1_1490	lcl|CP079944.1_prot_WDM55508.1_1488	PRJNA729463	GCA_028752815.1	3.90335	39.1	chromosome:CP079944.1
Acinetobacter baumannii	AB3-VUB	2	lcl|NZ_CP091378.1_prot_WP_000459542.1_2581	lcl|NZ_CP091378.1_prot_WP_000987613.1_2583	PRJNA798866	GCA_022461025.2	3.84725	39.1804	chromosome:NZ_CP091378.1/CP091378.1; plasmid unnamed:NZ_CP102825.1/CP102825.1
Acinetobacter baumannii	4117201	2	lcl|CP079743.1_prot_WDM49037.1_1794	lcl|CP079743.1_prot_WDM49039.1_1796	PRJNA729463	GCA_028751705.1	3.9057	39.0961	chromosome:CP079743.1; plasmid unnamed:CP079744.1
Acinetobacter baumannii	AB34299	2	lcl|CP014291.1_prot_AQU58491.1_3322	lcl|CP014291.1_prot_AQU58493.1_3324	PRJNA311034	GCA_002009115.1	3.98304	38.8603	chromosome:CP014291.1; plasmid unnamed1:CP014292.1; plasmid unnamed2:CP014293.1
Acinetobacter baumannii	AB194-VUB	2	lcl|NZ_CP091351.1_prot_WP_000459542.1_1179	lcl|NZ_CP091351.1_prot_WP_000987613.1_1181	PRJNA798866	GCA_022468645.2	3.85499	39.0885	chromosome:NZ_CP091351.1/CP091351.1; plasmid unnamed1:NZ_CP102823.1/CP102823.1
Acinetobacter baumannii	NCCP 16007	2	lcl|NZ_CP091465.1_prot_WP_000459542.1_3235	lcl|NZ_CP091465.1_prot_WP_000987613.1_3237	PRJNA800215	GCA_021764725.1	3.86277	39.0893	chromosome:NZ_CP091465.1/CP091465.1; plasmid unnamed:NZ_CP091466.1/CP091466.1
Acinetobacter baumannii	ATCC 17978	2	lcl|NZ_CP049363.1_prot_WP_000459542.1_1664	lcl|NZ_CP049363.1_prot_WP_000987613.1_1666	PRJNA609015	GCA_011067065.1	3.88479	39.071	chromosome:NZ_CP049363.1/CP049363.1; plasmid pAB1:NZ_CP049364.1/CP049364.1; plasmid pAB2:NZ_CP049365.1/CP049365.1
Acinetobacter baumannii	AB175-VUB	2	lcl|NZ_CP091363.1_prot_WP_000459542.1_603	lcl|NZ_CP091363.1_prot_WP_000987613.1_605	PRJNA798866	GCA_022459135.1	3.89777	39.1	chromosome:NZ_CP091363.1/CP091363.1
Acinetobacter baumannii	SSA6	2	lcl|NZ_CP020591.1_prot_WP_000459542.1_2964	lcl|NZ_CP020591.1_prot_WP_000987613.1_2962	PRJNA380857	GCA_002082745.1	3.88441	39	chromosome:NZ_CP020591.1/CP020591.1
Acinetobacter baumannii	2022CK-00843	2			PRJNA812595	GCA_028622915.1	3.86776	38.9888	chromosome:CP117759.1; plasmid unnamed1:CP117760.1
Acinetobacter baumannii	XH860	2	lcl|NZ_CP014538.1_prot_WP_000459542.1_1763	lcl|NZ_CP014538.1_prot_WP_000987613.1_1765	PRJNA290306	GCA_001573065.1	3.84662	39	chromosome:NZ_CP014538.1/CP014538.1
Acinetobacter baumannii	F46	2	lcl|NZ_CP096575.1_prot_WP_000459542.1_1906	lcl|NZ_CP096575.1_prot_WP_038808851.1_1904	PRJNA812061	GCA_023221535.1	3.87897	39.2	chromosome:NZ_CP096575.1/CP096575.1
Acinetobacter baumannii	A320 (RUH134)	2	lcl|NZ_CP032055.1_prot_WP_000459542.1_1813	lcl|NZ_CP032055.1_prot_WP_000987613.1_1815	PRJNA503905	GCA_007221455.1	3.89654	39.2	chromosome:NZ_CP032055.1/CP032055.1
Acinetobacter baumannii	ABUH773	2	lcl|NZ_CP035049.1_prot_WP_000459542.1_1863	lcl|NZ_CP035049.1_prot_WP_000987612.1_1861	PRJNA271775	GCA_001668465.2	3.88571	39.1036	chromosome:NZ_CP035049.1/CP035049.1; plasmid p11.8Kbp:NZ_CP035050.1/CP035050.1
Acinetobacter baumannii	AB2877	2	lcl|NZ_CP092485.1_prot_WP_000459542.1_1766	lcl|NZ_CP092485.1_prot_WP_000987613.1_1768	PRJNA808263	GCA_022429585.1	3.89576	39.0895	chromosome:NZ_CP092485.1/CP092485.1; plasmid pAB2877:NZ_CP092486.1/CP092486.1
Acinetobacter baumannii	AB213-VUB	2	lcl|NZ_CP091349.1_prot_WP_077123816.1_2900	lcl|NZ_CP091349.1_prot_WP_000987613.1_2898	PRJNA798866	GCA_022468455.1	3.92159	39	chromosome:NZ_CP091349.1/CP091349.1
Acinetobacter baumannii	AB193-VUB	2	lcl|NZ_CP091352.1_prot_WP_077123816.1_2357	lcl|NZ_CP091352.1_prot_WP_000987613.1_2359	PRJNA798866	GCA_022468755.1	3.90553	39	chromosome:NZ_CP091352.1/CP091352.1
Acinetobacter baumannii	FDAARGOS_1359	2	lcl|NZ_CP069851.1_prot_WP_000459542.1_411	lcl|NZ_CP069851.1_prot_WP_000987613.1_409	PRJNA231221	GCA_016903215.1	3.89828	39.0895	chromosome:NZ_CP069851.1/CP069851.1; plasmid unnamed:NZ_CP069852.1/CP069852.1
Acinetobacter baumannii	2022CK-00784	2			PRJNA812595	GCA_028622775.1	3.87828	38.9956	chromosome:CP117764.1; plasmid unnamed1:CP117765.1
Acinetobacter baumannii	AB233-VUB	2	lcl|NZ_CP091336.1_prot_WP_000459542.1_1670	lcl|NZ_CP091336.1_prot_WP_000987613.1_1672	PRJNA798866	GCA_022467255.1	3.87106	39.1	chromosome:NZ_CP091336.1/CP091336.1
Acinetobacter baumannii	AB216-VUB	2	lcl|NZ_CP091347.1_prot_WP_000459542.1_2053	lcl|NZ_CP091347.1_prot_WP_000987613.1_2055	PRJNA798866	GCA_022468295.1	3.91393	39	chromosome:NZ_CP091347.1/CP091347.1
Acinetobacter baumannii	2022CK-00783	2	lcl|CP117728.1_prot_WDC40383.1_1799	lcl|CP117728.1_prot_WDC40385.1_1801	PRJNA812595	GCA_028622695.1	3.89975	39.0895	chromosome:CP117728.1; plasmid unnamed1:CP117729.1
Acinetobacter baumannii	AB212-VUB	2	lcl|NZ_CP091350.1_prot_WP_000459542.1_132	lcl|NZ_CP091350.1_prot_WP_000987613.1_130	PRJNA798866	GCA_022468565.1	3.92233	39.1	chromosome:NZ_CP091350.1/CP091350.1
Acinetobacter baumannii	Aba	2	lcl|NZ_CP030083.1_prot_WP_000459542.1_1732	lcl|NZ_CP030083.1_prot_WP_000987613.1_1734	PRJNA475448	GCA_003288775.1	3.92047	38.9898	chromosome:NZ_CP030083.1/CP030083.1; plasmid unnamed1:NZ_CP030084.1/CP030084.1
Acinetobacter baumannii	AB222-VUB	2	lcl|NZ_CP091343.1_prot_WP_000459542.1_1514	lcl|NZ_CP091343.1_prot_WP_000987612.1_1512	PRJNA798866	GCA_022467905.1	3.93031	39.1	chromosome:NZ_CP091343.1/CP091343.1
Acinetobacter baumannii	XYAB2018	2	lcl|NZ_CP060285.1_prot_WP_000459542.1_1731	lcl|NZ_CP060285.1_prot_WP_000987613.1_1733	PRJNA657198	GCA_014267385.1	3.9094	39.1	chromosome:NZ_CP060285.1/CP060285.1
Acinetobacter baumannii	AB180-VUB	2	lcl|NZ_CP091359.1_prot_WP_000459542.1_1887	lcl|NZ_CP091359.1_prot_WP_000987613.1_1885	PRJNA798866	GCA_022459055.1	3.91886	39	chromosome:NZ_CP091359.1/CP091359.1
Acinetobacter baumannii	AB44	2	lcl|CP107728.1_prot_UYQ67658.1_2677	lcl|CP107728.1_prot_UYQ67660.1_2679	PRJNA890031	GCA_025854315.1	3.9176	39	chromosome:CP107728.1
Acinetobacter baumannii	DETAB-E351	2	lcl|NZ_CP077828.1_prot_WP_000459542.1_1714	lcl|NZ_CP077828.1_prot_WP_071211005.1_1716	PRJNA738868	GCA_023517175.1	3.91795	38.9918	chromosome:NZ_CP077828.1/CP077828.1; plasmid pDETAB11:NZ_CP077829.1/CP077829.1
Acinetobacter baumannii	2018HLJAB1	2	lcl|NZ_CP059358.1_prot_WP_000459542.1_1749	lcl|NZ_CP059358.1_prot_WP_000987613.1_1747	PRJNA646312	GCA_017098265.1	3.9391	39	chromosome:NZ_CP059358.1/CP059358.1
Acinetobacter baumannii	Ab4653	2	lcl|NZ_CP024612.1_prot_WP_000459542.1_1812	lcl|NZ_CP024612.1_prot_WP_000987613.1_1814	PRJNA416164	GCA_002762155.1	3.91393	39.2	chromosome:NZ_CP024612.1/CP024612.1
Acinetobacter baumannii	ACI713	2	lcl|NZ_CP086759.1_prot_WP_000459542.1_3010	lcl|NZ_CP086759.1_prot_WP_000987613.1_3008	PRJNA779589	GCA_020906565.1	3.93567	39.1	chromosome:NZ_CP086759.1/CP086759.1
Acinetobacter baumannii	EGA10	2	lcl|NZ_CP125225.1_prot_WP_000459542.1_1924	lcl|NZ_CP125225.1_prot_WP_000987612.1_1922	PRJNA961977	GCA_030028005.1	3.90707	39.1963	chromosome:NZ_CP125225.1/CP125225.1; plasmid unnamed:NZ_CP125226.1/CP125226.1
Acinetobacter baumannii	XH856	2		lcl|NZ_CP014541.1_prot_WP_000987613.1_1727	PRJNA290306	GCA_001573125.1	3.9084	39.1	chromosome:NZ_CP014541.1/CP014541.1
Acinetobacter baumannii	TG22627	2	lcl|NZ_CP039520.1_prot_WP_000459542.1_1817	lcl|NZ_CP039520.1_prot_WP_000987613.1_1819	PRJNA497581	GCA_003948535.2	3.92103	39.0917	chromosome:NZ_CP039520.1/CP039520.1; plasmid pTG22627:NZ_CP039521.1/CP039521.1
Acinetobacter baumannii	AB219-VUB	2	lcl|NZ_CP091345.1_prot_WP_000459542.1_1324	lcl|NZ_CP091345.1_prot_WP_000987613.1_1326	PRJNA798866	GCA_022468075.1	3.93792	39	chromosome:NZ_CP091345.1/CP091345.1
Acinetobacter baumannii	WCHAB005133	2	lcl|NZ_CP026750.2_prot_WP_000459542.1_1747	lcl|NZ_CP026750.2_prot_WP_000987613.1_1749	PRJNA387062	GCA_002950495.2	3.94168	39.2207	chromosome:NZ_CP026750.2/CP026750.2; plasmid p1_005133:NZ_CP026748.1/CP026748.1; plasmid pOXA58_005133:NZ_CP026749.2/CP026749.2
Acinetobacter baumannii	11A1213CRGN064	2		lcl|NZ_CP043419.1_prot_WP_000987613.1_1758	PRJNA390934	GCA_008244865.1	3.93533	39	chromosome:NZ_CP043419.1/CP043419.1
Acinetobacter baumannii	11A1213CRGN055	2		lcl|NZ_CP035185.1_prot_WP_000987613.1_1759	PRJNA390934	GCA_004101725.1	3.9341	39	chromosome:NZ_CP035185.1/CP035185.1
Acinetobacter baumannii	ABUH796	2	lcl|NZ_CP035043.1_prot_WP_000459542.1_1909	lcl|NZ_CP035043.1_prot_WP_000987612.1_1907	PRJNA271775	GCA_001674505.2	3.94375	39.0921	chromosome:NZ_CP035043.1/CP035043.1; plasmid p13.0Kbp:NZ_CP035044.1/CP035044.1
Acinetobacter baumannii	11A1314CRGN088	2		lcl|NZ_CP035184.1_prot_WP_000987613.1_1759	PRJNA390934	GCA_004101685.1	3.93751	39	chromosome:NZ_CP035184.1/CP035184.1
Acinetobacter baumannii	11A1314CRGN089	2		lcl|NZ_CP043418.1_prot_WP_000987613.1_1759	PRJNA390934	GCA_008244905.1	3.93508	39.1	chromosome:NZ_CP043418.1/CP043418.1
Acinetobacter baumannii	N13-03449	2		lcl|NZ_CP043417.1_prot_WP_000987613.1_1759	PRJNA390934	GCA_008244885.1	3.93636	39	chromosome:NZ_CP043417.1/CP043417.1
Acinetobacter baumannii	VB473	2	lcl|NZ_CP050388.1_prot_WP_000459542.1_1967	lcl|NZ_CP050388.1_prot_WP_000987613.1_1965	PRJNA613578	GCA_012934925.1	3.96472	39.0821	chromosome:NZ_CP050388.1/CP050388.1; plasmid pVB473_1:NZ_CP050389.1/CP050389.1
Acinetobacter baumannii	11A14CRGN003	2		lcl|NZ_CP035183.1_prot_WP_000987613.1_1765	PRJNA390934	GCA_004101705.1	3.94065	39	chromosome:NZ_CP035183.1/CP035183.1
Acinetobacter baumannii	EGA65	2	lcl|NZ_CP125223.1_prot_WP_000459542.1_1925	lcl|NZ_CP125223.1_prot_WP_000987612.1_1923	PRJNA961977	GCA_030027985.1	3.92355	39.1963	chromosome:NZ_CP125223.1/CP125223.1; plasmid unnamed:NZ_CP125224.1/CP125224.1
Acinetobacter baumannii	PM1912235	2	lcl|NZ_CP050410.1_prot_WP_000459542.1_1737	lcl|NZ_CP050410.1_prot_WP_000987613.1_1739	PRJNA613820	GCA_012935045.1	3.93517	38.9898	chromosome:NZ_CP050410.1/CP050410.1; plasmid pPM192235_1:NZ_CP050411.1/CP050411.1
Acinetobacter baumannii	11A1213CRGN008	2	lcl|NZ_CP035186.1_prot_WP_000459542.1_1767	lcl|NZ_CP035186.1_prot_WP_000987613.1_1769	PRJNA390934	GCA_004101745.1	3.94492	39	chromosome:NZ_CP035186.1/CP035186.1
Acinetobacter baumannii	5685	2	lcl|NZ_CP096734.1_prot_WP_000459542.1_1743	lcl|NZ_CP096734.1_prot_WP_000987613.1_1745	PRJNA789460	GCA_023361975.1	3.95228	39	chromosome:NZ_CP096734.1/CP096734.1
Acinetobacter baumannii	AB171-VUB	2	lcl|NZ_CP091366.1_prot_WP_000459542.1_1669	lcl|NZ_CP091366.1_prot_WP_000987613.1_1667	PRJNA798866	GCA_022459295.1	3.97486	39.1	chromosome:NZ_CP091366.1/CP091366.1
Acinetobacter baumannii	AB189-VUB	2	lcl|NZ_CP091353.1_prot_WP_000459542.1_1477	lcl|NZ_CP091353.1_prot_WP_000987612.1_1479	PRJNA798866	GCA_022468795.1	3.96307	39.1	chromosome:NZ_CP091353.1/CP091353.1
Acinetobacter baumannii	AB167-VUB	2	lcl|NZ_CP091368.1_prot_WP_000459542.1_3406	lcl|NZ_CP091368.1_prot_WP_000987613.1_3404	PRJNA798866	GCA_022459595.1	3.97687	39	chromosome:NZ_CP091368.1/CP091368.1
Acinetobacter baumannii	AB172-VUB	2	lcl|NZ_CP091365.1_prot_WP_000459542.1_1685	lcl|NZ_CP091365.1_prot_WP_000987613.1_1683	PRJNA798866	GCA_022459175.1	3.99614	39.1	chromosome:NZ_CP091365.1/CP091365.1
Acinetobacter baumannii	AB1343	2	lcl|NZ_CP090182.1_prot_WP_000459542.1_1960	lcl|NZ_CP090182.1_prot_WP_000987613.1_1962	PRJNA792449	GCA_021398135.1	3.92161	39.0877	chromosome:NZ_CP090182.1/CP090182.1; plasmid pAB1343:NZ_CP090183.1/CP090183.1
Acinetobacter baumannii	15A34	2	lcl|NZ_CP020590.1_prot_WP_000459542.1_1661	lcl|NZ_CP020590.1_prot_WP_000987613.1_1663	PRJNA380857	GCA_002082685.1	3.93873	38.9957	chromosome:NZ_CP020590.1/CP020590.1; plasmid p15A34_1:NZ_CP020589.1/CP020589.1
Acinetobacter baumannii	VB33071	2	lcl|NZ_CP040084.1_prot_WP_000459542.1_2057	lcl|NZ_CP040084.1_prot_WP_000987613.1_2059	PRJNA541078	GCA_005280695.1	4.01212	38.9784	chromosome:NZ_CP040084.1/CP040084.1; plasmid unnamed1:NZ_CP040085.1/CP040085.1; plasmid unnamed2:NZ_CP040086.1/CP040086.1
Acinetobacter baumannii	VB723	2	lcl|NZ_CP050390.1_prot_WP_000459542.1_1799	lcl|NZ_CP050390.1_prot_WP_000987613.1_1801	PRJNA613583	GCA_012934945.1	3.92836	39.0896	chromosome:NZ_CP050390.1/CP050390.1; plasmid pVB723_1:NZ_CP050391.1/CP050391.1
Acinetobacter baumannii	2018HLJAB2	2	lcl|NZ_CP059357.1_prot_WP_000459542.1_1744	lcl|NZ_CP059357.1_prot_WP_000987613.1_1742	PRJNA646312	GCA_017098245.2	4.01717	38.8951	chromosome:NZ_CP059357.1/CP059357.1; plasmid p2018HLJAB2:NZ_CP082228.1/CP082228.1
Acinetobacter baumannii	XH859	2		lcl|NZ_CP014539.1_prot_WP_000987613.1_1707	PRJNA290306	GCA_001573085.1	3.97707	39.1	chromosome:NZ_CP014539.1/CP014539.1
Acinetobacter baumannii	2014TJAB1	2	lcl|NZ_CP059349.1_prot_WP_000459542.1_1730	lcl|NZ_CP059349.1_prot_WP_000987613.1_1732	PRJNA646312	GCA_017096345.2	3.98676	38.9028	chromosome:NZ_CP059349.1/CP059349.1; plasmid p2014TJAB1:NZ_CP082222.1/CP082222.1
Acinetobacter baumannii	5672	2		lcl|NZ_CP096740.1_prot_WP_000987613.1_1910	PRJNA789460	GCA_023362035.1	3.96324	39.0879	chromosome:NZ_CP096740.1/CP096740.1; plasmid p5672:NZ_CP096741.1/CP096741.1
Acinetobacter baumannii	AB220-VUB	2	lcl|NZ_CP091344.1_prot_WP_000459542.1_707	lcl|NZ_CP091344.1_prot_WP_000987613.1_709	PRJNA798866	GCA_022467975.1	3.99539	39.1	chromosome:NZ_CP091344.1/CP091344.1
Acinetobacter baumannii	RAB14	2	lcl|NZ_CP121583.1_prot_WP_283072810.1_1284	lcl|NZ_CP121583.1_prot_WP_000987613.1_1286	PRJNA819214	GCA_029748815.1	3.968	38.9871	chromosome:NZ_CP121583.1/CP121583.1; plasmid pII_RAB14:NZ_CP121584.1/CP121584.1; plasmid pRAB14-3:NZ_CP121585.1/CP121585.1
Acinetobacter baumannii	AB4451	2	lcl|NZ_CP095091.1_prot_WP_000459542.1_1965	lcl|NZ_CP095091.1_prot_WP_000987613.1_1967	PRJNA823506	GCA_022921035.1	3.93261	39.0881	chromosome:NZ_CP095091.1/CP095091.1; plasmid pAB4451:NZ_CP095092.1/CP095092.1
Acinetobacter baumannii	09A16CRGN0014	2	lcl|NZ_CP034242.1_prot_WP_000459542.1_1830	lcl|NZ_CP034242.1_prot_WP_000987613.1_1832	PRJNA390934	GCA_003931755.1	3.94327	39	chromosome:NZ_CP034242.1/CP034242.1
Acinetobacter baumannii	USA2	2	lcl|NZ_CP020592.1_prot_WP_000459542.1_1064	lcl|NZ_CP020592.1_prot_WP_000987613.1_1062	PRJNA380857	GCA_002082725.1	3.9876	38.8976	chromosome:NZ_CP020592.1/CP020592.1; plasmid pUSA2_1:NZ_CP020593.1/CP020593.1
Acinetobacter baumannii	09A16CRGN003B	2	lcl|NZ_CP034243.1_prot_WP_000459542.1_1831	lcl|NZ_CP034243.1_prot_WP_000987613.1_1833	PRJNA390934	GCA_003931775.1	3.94311	39	chromosome:NZ_CP034243.1/CP034243.1
Acinetobacter baumannii	KBN10P04593	2	lcl|NZ_CP099989.1_prot_WP_000459542.1_3208	lcl|NZ_CP099989.1_prot_WP_000987613.1_3210	PRJNA853386	GCA_024138105.1	3.93155	39.1	chromosome:NZ_CP099989.1/CP099989.1
Acinetobacter baumannii	VB2181	2	lcl|NZ_CP050401.1_prot_WP_000459542.1_1818	lcl|NZ_CP050401.1_prot_WP_038808851.1_1820	PRJNA613593	GCA_012934985.1	3.95254	39.0896	chromosome:NZ_CP050401.1/CP050401.1; plasmid pVB2181:NZ_CP050402.1/CP050402.1
Acinetobacter baumannii	AC29	2	lcl|NZ_CP007535.2_prot_WP_000459542.1_2425	lcl|NZ_CP007535.2_prot_WP_000987613.1_2423	PRJNA238628	GCA_000695855.3	3.93513	38.9005	chromosome:NZ_CP007535.2/CP007535.2; plasmid pAC29a:NZ_CP008850.1/CP008850.1; plasmid pAC29b:NZ_CP008851.1/CP008851.1
Acinetobacter baumannii	Ab-3557	2	lcl|NZ_CP104907.1_prot_WP_000459542.1_1622	lcl|NZ_CP104907.1_prot_WP_000987613.1_1624	PRJNA882211	GCA_025449155.1	3.96112	39.0896	chromosome:NZ_CP104907.1/CP104907.1; plasmid punamed1:NZ_CP104906.1/CP104906.1
Acinetobacter baumannii	YZM-0406	2	lcl|NZ_CP104912.1_prot_WP_000459542.1_1622	lcl|NZ_CP104912.1_prot_WP_000987613.1_1624	PRJNA882211	GCA_025449195.1	3.95991	39.0896	chromosome:NZ_CP104912.1/CP104912.1; plasmid punamed1:NZ_CP104911.1/CP104911.1
Acinetobacter baumannii	AB2369	2	lcl|NZ_CP103413.1_prot_WP_000459542.1_1962	lcl|NZ_CP103413.1_prot_WP_000987613.1_1964	PRJNA872864	GCA_024800505.1	3.94371	39.0756	chromosome:NZ_CP103413.1/CP103413.1; plasmid pAB2369-1:NZ_CP103414.1/CP103414.1; plasmid pAB2369-2:NZ_CP103415.1/CP103415.1
Acinetobacter baumannii	AB214-VUB	2	lcl|NZ_CP091348.1_prot_WP_000459542.1_1733	lcl|NZ_CP091348.1_prot_WP_000987613.1_1731	PRJNA798866	GCA_022468355.1	3.96433	39	chromosome:NZ_CP091348.1/CP091348.1
Acinetobacter baumannii	HAB11	2	lcl|NZ_CP121632.1_prot_WP_000459542.1_636	lcl|NZ_CP121632.1_prot_WP_000987613.1_638	PRJNA819214	GCA_029714145.1	3.97551	38.9798	chromosome:NZ_CP121632.1/CP121632.1; plasmid pII_HAB11:NZ_CP121633.1/CP121633.1
Acinetobacter baumannii	Ab4977	2	lcl|NZ_CP024611.1_prot_WP_000459542.1_1779	lcl|NZ_CP024611.1_prot_WP_000987613.1_1782	PRJNA416164	GCA_002762095.1	3.96691	39.1	chromosome:NZ_CP024611.1/CP024611.1
Acinetobacter baumannii	2016BJAB1	2	lcl|NZ_CP059355.1_prot_WP_138142495.1_1740	lcl|NZ_CP059355.1_prot_WP_000987613.1_1738	PRJNA646312	GCA_017098185.2	3.98172	38.8943	chromosome:NZ_CP059355.1/CP059355.1; plasmid p2016BJAB1:NZ_CP082226.1/CP082226.1
Acinetobacter baumannii	TG22653	2	lcl|NZ_CP039518.1_prot_WP_000459542.1_1734	lcl|NZ_CP039518.1_prot_WP_000987613.1_1736	PRJNA497581	GCA_003948455.2	4.01886	39.0604	chromosome:NZ_CP039518.1/CP039518.1; plasmid pTG22653:NZ_CP039519.1/CP039519.1
Acinetobacter baumannii	VB35575	2	lcl|NZ_CP040087.1_prot_WP_000459542.1_1921	lcl|NZ_CP040087.1_prot_WP_000987613.1_1919	PRJNA541079	GCA_005280715.1	4.04261	39.0881	chromosome:NZ_CP040087.1/CP040087.1; plasmid unnamed1:NZ_CP040088.1/CP040088.1
Acinetobacter baumannii	AB36-VUB	2	lcl|NZ_CP091371.1_prot_WP_000459542.1_1649	lcl|NZ_CP091371.1_prot_WP_000987613.1_1647	PRJNA798866	GCA_022460015.1	3.99198	39.2	chromosome:NZ_CP091371.1/CP091371.1
Acinetobacter baumannii	KAB01	2	lcl|NZ_CP017642.1_prot_WP_000459542.1_1942	lcl|NZ_CP017642.1_prot_WP_000987613.1_1940	PRJNA339667	GCA_001806345.1	4.03409	38.9034	chromosome:NZ_CP017642.1/CP017642.1; plasmid unnamed:NZ_CP017643.1/CP017643.1
Acinetobacter baumannii	AB39-VUB	2	lcl|NZ_CP091370.1_prot_WP_000459542.1_1543	lcl|NZ_CP091370.1_prot_WP_000987613.1_1545	PRJNA798866	GCA_022459875.1	4.02191	39	chromosome:NZ_CP091370.1/CP091370.1
Acinetobacter baumannii	ORAB01	2	lcl|NZ_CP015483.1_prot_WP_000459542.1_1843	lcl|NZ_CP015483.1_prot_WP_000987613.1_1845	PRJNA271775	GCA_000939415.2	4.12162	39.1426	chromosome 1:NZ_CP015483.1/CP015483.1; plasmid pORAB01-1:NZ_CP015484.1/CP015484.1; plasmid pORAB01-2:NZ_CP015485.1/CP015485.1; plasmid pORAB01-3:NZ_CP015486.1/CP015486.1
Acinetobacter baumannii	XH731	2	lcl|NZ_CP019217.1_prot_WP_000459542.1_1723	lcl|NZ_CP019217.1_prot_WP_000987613.1_1725	PRJNA361029	GCA_003264295.1	3.97433	38.9107	chromosome:NZ_CP019217.1/CP019217.1; plasmid pXH731:NZ_CP019218.1/CP019218.1
Acinetobacter baumannii	XH731	2	lcl|NZ_CP021321.1_prot_WP_000459542.1_1730	lcl|NZ_CP021321.1_prot_WP_000987613.1_1732	PRJNA361029	GCA_003264255.1	3.97913	38.9108	chromosome:NZ_CP021321.1/CP021321.1; plasmid pXH731:NZ_CP021322.1/CP021322.1
Acinetobacter baumannii	Cl415	2	lcl|NZ_CP071763.1_prot_WP_000459542.1_1804	lcl|NZ_CP071763.1_prot_WP_000987613.1_1806	PRJNA607827	GCA_018604365.1	3.97627	38.9904	chromosome:NZ_CP071763.1/CP071763.1; plasmid p1cl415:NZ_CP071764.1/CP071764.1; plasmid p2Cl415:NZ_CP071765.1/CP071765.1
Acinetobacter baumannii	AB16-VUB	2	lcl|NZ_CP091375.1_prot_WP_000459542.1_3684	lcl|NZ_CP091375.1_prot_WP_000987613.1_3686	PRJNA798866	GCA_022460575.1	3.99597	39.1	chromosome:NZ_CP091375.1/CP091375.1
Acinetobacter baumannii	AB224-VUB	2	lcl|NZ_CP091342.1_prot_WP_000459542.1_3446	lcl|NZ_CP091342.1_prot_WP_000987613.1_3444	PRJNA798866	GCA_022467805.1	4.01244	39	chromosome:NZ_CP091342.1/CP091342.1
Acinetobacter baumannii	KAB05	2	lcl|NZ_CP017650.1_prot_WP_000459542.1_1891	lcl|NZ_CP017650.1_prot_WP_000987613.1_1889	PRJNA339687	GCA_001806425.1	4.0386	39.0017	chromosome:NZ_CP017650.1/CP017650.1; plasmid unnamed:NZ_CP017651.1/CP017651.1
Acinetobacter baumannii	2018BJAB1	2	lcl|NZ_CP059351.1_prot_WP_000459542.1_1738	lcl|NZ_CP059351.1_prot_WP_000987613.1_1740	PRJNA646312	GCA_017096405.2	3.99587	38.8946	chromosome:NZ_CP059351.1/CP059351.1; plasmid p2018BJAB1:NZ_CP082220.1/CP082220.1
Acinetobacter baumannii	ABCR01	2	lcl|NZ_CP042931.1_prot_WP_000459542.1_2736	lcl|NZ_CP042931.1_prot_WP_000987613.1_2738	PRJNA560129	GCA_009498335.1	4.03037	39	chromosome:NZ_CP042931.1/CP042931.1
Acinetobacter baumannii	5656	2	lcl|NZ_CP096757.1_prot_WP_000459542.1_1742	lcl|NZ_CP096757.1_prot_WP_000987613.1_1744	PRJNA789460	GCA_023362175.1	4.00319	39.088	chromosome:NZ_CP096757.1/CP096757.1; plasmid p5656:NZ_CP096758.1/CP096758.1
Acinetobacter baumannii	AB183-VUB	2	lcl|NZ_CP091357.1_prot_WP_000459542.1_592	lcl|NZ_CP091357.1_prot_WP_000987613.1_594	PRJNA798866	GCA_022469075.1	3.99799	39.1	chromosome:NZ_CP091357.1/CP091357.1
Acinetobacter baumannii	5845	2	lcl|NZ_CP023034.1_prot_WP_000459542.1_1034	lcl|NZ_CP023034.1_prot_WP_000987613.1_1036	PRJNA311558	GCA_003522885.1	3.98995	39.0898	chromosome:NZ_CP023034.1/CP023034.1; plasmid pAba5845a:NZ_CP023035.1/CP023035.1
Acinetobacter baumannii	B10	2	lcl|NZ_CP079942.1_prot_WP_000459542.1_1801	lcl|NZ_CP079942.1_prot_WP_000987613.1_1803	PRJNA747802	GCA_019356075.1	4.01027	39.1	chromosome:NZ_CP079942.1/CP079942.1
Acinetobacter baumannii	YZM-0314	2	lcl|NZ_CP104908.1_prot_WP_000459542.1_2364	lcl|NZ_CP104908.1_prot_WP_000987613.1_2362	PRJNA882199	GCA_025449175.1	3.98787	38.8916	chromosome:NZ_CP104908.1/CP104908.1; plasmid punamed1:NZ_CP104909.1/CP104909.1; plasmid punamed2:NZ_CP104910.1/CP104910.1
Acinetobacter baumannii	5779	2	lcl|NZ_CP096692.1_prot_WP_000459542.1_1796	lcl|NZ_CP096692.1_prot_WP_000987613.1_1798	PRJNA789460	GCA_023361115.1	4.01423	39.1	chromosome:NZ_CP096692.1/CP096692.1
Acinetobacter baumannii	5651	2	lcl|NZ_CP096762.1_prot_WP_000459542.1_1728	lcl|NZ_CP096762.1_prot_WP_000987613.1_1730	PRJNA789460	GCA_023362215.1	4.00285	38.8989	chromosome:NZ_CP096762.1/CP096762.1; plasmid p5651:NZ_CP096763.1/CP096763.1
Acinetobacter baumannii	RAB55	2	lcl|NZ_CP121577.1_prot_WP_000459542.1_2495	lcl|NZ_CP121577.1_prot_WP_000987613.1_2493	PRJNA819214	GCA_029713745.1	3.99094	39.0897	chromosome:NZ_CP121577.1/CP121577.1; plasmid pI_RAB55:NZ_CP121578.1/CP121578.1
Acinetobacter baumannii	DETAB-P24	2	lcl|NZ_CP077846.1_prot_WP_243475653.1_1695	lcl|NZ_CP077846.1_prot_WP_000987613.1_1697	PRJNA738868	GCA_023517735.1	3.97045	38.9886	chromosome:NZ_CP077846.1/CP077846.1; plasmid pDETAB8:NZ_CP077847.1/CP077847.1; plasmid pDETAB10:NZ_CP077848.1/CP077848.1
Acinetobacter baumannii	MDR-CQ	2	lcl|NZ_CP019114.1_prot_WP_000459542.1_1900	lcl|NZ_CP019114.1_prot_WP_000987613.1_1898	PRJNA360504	GCA_007647215.1	4.00265	38.8983	chromosome:NZ_CP019114.1/CP019114.1; plasmid pMDR-CQ:NZ_CP019115.1/CP019115.1
Acinetobacter baumannii	JAB270	2	lcl|NZ_CP121629.1_prot_WP_000459542.1_1815	lcl|NZ_CP121629.1_prot_WP_000987613.1_1817	PRJNA819214	GCA_029714085.1	4.00698	38.9905	chromosome:NZ_CP121629.1/CP121629.1; plasmid pI_JAB270:NZ_CP121630.1/CP121630.1; plasmid pJAB270-3:NZ_CP121631.1/CP121631.1
Acinetobacter baumannii	RAB11	2	lcl|NZ_CP121586.1_prot_WP_000459542.1_2401	lcl|NZ_CP121586.1_prot_WP_000987613.1_2403	PRJNA819214	GCA_029713925.1	4.0049	38.99	chromosome:NZ_CP121586.1/CP121586.1; plasmid pI_RAB11:NZ_CP121587.1/CP121587.1
Acinetobacter baumannii	ABUH763	2	lcl|NZ_CP035051.1_prot_WP_000459542.1_1911	lcl|NZ_CP035051.1_prot_WP_000987612.1_1909	PRJNA271775	GCA_001674475.2	4.01447	38.9943	chromosome:NZ_CP035051.1/CP035051.1; plasmid p11.0Kbp:NZ_CP035053.1/CP035053.1; plasmid p74.1Kbp:NZ_CP035052.1/CP035052.1
Acinetobacter baumannii	VB2139	2	lcl|NZ_CP050526.1_prot_WP_000459542.1_1832	lcl|NZ_CP050526.1_prot_WP_000987613.1_1830	PRJNA613675	GCA_012935165.1	4.01792	38.9975	chromosome:NZ_CP050526.1/CP050526.1; plasmid pVB2139_1:NZ_CP050527.1/CP050527.1; plasmid pVB2139_2:NZ_CP050528.1/CP050528.1; plasmid pVB2139_3:NZ_CP050529.1/CP050529.1
Acinetobacter baumannii	Ab4568	2	lcl|NZ_CP024613.1_prot_WP_000459542.1_1825	lcl|NZ_CP024613.1_prot_WP_000987613.1_1828	PRJNA416164	GCA_002762115.1	4.00045	39.1	chromosome:NZ_CP024613.1/CP024613.1
Acinetobacter baumannii	VB2200	2	lcl|NZ_CP050421.1_prot_WP_000459542.1_1832	lcl|NZ_CP050421.1_prot_WP_000987613.1_1830	PRJNA613683	GCA_012935025.1	4.01512	38.9859	chromosome:NZ_CP050421.1/CP050421.1; plasmid pVB2200_1:NZ_CP050422.1/CP050422.1; plasmid pVB2200_2:NZ_CP050423.1/CP050423.1
Acinetobacter baumannii	Mu1984	2	lcl|NZ_CP096818.1_prot_WP_000459542.1_2035	lcl|NZ_CP096818.1_prot_WP_000987612.1_2033	PRJNA833057	GCA_030168245.1	4.01215	39.1012	chromosome:NZ_CP096818.1/CP096818.1; plasmid unnamed1:NZ_CP096819.1/CP096819.1; plasmid unnamed2:NZ_CP096820.1/CP096820.1
Acinetobacter baumannii	Ab-3556	2	lcl|NZ_CP104786.1_prot_WP_000459542.1_1557	lcl|NZ_CP104786.1_prot_WP_000987613.1_1559	PRJNA882199	GCA_025402975.1	4.01673	38.8924	chromosome:NZ_CP104786.1/CP104786.1; plasmid punamed1:NZ_CP104787.1/CP104787.1; plasmid punamed2:NZ_CP104785.1/CP104785.1
Acinetobacter baumannii	15A5	2	lcl|NZ_CP020574.1_prot_WP_000459542.1_551	lcl|NZ_CP020574.1_prot_WP_000987613.1_553	PRJNA380857	GCA_002082705.1	4.04931	38.8893	chromosome:NZ_CP020574.1/CP020574.1; plasmid p15A5_1:NZ_CP020573.1/CP020573.1; plasmid p15A5_2:NZ_CP020575.1/CP020575.1
Acinetobacter baumannii	DB006	2		lcl|NZ_CP087348.1_prot_WP_038808851.1_1883	PRJNA779872	GCA_024749685.1	4.00378	38.9917	chromosome:NZ_CP087348.1/CP087348.1; plasmid p1DB006:NZ_CP087349.1/CP087349.1; plasmid p2DB006:NZ_CP087350.1/CP087350.1
Acinetobacter baumannii	5679	2		lcl|NZ_CP096738.1_prot_WP_000987613.1_1778	PRJNA789460	GCA_023362015.1	4.02432	38.8981	chromosome:NZ_CP096738.1/CP096738.1; plasmid p5679:NZ_CP096739.1/CP096739.1
Acinetobacter baumannii	OC043	2	lcl|NZ_CP087321.1_prot_WP_000459542.1_1870	lcl|NZ_CP087321.1_prot_WP_000987613.1_1868	PRJNA779872	GCA_024749545.1	4.03275	38.9361	chromosome:NZ_CP087321.1/CP087321.1; plasmid p1OC043:NZ_CP087322.1/CP087322.1; plasmid p2OC043:NZ_CP087323.1/CP087323.1; plasmid p3OC043:NZ_CP087324.1/CP087324.1
Acinetobacter baumannii	2022CK-00185	2	lcl|CP115626.1_prot_WBS58553.1_2159	lcl|CP115626.1_prot_WBS58551.1_2157	PRJNA812595	GCA_022916555.2	4.01248	38.8901	chromosome:CP115626.1; plasmid unnamed1:CP115627.1; plasmid unnamed2:CP115628.1
Acinetobacter baumannii	5765	2	lcl|NZ_CP096704.1_prot_WP_000459542.1_1782	lcl|NZ_CP096704.1_prot_WP_000987613.1_1784	PRJNA789460	GCA_023361215.1	4.01791	39.1	chromosome:NZ_CP096704.1/CP096704.1
Acinetobacter baumannii	C25	2	lcl|NZ_CP032743.1_prot_WP_000459542.1_474	lcl|NZ_CP032743.1_prot_WP_000987613.1_476	PRJNA493508	GCA_008807055.1	4.02939	38.8799	chromosome:NZ_CP032743.1/CP032743.1; plasmid unnamed1:NZ_CP032741.1/CP032741.1; plasmid unnamed2:NZ_CP032742.1/CP032742.1
Acinetobacter baumannii	ATCC BAA-1790	2	lcl|NZ_CP042841.1_prot_WP_002067158.1_1942	lcl|NZ_CP042841.1_prot_WP_000987612.1_1939	PRJNA557366	GCA_008033255.2	4.04121	39.0976	chromosome:NZ_CP042841.1/CP042841.1; plasmid unnamed:NZ_CP042842.1/CP042842.1; plasmid pNC2:NZ_CP067103.1/CP067103.1
Acinetobacter baumannii	2018TJAB1	2	lcl|NZ_CP059359.1_prot_WP_000459542.1_1746	lcl|NZ_CP059359.1_prot_WP_000987613.1_1748	PRJNA646312	GCA_017096365.2	4.03018	38.8955	chromosome:NZ_CP059359.1/CP059359.1; plasmid p2018TJAB1:NZ_CP082221.1/CP082221.1
Acinetobacter baumannii	DT-Ab007	2	lcl|NZ_CP050914.1_prot_WP_000459542.1_2038	lcl|NZ_CP050914.1_prot_WP_000987613.1_2036	PRJNA612123	GCA_012272775.1	4.05044	38.9955	chromosome:NZ_CP050914.1/CP050914.1; plasmid unnamed1:NZ_CP050915.1/CP050915.1
Acinetobacter baumannii	CFSAN093705	2	lcl|NZ_CP061525.1_prot_WP_000459542.1_1908	lcl|NZ_CP061525.1_prot_WP_000987613.1_1910	PRJNA300270	GCA_014705825.1	4.0458	39.1964	chromosome:NZ_CP061525.1/CP061525.1; plasmid pCFSAN093705:NZ_CP061526.1/CP061526.1
Acinetobacter baumannii	KAB08	2	lcl|NZ_CP017656.1_prot_WP_000459542.1_1881	lcl|NZ_CP017656.1_prot_WP_000987613.1_1879	PRJNA339692	GCA_001806485.1	4.07517	38.8905	chromosome:NZ_CP017656.1/CP017656.1; plasmid unnamed:NZ_CP017657.1/CP017657.1
Acinetobacter baumannii	AB3927	2	lcl|NZ_CP102831.1_prot_WP_000459542.1_2039	lcl|NZ_CP102831.1_prot_WP_000987613.1_2041	PRJNA869490	GCA_024730805.1	3.99601	39.0759	chromosome:NZ_CP102831.1/CP102831.1; plasmid pAB3927:NZ_CP102832.1/CP102832.1
Acinetobacter baumannii	KAB03	2	lcl|NZ_CP017646.1_prot_WP_000459542.1_1556	lcl|NZ_CP017646.1_prot_WP_000987613.1_1558	PRJNA339684	GCA_001806385.1	4.05696	38.9035	chromosome:NZ_CP017646.1/CP017646.1; plasmid unnamed:NZ_CP017647.1/CP017647.1
Acinetobacter baumannii	37662RM2	2	lcl|NZ_CP116801.1_prot_WP_000459542.1_1756	lcl|NZ_CP116801.1_prot_WP_000987613.1_1758	PRJNA548006	GCA_028464005.1	4.06394	39.1683	chromosome:NZ_CP116801.1/CP116801.1; plasmid p37662RM2:NZ_CP116802.1/CP116802.1
Acinetobacter baumannii	37662RM1	2	lcl|CP116803.1_prot_WCL79653.1_1755	lcl|CP116803.1_prot_WCL79655.1_1757	PRJNA548006	GCA_028464025.1	4.064	39.1683	chromosome:CP116803.1; plasmid p37662RM1:CP116804.1
Acinetobacter baumannii	DETAB-E155	2	lcl|NZ_CP077843.1_prot_WP_000459542.1_1766	lcl|NZ_CP077843.1_prot_WP_000987613.1_1768	PRJNA738868	GCA_023517715.1	4.03735	38.9623	chromosome:NZ_CP077843.1/CP077843.1; plasmid pDETAB9a:NZ_CP077845.1/CP077845.1; plasmid pDETAB14:NZ_CP077844.1/CP077844.1
Acinetobacter baumannii	A54S	2	lcl|NZ_CP099858.1_prot_WP_000459542.1_2192	lcl|NZ_CP099858.1_prot_WP_000987613.1_2194	PRJNA850273	GCA_024134625.1	4.02909	39.1	chromosome:NZ_CP099858.1/CP099858.1
Acinetobacter baumannii	37662	2	lcl|NZ_CP104751.1_prot_WP_000459542.1_1755	lcl|NZ_CP104751.1_prot_WP_000987613.1_1757	PRJNA548006	GCA_025402915.1	4.04808	39.1685	chromosome:NZ_CP104751.1/CP104751.1; plasmid pWT37662:NZ_CP104752.1/CP104752.1
Acinetobacter baumannii	5773	2			PRJNA789460	GCA_023361095.1	4.04154	39.0781	chromosome:NZ_CP096693.1/CP096693.1; plasmid p5773_1:NZ_CP096694.1/CP096694.1; plasmid p5773_2:NZ_CP096695.1/CP096695.1
Acinetobacter baumannii	KAB06	2	lcl|NZ_CP017652.1_prot_WP_000459542.1_1886	lcl|NZ_CP017652.1_prot_WP_000987613.1_1884	PRJNA339689	GCA_001806445.1	4.03871	39.0017	chromosome:NZ_CP017652.1/CP017652.1; plasmid unnamed:NZ_CP017653.1/CP017653.1
Acinetobacter baumannii	PM192696	2	lcl|NZ_CP050412.1_prot_WP_134989184.1_1731	lcl|NZ_CP050412.1_prot_WP_000987613.1_1733	PRJNA613821	GCA_012935065.1	4.04554	38.8948	chromosome:NZ_CP050412.1/CP050412.1; plasmid pPM192696_1:NZ_CP050413.1/CP050413.1; plasmid pPM192696_2:NZ_CP050414.1/CP050414.1
Acinetobacter baumannii	AF-673	2	lcl|NZ_CP018256.1_prot_WP_000459542.1_1773	lcl|NZ_CP018256.1_prot_WP_000987613.1_1775	PRJNA271775	GCA_001895985.1	4.0931	39.0705	chromosome:NZ_CP018256.1/CP018256.1; plasmid pAF-673:NZ_CP018257.1/CP018257.1
Acinetobacter baumannii	SSMA17	2	lcl|NZ_CP020581.1_prot_WP_000459542.1_480	lcl|NZ_CP020581.1_prot_WP_000987613.1_478	PRJNA380857	GCA_002082885.1	4.02318	38.9937	chromosome:NZ_CP020581.1/CP020581.1; plasmid pSSMA17_1:NZ_CP020580.1/CP020580.1
Acinetobacter baumannii	SMC_Paed_Ab_BL01	2	lcl|NZ_CP025266.1_prot_WP_000459542.1_114	lcl|NZ_CP025266.1_prot_WP_000987613.1_116	PRJNA419431	GCA_002843665.1	4.05809	38.9976	chromosome:NZ_CP025266.1/CP025266.1; plasmid pSMC_AB_BL01_1:NZ_CP025267.1/CP025267.1
Acinetobacter baumannii	CFSAN093707	2	lcl|NZ_CP061521.1_prot_WP_000459542.1_1862	lcl|NZ_CP061521.1_prot_WP_000987613.1_1864	PRJNA300270	GCA_014705865.1	4.04901	39.2658	chromosome:NZ_CP061521.1/CP061521.1; plasmid pCFSAN093707:NZ_CP061522.1/CP061522.1
Acinetobacter baumannii	5669	2		lcl|NZ_CP096747.1_prot_WP_000987613.1_1804	PRJNA789460	GCA_023362095.1	4.15713	39.1647	chromosome:NZ_CP096747.1/CP096747.1; plasmid p5669:NZ_CP096748.1/CP096748.1
Acinetobacter baumannii	CMC-MDR-Ab59	2	lcl|NZ_CP016298.1_prot_WP_000459542.1_1760	lcl|NZ_CP016298.1_prot_WP_000987613.1_1762	PRJNA296424	GCA_001922225.1	4.07636	39.0708	chromosome:NZ_CP016298.1/CP016298.1; plasmid pCMCVTAb1-Ab59:NZ_CP016299.1/CP016299.1
Acinetobacter baumannii	VB23193	2	lcl|CP035672.1_prot_QBB77845.1_3784	lcl|CP035672.1_prot_QBB77847.1_3786	PRJNA417137	GCA_002762545.2	4.23475	39.0573	chromosome:CP035672.1; plasmid unnamed1:CP035673.1; plasmid unnamed2:CP035674.1; plasmid unnamed3:CP035675.1
Acinetobacter baumannii	XDR-BJ83	2	lcl|NZ_CP018421.1_prot_WP_000459542.1_1830	lcl|NZ_CP018421.1_prot_WP_073545228.1_1828	PRJNA356204	GCA_001902375.1	4.08062	38.912	chromosome:NZ_CP018421.1/CP018421.1; plasmid pBJ83:NZ_CP018422.1/CP018422.1
Acinetobacter baumannii	5955	2	lcl|NZ_CP096682.1_prot_WP_000459542.1_1959	lcl|NZ_CP096682.1_prot_WP_000987613.1_1957	PRJNA789460	GCA_023360995.1	4.0915	39.0765	chromosome:NZ_CP096682.1/CP096682.1; plasmid p5955:NZ_CP096683.1/CP096683.1
Acinetobacter baumannii	VB2107	2	lcl|NZ_CP051474.1_prot_WP_000459542.1_1860	lcl|NZ_CP051474.1_prot_WP_000987613.1_1862	PRJNA613681	GCA_012935185.1	4.02054	38.9936	chromosome:NZ_CP051474.1/CP051474.1; plasmid pVB2107_1:NZ_CP051475.1/CP051475.1; plasmid pVB2107_2:NZ_CP051476.1/CP051476.1; plasmid pVB2107_3:NZ_CP051477.1/CP051477.1
Acinetobacter baumannii	TG22182	2	lcl|NZ_CP039993.1_prot_WP_000459542.1_1879	lcl|NZ_CP039993.1_prot_WP_000987613.1_1881	PRJNA497581	GCA_003949595.2	4.05232	38.9935	chromosome:NZ_CP039993.1/CP039993.1; plasmid pTG22182_1:NZ_CP039994.1/CP039994.1; plasmid pTG22182_2:NZ_CP039995.1/CP039995.1
Acinetobacter baumannii	A54R	2	lcl|NZ_CP099857.1_prot_WP_000459542.1_1956	lcl|NZ_CP099857.1_prot_WP_000987613.1_1954	PRJNA850273	GCA_024134685.1	4.05625	39.1	chromosome:NZ_CP099857.1/CP099857.1
Acinetobacter baumannii	6507	2	lcl|NZ_CP045528.1_prot_WP_000459542.1_491	lcl|NZ_CP045528.1_prot_WP_000987613.1_489	PRJNA472798	GCA_009455505.1	4.09213	39	chromosome:NZ_CP045528.1/CP045528.1
Acinetobacter baumannii	VB11737	2	lcl|NZ_CP050400.1_prot_WP_000459542.1_1677	lcl|NZ_CP050400.1_prot_WP_000987613.1_1675	PRJNA613587	GCA_012934965.1	4.07184	38.8953	chromosome:NZ_CP050400.1/CP050400.1; plasmid pVB11737_1:NZ_CP050392.1/CP050392.1; plasmid pVB11737_2:NZ_CP050393.1/CP050393.1; plasmid pVB11737_3:NZ_CP050394.1/CP050394.1; plasmid pVB11737_4:NZ_CP050395.1/CP050395.1; plasmid pVB11737_5:NZ_CP050396.1/CP050396.1; plasmid pVB11737_6:NZ_CP050397.1/CP050397.1; plasmid pVB11737_7:NZ_CP050398.1/CP050398.1; plasmid pVB11737_8:NZ_CP050399.1/CP050399.1
Acinetobacter baumannii	DD520	2	lcl|NZ_CP075321.1_prot_WP_000459542.1_1810	lcl|NZ_CP075321.1_prot_WP_000987613.1_1812	PRJNA728250	GCA_018454385.1	4.08456	39.1679	chromosome:NZ_CP075321.1/CP075321.1; plasmid pDD520:NZ_CP075322.1/CP075322.1
Acinetobacter baumannii	DETAB-E159	2	lcl|NZ_CP077837.1_prot_WP_071211961.1_1789	lcl|NZ_CP077837.1_prot_WP_000987613.1_1791	PRJNA738868	GCA_023517255.1	4.0616	38.9885	chromosome:NZ_CP077837.1/CP077837.1; plasmid pDETAB7a:NZ_CP077838.1/CP077838.1; plasmid pDETAB10:NZ_CP077839.1/CP077839.1
Acinetobacter baumannii	VB7036	2	lcl|NZ_CP050523.1_prot_WP_000459542.1_1884	lcl|NZ_CP050523.1_prot_WP_000987613.1_1886	PRJNA613590	GCA_012935145.1	4.06297	39.0949	chromosome:NZ_CP050523.1/CP050523.1; plasmid pVB7036_1:NZ_CP050524.1/CP050524.1; plasmid pVB7036_2:NZ_CP050525.1/CP050525.1
Acinetobacter baumannii	MS14413	2	lcl|NZ_CP054302.1_prot_WP_000459542.1_3586	lcl|NZ_CP054302.1_prot_WP_000987613.1_3588	PRJNA631347	GCA_013305465.1	4.0825	39	chromosome:NZ_CP054302.1/CP054302.1
Acinetobacter baumannii	2018BJAB2	2	lcl|NZ_CP059350.1_prot_WP_000459542.1_1805	lcl|NZ_CP059350.1_prot_WP_000987613.1_1807	PRJNA646312	GCA_017096325.2	4.0469	38.8959	chromosome:NZ_CP059350.1/CP059350.1; plasmid p2018BJAB2:NZ_CP082219.1/CP082219.1
Acinetobacter baumannii	KAB07	2	lcl|NZ_CP017654.1_prot_WP_000459542.1_1879	lcl|NZ_CP017654.1_prot_WP_000987613.1_1877	PRJNA339690	GCA_001806465.1	4.05443	38.9987	chromosome:NZ_CP017654.1/CP017654.1; plasmid pKAB07:NZ_CP017655.1/CP017655.1
Acinetobacter baumannii	AR_0102	2	lcl|NZ_CP027607.1_prot_WP_000459542.1_2635	lcl|NZ_CP027607.1_prot_WP_000987613.1_2637	PRJNA292904	GCA_003010655.1	4.06032	39.0849	chromosome:NZ_CP027607.1/CP027607.1; plasmid unnamed1:NZ_CP027608.1/CP027608.1; plasmid unnamed2:NZ_CP027609.1/CP027609.1
Acinetobacter baumannii	FDAARGOS_1360	2	lcl|NZ_CP069840.1_prot_WP_000459542.1_837	lcl|NZ_CP069840.1_prot_WP_000987613.1_835	PRJNA231221	GCA_016903135.1	4.07012	38.8873	chromosome:NZ_CP069840.1/CP069840.1; plasmid unnamed1:NZ_CP069841.1/CP069841.1; plasmid unnamed2:NZ_CP069842.1/CP069842.1
Acinetobacter baumannii	5847	2	lcl|NZ_CP096684.1_prot_WP_000459542.1_1828	lcl|NZ_CP096684.1_prot_WP_000987613.1_1830	PRJNA789460	GCA_023361015.1	4.13611	39.0698	chromosome:NZ_CP096684.1/CP096684.1; plasmid p5847:NZ_CP096685.1/CP096685.1
Acinetobacter baumannii	AB181-VUB	2	lcl|NZ_CP091358.1_prot_WP_000459542.1_2067	lcl|NZ_CP091358.1_prot_WP_000987613.1_2065	PRJNA798866	GCA_022548575.1	4.10318	39.1	chromosome:NZ_CP091358.1/CP091358.1
Acinetobacter baumannii	MDR-UNC	2	lcl|NZ_CP031444.1_prot_WP_000459542.1_213	lcl|NZ_CP031444.1_prot_WP_000987613.1_209	PRJNA484790	GCA_004136355.1	4.0585	39.1869	chromosome:NZ_CP031444.1/CP031444.1; plasmid unnamed1:NZ_CP031445.1/CP031445.1; plasmid pAB120:NZ_CP031446.1/CP031446.1
Acinetobacter baumannii	JBA13	2	lcl|NZ_CP020584.1_prot_WP_000459542.1_1394	lcl|NZ_CP020584.1_prot_WP_000987613.1_1396	PRJNA380857	GCA_002082625.2	4.06587	38.9948	chromosome:NZ_CP020584.1/CP020584.1; plasmid pJBA13_1:NZ_CP020582.1/CP020582.1
Acinetobacter baumannii	5745	2	lcl|NZ_CP096714.1_prot_WP_000459542.1_1749	lcl|NZ_CP096714.1_prot_WP_000987613.1_1751	PRJNA789460	GCA_023361815.1	4.10262	38.9567	chromosome:NZ_CP096714.1/CP096714.1; plasmid p5745_1:NZ_CP096715.1/CP096715.1; plasmid p5745_2:NZ_CP096716.1/CP096716.1
Acinetobacter baumannii	DETAB-P43	2	lcl|NZ_CP077832.1_prot_WP_000459542.1_1805	lcl|NZ_CP077832.1_prot_WP_000987613.1_1807	PRJNA738868	GCA_023517215.1	4.07155	38.8805	chromosome:NZ_CP077832.1/CP077832.1; plasmid pDETAB7d:NZ_CP077833.1/CP077833.1; plasmid pDETAB10:NZ_CP077834.1/CP077834.1
Acinetobacter baumannii	DETAB-E108	2	lcl|NZ_CP077826.1_prot_WP_000459542.1_1813	lcl|NZ_CP077826.1_prot_WP_000987613.1_1815	PRJNA738868	GCA_023517155.1	4.09172	39.1678	chromosome:NZ_CP077826.1/CP077826.1; plasmid pDETAB12:NZ_CP077827.1/CP077827.1
Acinetobacter baumannii	2022CK-00839	2	lcl|CP117762.1_prot_WDC50199.1_1722	lcl|CP117762.1_prot_WDC50197.1_1720	PRJNA812595	GCA_028622715.1	4.07524	38.9116	chromosome:CP117762.1; plasmid unnamed1:CP117761.1; plasmid unnamed2:CP117763.1
Acinetobacter baumannii	G20AB009	2	lcl|NZ_CP066235.1_prot_WP_000459542.1_1881	lcl|NZ_CP066235.1_prot_WP_000987613.1_1883	PRJNA684975	GCA_016350105.1	4.07636	38.9992	chromosome:NZ_CP066235.1/CP066235.1; plasmid pG20AB009-1:NZ_CP066236.1/CP066236.1
Acinetobacter baumannii	G20AB010	2	lcl|NZ_CP066232.1_prot_WP_000459542.1_1889	lcl|NZ_CP066232.1_prot_WP_000987613.1_1887	PRJNA684975	GCA_016350065.1	4.08824	39.0062	chromosome:NZ_CP066232.1/CP066232.1; plasmid pG20AB010-1:NZ_CP066233.1/CP066233.1; plasmid pG20AB010-2:NZ_CP066234.1/CP066234.1
Acinetobacter baumannii	AYP-A2	2			PRJNA396979	GCA_002761575.1	4.1027	39.2649	chromosome:NZ_CP024124.1/CP024124.1; plasmid pAYP-A2:NZ_CP024125.1/CP024125.1
Acinetobacter baumannii	DT-Ab003	2	lcl|NZ_CP050916.1_prot_WP_000459542.1_1755	lcl|NZ_CP050916.1_prot_WP_000987613.1_1757	PRJNA612123	GCA_012272795.1	4.09507	38.9944	chromosome:NZ_CP050916.1/CP050916.1; plasmid unnamed1:NZ_CP050917.1/CP050917.1; plasmid unnamed2:NZ_CP050918.1/CP050918.1
Acinetobacter baumannii	ABUH793	2	lcl|NZ_CP035045.1_prot_WP_000459542.1_1592	lcl|NZ_CP035045.1_prot_WP_000987612.1_1594	PRJNA271775	GCA_001669145.2	4.10787	39.0879	chromosome:NZ_CP035045.1/CP035045.1; plasmid p10.9Kbp:NZ_CP035048.1/CP035048.1; plasmid p74.1Kbp:NZ_CP035047.1/CP035047.1; plasmid p107.0Kbp:NZ_CP035046.1/CP035046.1
Acinetobacter baumannii	A9844	2	lcl|CP102580.1_prot_WDO28351.1_1587	lcl|CP102580.1_prot_WDO28349.1_1585	PRJNA865004	GCA_028753295.1	4.10117	39.0647	chromosome:CP102580.1; plasmid p1A9844:CP102581.1; plasmid p2A9844:CP102582.1
Acinetobacter baumannii	SSA12	2	lcl|NZ_CP020578.1_prot_WP_000459542.1_235	lcl|NZ_CP020578.1_prot_WP_000987613.1_237	PRJNA380857	GCA_002082865.1	4.06472	38.9872	chromosome:NZ_CP020578.1/CP020578.1; plasmid pSSA12_1:NZ_CP020577.1/CP020577.1; plasmid pSSA12_2:NZ_CP020576.1/CP020576.1
Acinetobacter baumannii	AB173-VUB	2	lcl|NZ_CP091364.1_prot_WP_000459542.1_2840	lcl|NZ_CP091364.1_prot_WP_000987613.1_2838	PRJNA798866	GCA_022459155.1	4.11885	39.1	chromosome:NZ_CP091364.1/CP091364.1
Acinetobacter baumannii	AB79	2			PRJNA637186	GCA_021559695.1	4.07247	39.0882	chromosome:NZ_CP054416.1/CP054416.1; plasmid unnamed1:NZ_CP054417.1/CP054417.1
Acinetobacter baumannii	OCU-Ac19	2	lcl|AP025531.1_prot_BDE19394.1_1684	lcl|AP025531.1_prot_BDE19396.1_1686	PRJDB10765	GCA_027943685.1	4.03015	38.8848	chromosome:AP025531.1; plasmid pOCUAc19-1:AP025532.1; plasmid pOCUAc19-2:AP025533.1; plasmid pOCUAc19-3:AP025534.1
Acinetobacter baumannii	G20AB011	2	lcl|NZ_CP066229.1_prot_WP_000459542.1_1873	lcl|NZ_CP066229.1_prot_WP_000987613.1_1875	PRJNA684975	GCA_016350005.1	4.07382	38.9891	chromosome:NZ_CP066229.1/CP066229.1; plasmid pG20AB011-1:NZ_CP066230.1/CP066230.1; plasmid pG20AB011-2:NZ_CP066231.1/CP066231.1
Acinetobacter baumannii	G20AB007	2	lcl|NZ_CP066237.1_prot_WP_000459542.1_1877	lcl|NZ_CP066237.1_prot_WP_000987613.1_1879	PRJNA684975	GCA_016350085.1	4.09009	39.0008	chromosome:NZ_CP066237.1/CP066237.1; plasmid pG20AB007-1:NZ_CP066238.1/CP066238.1; plasmid pG20AB007-2:NZ_CP066239.1/CP066239.1; plasmid pG20AB007-3:NZ_CP066240.1/CP066240.1
Acinetobacter baumannii	5729	2	lcl|NZ_CP096729.1_prot_WP_000459542.1_1815	lcl|NZ_CP096729.1_prot_WP_000987613.1_1817	PRJNA789460	GCA_023361935.1	4.09874	39.0035	chromosome:NZ_CP096729.1/CP096729.1; plasmid p5729:NZ_CP096730.1/CP096730.1
Acinetobacter baumannii	CUVET-MIC596	2	lcl|NZ_CP041148.1_prot_WP_000459542.1_1869	lcl|NZ_CP041148.1_prot_WP_000987613.1_1871	PRJNA548859	GCA_012974845.1	4.08042	38.9859	chromosome:NZ_CP041148.1/CP041148.1; plasmid pCUVET596:NZ_CP041149.1/CP041149.1
Acinetobacter baumannii	5689	2	lcl|NZ_CP096731.1_prot_WP_000459542.1_1746	lcl|NZ_CP096731.1_prot_WP_000987613.1_1744	PRJNA789460	GCA_023361955.1	4.14095	39.0772	chromosome:NZ_CP096731.1/CP096731.1; plasmid p5689_1:NZ_CP096732.1/CP096732.1; plasmid p5689_2:NZ_CP096733.1/CP096733.1
Acinetobacter baumannii	AB217-VUB	2	lcl|NZ_CP091346.1_prot_WP_000459542.1_1887	lcl|NZ_CP091346.1_prot_WP_000987613.1_1885	PRJNA798866	GCA_022468195.1	4.06866	39	chromosome:NZ_CP091346.1/CP091346.1
Acinetobacter baumannii	CFSAN093706	2	lcl|NZ_CP061523.1_prot_WP_000459542.1_1841	lcl|NZ_CP061523.1_prot_WP_000987613.1_1839	PRJNA300270	GCA_014705845.1	4.09568	39.265	chromosome:NZ_CP061523.1/CP061523.1; plasmid pCFSAN093706:NZ_CP061524.1/CP061524.1
Acinetobacter baumannii	HKU6	2	lcl|NZ_CP084724.1_prot_WP_000459542.1_1799	lcl|NZ_CP084724.1_prot_WP_000987613.1_1801	PRJNA770061	GCA_020520385.1	4.06926	38.8927	chromosome:NZ_CP084724.1/CP084724.1; plasmid pHKU6a:NZ_CP084725.1/CP084725.1; plasmid pHKU6b:NZ_CP084726.1/CP084726.1
Acinetobacter baumannii	2014LNAB1	2	lcl|NZ_CP059352.1_prot_WP_000459542.1_1956	lcl|NZ_CP059352.1_prot_WP_000987613.1_1954	PRJNA646312	GCA_017096425.2	4.23119	39.0607	chromosome:NZ_CP059352.1/CP059352.1; plasmid p2014LNAB1-1:NZ_CP082888.1/CP082888.1; plasmid p2014LNAB1-2:NZ_CP082889.1/CP082889.1; plasmid p2014LNAB1-3:NZ_CP082890.1/CP082890.1
Acinetobacter baumannii	CBA7	2	lcl|NZ_CP020586.1_prot_WP_000459542.1_2175	lcl|NZ_CP020586.1_prot_WP_000987613.1_2173	PRJNA380857	GCA_002082645.1	4.10845	39.1682	chromosome:NZ_CP020586.1/CP020586.1; plasmid pCBA7_1:NZ_CP020585.1/CP020585.1
Acinetobacter baumannii	HKU7	2	lcl|NZ_CP084721.1_prot_WP_000459542.1_1799	lcl|NZ_CP084721.1_prot_WP_000987613.1_1801	PRJNA770061	GCA_020520405.1	4.06927	38.8927	chromosome:NZ_CP084721.1/CP084721.1; plasmid pHKU7a:NZ_CP084722.1/CP084722.1; plasmid pHKU7b:NZ_CP084723.1/CP084723.1
Acinetobacter baumannii	HKU3	2	lcl|NZ_CP084733.1_prot_WP_000459542.1_1797	lcl|NZ_CP084733.1_prot_WP_000987613.1_1799	PRJNA770061	GCA_020520325.1	4.06821	38.8927	chromosome:NZ_CP084733.1/CP084733.1; plasmid pHKU3a:NZ_CP084734.1/CP084734.1; plasmid pHKU3b:NZ_CP084735.1/CP084735.1
Acinetobacter baumannii	BM2333	2	lcl|NZ_CP091328.1_prot_WP_000459542.1_1781	lcl|NZ_CP091328.1_prot_WP_000987613.1_1784	PRJNA799658	GCA_021725415.1	4.0782	39.0764	chromosome:NZ_CP091328.1/CP091328.1; plasmid p1:NZ_CP091329.1/CP091329.1
Acinetobacter baumannii	HKU5	2	lcl|NZ_CP084727.1_prot_WP_000459542.1_1797	lcl|NZ_CP084727.1_prot_WP_000987613.1_1799	PRJNA770061	GCA_020520365.1	4.06813	38.8927	chromosome:NZ_CP084727.1/CP084727.1; plasmid pHKU5a:NZ_CP084728.1/CP084728.1; plasmid pHKU5b:NZ_CP084729.1/CP084729.1
Acinetobacter baumannii	HKU4	2	lcl|NZ_CP084730.1_prot_WP_000459542.1_1797	lcl|NZ_CP084730.1_prot_WP_000987613.1_1799	PRJNA770061	GCA_020520345.1	4.06797	38.8927	chromosome:NZ_CP084730.1/CP084730.1; plasmid pHKU4a:NZ_CP084731.1/CP084731.1; plasmid pHKU4b:NZ_CP084732.1/CP084732.1
Acinetobacter baumannii	NY13623	2	lcl|NZ_CP106988.1_prot_WP_002067158.1_1902	lcl|NZ_CP106988.1_prot_WP_000987612.1_1905	PRJNA885620	GCA_025722955.1	4.0803	39.0002	chromosome:NZ_CP106988.1/CP106988.1; plasmid pNY13623-1:NZ_CP106989.1/CP106989.1; plasmid pNY13623-2:NZ_CP106990.1/CP106990.1; plasmid pNY13623-3:NZ_CP106991.1/CP106991.1
Acinetobacter baumannii	5846	2	lcl|NZ_CP096686.1_prot_WP_000459542.1_1935	lcl|NZ_CP096686.1_prot_WP_000987613.1_1933	PRJNA789460	GCA_023361035.1	4.14584	39.1669	chromosome:NZ_CP096686.1/CP096686.1; plasmid p5846:NZ_CP096687.1/CP096687.1
Acinetobacter baumannii	JAB77	2	lcl|NZ_CP121598.1_prot_WP_000459542.1_1752	lcl|NZ_CP121598.1_prot_WP_000987613.1_1750	PRJNA819214	GCA_029714005.1	4.11346	38.8937	chromosome:NZ_CP121598.1/CP121598.1; plasmid pIV_RAB77:NZ_CP121599.1/CP121599.1; plasmid pI_RAB77:NZ_CP121600.1/CP121600.1
Acinetobacter baumannii	5771	2		lcl|NZ_CP096696.1_prot_WP_000987613.1_1821	PRJNA789460	GCA_023361135.1	4.13564	39.1678	chromosome:NZ_CP096696.1/CP096696.1; plasmid p5771:NZ_CP096697.1/CP096697.1
Acinetobacter baumannii	KBN10P05679	2	lcl|NZ_CP100305.1_prot_WP_000459542.1_941	lcl|NZ_CP100305.1_prot_WP_000987613.1_943	PRJNA853436	GCA_024172225.1	4.07345	38.9878	chromosome:NZ_CP100305.1/CP100305.1; plasmid unnamed1:NZ_CP100306.1/CP100306.1; plasmid unnamed2:NZ_CP100307.1/CP100307.1
Acinetobacter baumannii	HRAB-85	2	lcl|NZ_CP018143.1_prot_WP_000459542.1_1808	lcl|NZ_CP018143.1_prot_WP_000987613.1_1810	PRJNA348168	GCA_001887305.1	4.09858	39.0054	chromosome:NZ_CP018143.1/CP018143.1; plasmid unnamed:NZ_CP018144.1/CP018144.1
Acinetobacter baumannii	5670	2		lcl|NZ_CP096745.1_prot_WP_000987613.1_1803	PRJNA789460	GCA_023362075.1	4.14018	39.0704	chromosome:NZ_CP096745.1/CP096745.1; plasmid p5670:NZ_CP096746.1/CP096746.1
Acinetobacter baumannii	KAB02	2	lcl|NZ_CP017644.1_prot_WP_000459542.1_1884	lcl|NZ_CP017644.1_prot_WP_000987613.1_1882	PRJNA339683	GCA_001806365.1	4.0862	38.9927	chromosome:NZ_CP017644.1/CP017644.1; plasmid unnamed:NZ_CP017645.1/CP017645.1
Acinetobacter baumannii	2022CK-00337	2	lcl|CP115629.1_prot_WBS62265.1_2249	lcl|CP115629.1_prot_WBS62263.1_2247	PRJNA812595	GCA_023615705.2	4.11249	38.895	chromosome:CP115629.1; plasmid unnamed1:CP115630.1; plasmid unnamed2:CP115631.1
Acinetobacter baumannii	5666	2	lcl|NZ_CP096749.1_prot_WP_000459542.1_1728	lcl|NZ_CP096749.1_prot_WP_000987613.1_1726	PRJNA789460	GCA_023362115.1	4.08692	39.0594	chromosome:NZ_CP096749.1/CP096749.1; plasmid p5666_1:NZ_CP096750.1/CP096750.1; plasmid p5666_2:NZ_CP096751.1/CP096751.1; plasmid p5666_3:NZ_CP096752.1/CP096752.1
Acinetobacter baumannii	5664	2	lcl|NZ_CP096753.1_prot_WP_071217009.1_1766	lcl|NZ_CP096753.1_prot_WP_000987613.1_1769	PRJNA789460	GCA_023362135.1	4.13771	38.9056	chromosome:NZ_CP096753.1/CP096753.1; plasmid p5664:NZ_CP096754.1/CP096754.1
Acinetobacter baumannii	DT-Ab057	2	lcl|NZ_CP050904.1_prot_WP_000459542.1_1810	lcl|NZ_CP050904.1_prot_WP_000987613.1_1812	PRJNA612123	GCA_012272715.1	4.11812	39.1574	chromosome:NZ_CP050904.1/CP050904.1; plasmid unnamed1:NZ_CP050905.1/CP050905.1; plasmid unnamed2:NZ_CP050906.1/CP050906.1
Acinetobacter baumannii	5663	2	lcl|NZ_CP096755.1_prot_WP_071217009.1_1766	lcl|NZ_CP096755.1_prot_WP_000987613.1_1769	PRJNA789460	GCA_023362155.1	4.13772	38.9056	chromosome:NZ_CP096755.1/CP096755.1; plasmid p5663:NZ_CP096756.1/CP096756.1
Acinetobacter baumannii	5767	2	lcl|NZ_CP096702.1_prot_WP_000459542.1_1816	lcl|NZ_CP096702.1_prot_WP_000987613.1_1818	PRJNA789460	GCA_023361195.1	4.15443	39.0103	chromosome:NZ_CP096702.1/CP096702.1; plasmid p5767:NZ_CP096703.1/CP096703.1
Acinetobacter baumannii	5768	2	lcl|NZ_CP096700.1_prot_WP_000459542.1_1863	lcl|NZ_CP096700.1_prot_WP_000987613.1_1865	PRJNA789460	GCA_023361175.1	4.17599	39.1664	chromosome:NZ_CP096700.1/CP096700.1; plasmid p5768:NZ_CP096701.1/CP096701.1
Acinetobacter baumannii	JAB186	2	lcl|NZ_CP121609.1_prot_WP_000459542.1_1347	lcl|NZ_CP121609.1_prot_WP_000987613.1_1345	PRJNA819214	GCA_029713865.1	4.16604	39.0538	chromosome:NZ_CP121609.1/CP121609.1; plasmid pIII_JAB186:NZ_CP121611.1/CP121611.1; plasmid pV_JAB186:NZ_CP121610.1/CP121610.1
Acinetobacter baumannii	CMC-CR-MDR-Ab4	2	lcl|NZ_CP016295.1_prot_WP_000459542.1_1763	lcl|NZ_CP016295.1_prot_WP_000987613.1_1765	PRJNA296424	GCA_001922205.1	4.15601	38.9749	chromosome:NZ_CP016295.1/CP016295.1; plasmid pCMCVTAb1-Ab4:NZ_CP016296.1/CP016296.1; plasmid pCMCVTAb2-Ab4:NZ_CP016297.1/CP016297.1
Acinetobacter baumannii	5840	2		lcl|NZ_CP096688.1_prot_WP_000987613.1_1890	PRJNA789460	GCA_023361055.1	4.15375	38.9995	chromosome:NZ_CP096688.1/CP096688.1; plasmid p5840:NZ_CP096689.1/CP096689.1
Acinetobacter baumannii	5769	2	lcl|NZ_CP096698.1_prot_WP_000459542.1_1856	lcl|NZ_CP096698.1_prot_WP_000987613.1_1858	PRJNA789460	GCA_023361155.1	4.15504	39.1668	chromosome:NZ_CP096698.1/CP096698.1; plasmid p5769:NZ_CP096699.1/CP096699.1
Acinetobacter baumannii	5634	2	lcl|NZ_CP096764.1_prot_WP_000459542.1_1955	lcl|NZ_CP096764.1_prot_WP_000987613.1_1953	PRJNA789460	GCA_023362235.1	4.16477	39.1666	chromosome:NZ_CP096764.1/CP096764.1; plasmid p5634:NZ_CP096765.1/CP096765.1
Acinetobacter baumannii	MAB9	2	lcl|NZ_CP121588.1_prot_WP_283074973.1_1789	lcl|NZ_CP121588.1_prot_WP_114226348.1_1791	PRJNA819214	GCA_029714165.1	4.10911	38.8974	chromosome:NZ_CP121588.1/CP121588.1; plasmid pIV_MAB9:NZ_CP121589.1/CP121589.1; plasmid pI_MAB9:NZ_CP121590.1/CP121590.1
Acinetobacter baumannii	5741	2	lcl|NZ_CP096717.1_prot_WP_000459542.1_1782	lcl|NZ_CP096717.1_prot_WP_000987613.1_1784	PRJNA789460	GCA_023361835.1	4.13105	38.99	chromosome:NZ_CP096717.1/CP096717.1; plasmid p5741_1:NZ_CP096718.1/CP096718.1; plasmid p5741_2:NZ_CP096719.1/CP096719.1
Acinetobacter baumannii	10042	2	lcl|NZ_CP023026.1_prot_WP_000459542.1_1727	lcl|NZ_CP023026.1_prot_WP_000987613.1_1729	PRJNA311558	GCA_003522785.1	4.15188	38.9565	chromosome:NZ_CP023026.1/CP023026.1; plasmid pAba10042a:NZ_CP023027.1/CP023027.1; plasmid pAba10042b:NZ_CP023028.1/CP023028.1
Acinetobacter baumannii	AbPK1	2	lcl|NZ_CP024576.1_prot_WP_000459542.1_2193	lcl|NZ_CP024576.1_prot_WP_000987613.1_2195	PRJNA416212	GCA_002753915.1	4.14734	38.9862	chromosome:NZ_CP024576.1/CP024576.1; plasmid pAbPK1a:NZ_CP024577.1/CP024577.1; plasmid pAbPK1b:NZ_CP024578.1/CP024578.1
Acinetobacter baumannii	2016LNAB1	2	lcl|NZ_CP059353.1_prot_WP_000459542.1_1863	lcl|NZ_CP059353.1_prot_WP_000987613.1_1861	PRJNA646312	GCA_017096385.2	4.11724	38.9645	chromosome:NZ_CP059353.1/CP059353.1; plasmid p2016LNAB1-1:NZ_CP082891.1/CP082891.1; plasmid p2016LNAB1-2:NZ_CP082892.1/CP082892.1; plasmid p2016LNAB1-3:NZ_CP082893.1/CP082893.1
Acinetobacter baumannii	KAB04	2	lcl|NZ_CP017648.1_prot_WP_000459542.1_1902	lcl|NZ_CP017648.1_prot_WP_000987613.1_1904	PRJNA339686	GCA_001806405.1	4.12812	38.9646	chromosome:NZ_CP017648.1/CP017648.1; plasmid unnamed:NZ_CP017649.1/CP017649.1
Acinetobacter baumannii	1326527-2	2	lcl|CP107587.1_prot_UYQ11934.1_1828	lcl|CP107587.1_prot_UYQ11936.1_1830	PRJNA812594	GCA_025853995.1	4.13596	38.907	chromosome:CP107587.1; plasmid unnamed1:CP107588.1; plasmid unnamed2:CP107589.1
Acinetobacter baumannii	PB364	2	lcl|NZ_CP040425.1_prot_WP_000459542.1_1805	lcl|NZ_CP040425.1_prot_WP_000987613.1_1807	PRJNA543307	GCA_005671375.1	4.13647	39.3825	chromosome:NZ_CP040425.1/CP040425.1; plasmid pPB364_1:NZ_CP040426.1/CP040426.1; plasmid pPB364_2:NZ_CP040427.1/CP040427.1
Acinetobacter baumannii	1326924-1	2	lcl|CP107605.1_prot_UYQ37973.1_1925	lcl|CP107605.1_prot_UYQ41580.1_1923	PRJNA812594	GCA_025854155.1	4.14291	38.9072	chromosome:CP107605.1; plasmid unnamed1:CP107606.1; plasmid unnamed2:CP107607.1
Acinetobacter baumannii	1326569	2	lcl|CP107590.1_prot_UYQ15780.1_1829	lcl|CP107590.1_prot_UYQ15782.1_1831	PRJNA812594	GCA_025854015.1	4.1415	38.9071	chromosome:CP107590.1; plasmid unnamed1:CP107591.1; plasmid unnamed2:CP107592.1
Acinetobacter baumannii	2014BJAB1	2	lcl|NZ_CP059354.1_prot_WP_000459542.1_1760	lcl|NZ_CP059354.1_prot_WP_000987613.1_1758	PRJNA646312	GCA_017098205.2	4.14717	39.0047	chromosome:NZ_CP059354.1/CP059354.1; plasmid p2014BJAB1:NZ_CP082225.1/CP082225.1
Acinetobacter baumannii	DT-Ab020	2	lcl|NZ_CP050911.1_prot_WP_000459542.1_1822	lcl|NZ_CP050911.1_prot_WP_000987613.1_1824	PRJNA612123	GCA_012272755.1	4.14749	38.9957	chromosome:NZ_CP050911.1/CP050911.1; plasmid unnamed1:NZ_CP050912.1/CP050912.1; plasmid unnamed2:NZ_CP050913.1/CP050913.1
Acinetobacter baumannii	5671	2	lcl|NZ_CP096742.1_prot_WP_000459542.1_1694	lcl|NZ_CP096742.1_prot_WP_000987613.1_1696	PRJNA789460	GCA_023362055.1	4.13557	38.975	chromosome:NZ_CP096742.1/CP096742.1; plasmid p5671_1:NZ_CP096743.1/CP096743.1; plasmid p5671_2:NZ_CP096744.1/CP096744.1
Acinetobacter baumannii	KBN10P02143	2	lcl|NZ_CP013924.1_prot_WP_000459542.1_1962	lcl|NZ_CP013924.1_prot_WP_000987613.1_1964	PRJNA291316	GCA_001514375.1	4.1394	39.0657	chromosome:NZ_CP013924.1/CP013924.1; plasmid pKBN10P02143:NZ_CP013925.1/CP013925.1
Acinetobacter baumannii	CMC-CR-MDR-Ab66	2	lcl|NZ_CP016300.1_prot_WP_000459542.1_1759	lcl|NZ_CP016300.1_prot_WP_000987613.1_1761	PRJNA296424	GCA_001922245.1	4.17416	38.9762	chromosome:NZ_CP016300.1/CP016300.1; plasmid pCMCVTAb1-Ab66:NZ_CP016301.1/CP016301.1; plasmid pCMCVTAb2-Ab66:NZ_CP016302.1/CP016302.1
Acinetobacter baumannii	5740	2		lcl|NZ_CP096720.1_prot_WP_000987613.1_1822	PRJNA789460	GCA_023361855.1	4.19404	39.0695	chromosome:NZ_CP096720.1/CP096720.1; plasmid p5740:NZ_CP096721.1/CP096721.1
Acinetobacter baumannii	5732	2	lcl|NZ_CP096727.1_prot_WP_000459542.1_1855	lcl|NZ_CP096727.1_prot_WP_000987613.1_1857	PRJNA789460	GCA_023361915.1	4.19105	39.1662	chromosome:NZ_CP096727.1/CP096727.1; plasmid p5732:NZ_CP096728.1/CP096728.1
Acinetobacter baumannii	CFSAN093709	2	lcl|NZ_CP061517.1_prot_WP_000459542.1_1942	lcl|NZ_CP061517.1_prot_WP_000987613.1_1944	PRJNA300270	GCA_014705785.1	4.15159	39.2641	chromosome:NZ_CP061517.1/CP061517.1; plasmid pCFSAN093709:NZ_CP061518.1/CP061518.1
Acinetobacter baumannii	5761	2	lcl|NZ_CP096705.1_prot_WP_000459542.1_1783	lcl|NZ_CP096705.1_prot_WP_000987613.1_1785	PRJNA789460	GCA_023361235.1	4.13209	38.9051	chromosome:NZ_CP096705.1/CP096705.1; plasmid p5761:NZ_CP096706.1/CP096706.1
Acinetobacter baumannii	CFSAN093708	2	lcl|NZ_CP061519.1_prot_WP_000459542.1_1940	lcl|NZ_CP061519.1_prot_WP_000987613.1_1942	PRJNA300270	GCA_014705885.1	4.14816	39.2642	chromosome:NZ_CP061519.1/CP061519.1; plasmid pCFSAN093708:NZ_CP061520.1/CP061520.1
Acinetobacter baumannii	5626	2	lcl|NZ_CP096766.1_prot_WP_000459542.1_1864	lcl|NZ_CP096766.1_prot_WP_000987613.1_1866	PRJNA789460	GCA_023362255.1	4.16021	39.264	chromosome:NZ_CP096766.1/CP096766.1; plasmid p5626:NZ_CP096767.1/CP096767.1
Acinetobacter baumannii	5653	2	lcl|NZ_CP096759.1_prot_WP_000459542.1_1955	lcl|NZ_CP096759.1_prot_WP_000987613.1_1953	PRJNA789460	GCA_023362195.1	4.17742	39.1549	chromosome:NZ_CP096759.1/CP096759.1; plasmid p5653_1:NZ_CP096760.1/CP096760.1; plasmid p5653_2:NZ_CP096761.1/CP096761.1
Acinetobacter baumannii	YU-R612	2	lcl|NZ_CP014215.1_prot_WP_000459542.1_1612	lcl|NZ_CP014215.1_prot_WP_000987613.1_1610	PRJNA309091	GCA_001543995.1	4.15525	38.9946	chromosome:NZ_CP014215.1/CP014215.1; plasmid unnamed1:NZ_CP014216.1/CP014216.1; plasmid unnamed2:NZ_CP014217.1/CP014217.1
Acinetobacter baumannii	96	2		lcl|NZ_CP121345.1_prot_WP_000987613.1_1983	PRJNA939738	GCA_029674685.1	4.15978	0	chromosome:NZ_CP121345.1/CP121345.1; plasmid pAB96:NZ_CP121346.1/CP121346.1
Acinetobacter baumannii	5736	2		lcl|NZ_CP096722.1_prot_WP_000987613.1_1822	PRJNA789460	GCA_023361875.1	4.17413	39.0699	chromosome:NZ_CP096722.1/CP096722.1; plasmid p5736:NZ_CP096723.1/CP096723.1
Acinetobacter baumannii	5839	2	lcl|NZ_CP096690.1_prot_WP_000459542.1_1852	lcl|NZ_CP096690.1_prot_WP_000987613.1_1854	PRJNA789460	GCA_023361075.1	4.17082	39.0043	chromosome:NZ_CP096690.1/CP096690.1; plasmid p5839:NZ_CP096691.1/CP096691.1
Acinetobacter baumannii	DETAB-P90	2	lcl|NZ_CP077840.1_prot_WP_000459542.1_1831	lcl|NZ_CP077840.1_prot_WP_000987613.1_1833	PRJNA738868	GCA_023517695.1	4.16031	38.9914	chromosome:NZ_CP077840.1/CP077840.1; plasmid pDETAB9a:NZ_CP077842.1/CP077842.1; plasmid pDETAB16:NZ_CP077841.1/CP077841.1
Acinetobacter baumannii	AR_0056	2	lcl|NZ_CP027123.1_prot_WP_000459542.1_1381	lcl|NZ_CP027123.1_prot_WP_000987613.1_1379	PRJNA316321	GCA_003029495.1	4.18838	39.096	chromosome:NZ_CP027123.1/CP027123.1; plasmid unnamed1:NZ_CP027122.1/CP027122.1; plasmid unnamed2:NZ_CP027121.1/CP027121.1; plasmid unnamed3:NZ_CP027124.1/CP027124.1
Acinetobacter baumannii	CFSAN093710	2	lcl|NZ_CP061514.1_prot_WP_000459542.1_1841	lcl|NZ_CP061514.1_prot_WP_000987613.1_1839	PRJNA300270	GCA_014705805.1	4.17932	39.1457	chromosome:NZ_CP061514.1/CP061514.1; plasmid pCFSAN093710_1:NZ_CP061515.1/CP061515.1; plasmid pCFSAN093710_2:NZ_CP061516.1/CP061516.1
Acinetobacter baumannii	JAB144	2	lcl|NZ_CP121625.1_prot_WP_000459542.1_746	lcl|NZ_CP121625.1_prot_WP_000987613.1_748	PRJNA819214	GCA_029713945.1	4.19204	39.0497	chromosome:NZ_CP121625.1/CP121625.1; plasmid pII_JAB144:NZ_CP121628.1/CP121628.1; plasmid pIV_JAB144:NZ_CP121627.1/CP121627.1; plasmid pV_JAB144:NZ_CP121626.1/CP121626.1
Acinetobacter baumannii	AR_0056	2	lcl|NZ_CP026707.1_prot_WP_000459542.1_417	lcl|NZ_CP026707.1_prot_WP_000987613.1_419	PRJNA292904	GCA_002947415.1	4.18839	39.096	chromosome:NZ_CP026707.1/CP026707.1; plasmid tig00000058_pilon:NZ_CP026705.1/CP026705.1; plasmid tig00000059_pilon:NZ_CP026706.1/CP026706.1; plasmid tig00000534_pilon:NZ_CP026708.1/CP026708.1
Acinetobacter baumannii	Z198	2	lcl|NZ_CP109836.1_prot_WP_000459542.1_2044	lcl|NZ_CP109836.1_prot_WP_000987613.1_2046	PRJNA890411	GCA_025916215.1	4.17763	38.9031	chromosome:NZ_CP109836.1/CP109836.1; plasmid pZ198-1:NZ_CP109837.1/CP109837.1
Acinetobacter baumannii	5734	2	lcl|NZ_CP096724.1_prot_WP_000459542.1_1816	lcl|NZ_CP096724.1_prot_WP_000987613.1_1818	PRJNA789460	GCA_023361895.1	4.2173	38.9765	chromosome:NZ_CP096724.1/CP096724.1; plasmid p5734_1:NZ_CP096725.1/CP096725.1; plasmid p5734_2:NZ_CP096726.1/CP096726.1
Acinetobacter baumannii	XH386	2		lcl|NZ_CP010779.1_prot_WP_000987613.1_1822	PRJNA273343	GCA_001026965.1	4.1995	39.1641	chromosome:NZ_CP010779.1/CP010779.1; plasmid pAB386:NZ_CP010780.1/CP010780.1
Acinetobacter baumannii	DA33098	2	lcl|NZ_CP029569.1_prot_WP_000459542.1_734	lcl|NZ_CP029569.1_prot_WP_000987613.1_736	PRJNA472712	GCA_003181015.1	4.173	39.0762	chromosome:NZ_CP029569.1/CP029569.1; plasmid pDA33098-108:NZ_CP029570.1/CP029570.1; plasmid pDA33098-71:NZ_CP029571.1/CP029571.1; plasmid pDA33098-9:NZ_CP029573.1/CP029573.1; plasmid pDA33098-9-2:NZ_CP029572.1/CP029572.1
Acinetobacter baumannii	2018HBAB1	2	lcl|NZ_CP059356.1_prot_WP_000459542.1_1882	lcl|NZ_CP059356.1_prot_WP_000987613.1_1884	PRJNA646312	GCA_017098225.2	4.22462	39.0641	chromosome:NZ_CP059356.1/CP059356.1; plasmid p2018HBAB1-1:NZ_CP082894.1/CP082894.1; plasmid p2018HBAB1-2:NZ_CP082895.1/CP082895.1
Acinetobacter baumannii	5760	2	lcl|NZ_CP096707.1_prot_WP_000459542.1_1831	lcl|NZ_CP096707.1_prot_WP_000987613.1_1833	PRJNA789460	GCA_023361255.1	4.24692	39.0722	chromosome:NZ_CP096707.1/CP096707.1; plasmid p5760_1:NZ_CP096708.1/CP096708.1; plasmid p5760_2:NZ_CP096709.1/CP096709.1
Acinetobacter baumannii	5388	2	lcl|NZ_CP096768.1_prot_WP_000459542.1_1844	lcl|NZ_CP096768.1_prot_WP_000987613.1_1842	PRJNA789460	GCA_023362275.1	4.24848	39.0722	chromosome:NZ_CP096768.1/CP096768.1; plasmid p5388_1:NZ_CP096769.1/CP096769.1; plasmid p5388_2:NZ_CP096770.1/CP096770.1
Acinetobacter baumannii	5683	2	lcl|NZ_CP096735.1_prot_WP_000459542.1_1872	lcl|NZ_CP096735.1_prot_WP_000987613.1_1870	PRJNA789460	GCA_023361995.1	4.24417	39.0722	chromosome:NZ_CP096735.1/CP096735.1; plasmid p5683_1:NZ_CP096736.1/CP096736.1; plasmid p5683_2:NZ_CP096737.1/CP096737.1
Acinetobacter baumannii	DT-Ab022	2	lcl|NZ_CP050907.1_prot_WP_000459542.1_1823	lcl|NZ_CP050907.1_prot_WP_000987613.1_1825	PRJNA612123	GCA_012272735.1	4.22951	39.1588	chromosome:NZ_CP050907.1/CP050907.1; plasmid unnamed1:NZ_CP050908.1/CP050908.1; plasmid unnamed2:NZ_CP050909.1/CP050909.1; plasmid unnamed3:NZ_CP050910.1/CP050910.1
Acinetobacter baumannii	XH386	2		lcl|NZ_CP021326.1_prot_WP_000987613.1_1818	PRJNA273343	GCA_003264275.1	4.22104	39.1664	chromosome:NZ_CP021326.1/CP021326.1; plasmid pXH386:NZ_CP021327.1/CP021327.1
Acinetobacter baumannii	5759	2	lcl|NZ_CP096710.1_prot_WP_000459542.1_1789	lcl|NZ_CP096710.1_prot_WP_000987613.1_1791	PRJNA789460	GCA_023361275.1	4.24795	39.0383	chromosome:NZ_CP096710.1/CP096710.1; plasmid p5759_1:NZ_CP096711.1/CP096711.1; plasmid p5759_2:NZ_CP096712.1/CP096712.1; plasmid p5759_3:NZ_CP096713.1/CP096713.1
Acinetobacter baumannii	NY5301	2		lcl|NZ_CP094283.1_prot_WP_000987613.1_1748	PRJNA818046	GCA_022759565.1	4.23065	38.9657	chromosome:NZ_CP094283.1/CP094283.1; plasmid pNY5301-1:NZ_CP094284.1/CP094284.1; plasmid pNY5301-2:NZ_CP094285.1/CP094285.1; plasmid pNY5301-3:NZ_CP094286.1/CP094286.1; plasmid pNY5301-4:NZ_CP094287.1/CP094287.1
Acinetobacter baumannii	DETAB-E51	2	lcl|NZ_CP077830.1_prot_WP_000459542.1_2218	lcl|NZ_CP077830.1_prot_WP_000987613.1_2216	PRJNA738868	GCA_023517195.1	4.21395	38.9888	chromosome:NZ_CP077830.1/CP077830.1; plasmid pDETAB9b:NZ_CP077831.1/CP077831.1
Acinetobacter baumannii	6080	2	lcl|NZ_CP096681.1_prot_WP_000459542.1_1710	lcl|NZ_CP096681.1_prot_WP_000987613.1_1712	PRJNA789460	GCA_023360975.1	4.23703	39	chromosome:NZ_CP096681.1/CP096681.1
Acinetobacter baumannii	Mu1956	2	lcl|NZ_CP096894.1_prot_WP_000459542.1_1872	lcl|NZ_CP096894.1_prot_WP_000987613.1_1870	PRJNA833420	GCA_030168285.1	4.30818	39.2197	chromosome:NZ_CP096894.1/CP096894.1; plasmid unnamed1:NZ_CP096895.1/CP096895.1; plasmid unnamed2:NZ_CP096896.1/CP096896.1; plasmid unnamed3:NZ_CP096897.1/CP096897.1; plasmid unnamed4:NZ_CP096898.1/CP096898.1; plasmid unnamed5:NZ_CP096899.1/CP096899.1; plasmid unnamed6:NZ_CP096900.1/CP096900.1; plasmid unnamed7:NZ_CP096901.1/CP096901.1
Acinetobacter baumannii	OCU-Ac20	2	lcl|AP025535.1_prot_BDE23602.1_2102	lcl|AP025535.1_prot_BDE23604.1_2104	PRJDB10765	GCA_027943705.1	4.06788	38.8429	chromosome:AP025535.1; plasmid pOCUAc20-1:AP025536.1; plasmid pOCUAc20-2:AP025537.1; plasmid pOCUAc20-3:AP025538.1
Acinetobacter baumannii 1656-2	1656-2	2	lcl|NC_017162.1_prot_WP_000459542.1_2306	lcl|NC_017162.1_prot_WP_000987590.1_2304	PRJNA42153	GCA_000188215.1	4.02311	39.0831	chromosome:NC_017162.1/CP001921.1; plasmid ABKp1:NC_017163.1/CP001922.1; plasmid ABKp2:NC_017164.1/CP001923.1
Acinetobacter baumannii AC30	AC30	2	lcl|CP007577.1_prot_AHX65189.1_1522	lcl|CP007577.1_prot_AHX65191.1_1524	PRJNA173033	GCA_000307975.2	3.92286	38.8212	chromosome:CP007577.1; plasmid pAC30a:CP007578.1; plasmid pAC30b:CP007579.1; plasmid pAC30c:CP007580.1
Acinetobacter baumannii ACICU	ACICU	2	lcl|NC_010611.1_prot_WP_000459542.1_1823	lcl|NC_010611.1_prot_WP_000987613.1_1821	PRJNA17827	GCA_000018445.1	3.99676	38.9013	chromosome:NC_010611.1/CP000863.1; plasmid pACICU1:NC_010605.1/CP000864.1; plasmid pACICU2:NC_010606.1/CP000865.1
Acinetobacter baumannii ACICU	ACICU	2	lcl|NZ_CP031380.1_prot_WP_000459542.1_1835	lcl|NZ_CP031380.1_prot_WP_000987613.1_1833	PRJNA474045	GCA_005519135.2	4.01364	38.9925	chromosome:NZ_CP031380.1/CP031380.1; plasmid pACICU1b:NZ_CP031381.2/CP031381.2; plasmid pACICU2:NZ_CP031382.1/CP031382.1
Acinetobacter baumannii BJAB07104	BJAB07104	2	lcl|NC_021726.1_prot_WP_000459542.1_1899	lcl|NC_021726.1_prot_WP_000987613.1_1901	PRJNA74421	GCA_000419385.1	4.04223	38.9501	chromosome:NC_021726.1/CP003846.1; plasmid p1BJAB07104:NC_021727.1/CP003887.1; plasmid p2BJAB07104:NC_021728.1/CP003907.1
Acinetobacter baumannii BJAB0868	BJAB0868	2	lcl|NC_021729.1_prot_WP_000459542.1_1922	lcl|NC_021729.1_prot_WP_000987613.1_1920	PRJNA74425	GCA_000419425.1	4.00582	38.9394	chromosome:NC_021729.1/CP003849.1; plasmid p1BJAB0868:NC_021730.1/CP003850.1; plasmid p2BJAB0868:NC_021731.1/CP003888.1; plasmid p3BJAB0868:NC_021732.1/CP003908.1
Acinetobacter baumannii DU202	DU202	2	lcl|NZ_CP017152.1_prot_WP_000459542.1_2073	lcl|NZ_CP017152.1_prot_WP_000987613.1_2071	PRJNA213256	GCA_000498375.2	4.17896	39.3	chromosome:NZ_CP017152.1/CP017152.1
Acinetobacter baumannii MDR-TJ	MDR-TJ	2	lcl|NC_017847.1_prot_WP_000459542.1_1804	lcl|NC_017847.1_prot_WP_000987613.1_1806	PRJNA52959	GCA_000187205.4	4.15341	39.0716	chromosome:NC_017847.1/CP003500.1; plasmid pABTJ1:NC_017848.1/CP003501.1; plasmid pABTJ2:NC_020524.1/CP004359.1
Acinetobacter baumannii MDR-ZJ06	MDR-ZJ06	2	lcl|NC_017171.2_prot_WP_000459542.1_3084	lcl|NC_017171.2_prot_WP_000987613.1_3082	PRJNA28333	GCA_000226275.2	4.02227	39.1	chromosome:NC_017171.2/CP001937.2
Acinetobacter baumannii NCGM 237	NCGM 237	2	lcl|NZ_AP013357.1_prot_WP_000459542.1_1906	lcl|NZ_AP013357.1_prot_WP_000987613.1_1908	PRJDB1466	GCA_000828795.1	4.02192	39.1	chromosome:NZ_AP013357.1/AP013357.1
Acinetobacter baumannii TCDC-AB0715	TCDC-AB0715	2	lcl|CP002522.2_prot_ADX92468.1_2036	lcl|CP002522.2_prot_ADX92466.1_2034	PRJNA62279	GCA_000189735.2	4.21801	38.8947	chromosome:CP002522.2; plasmid p1ABTCDC0715:CP002523.1; plasmid p2ABTCDC0715:CP002524.1
Acinetobacter baumannii TYTH-1	TYTH-1	2	lcl|NC_018706.1_prot_WP_000459542.1_2186	lcl|NC_018706.1_prot_WP_000987613.1_2184	PRJNA74551	GCA_000302575.1	3.95737	39	chromosome:NC_018706.1/CP003856.1
Acinetobacter baumannii	AB179-VUB	10			PRJNA798866	GCA_022459075.1	3.63813	39	chromosome:NZ_CP091360.1/CP091360.1
Acinetobacter baumannii	WKA02	10			PRJNA380857	GCA_002082805.1	3.87094	38.9	chromosome:NZ_CP020598.1/CP020598.1
Acinetobacter baumannii	10324	10			PRJNA311558	GCA_003522705.1	3.86244	39.07	chromosome:NZ_CP023022.1/CP023022.1; plasmid pAba10324a:NZ_CP023023.1/CP023023.1; plasmid pAba10324b:NZ_CP023024.1/CP023024.1; plasmid pAba10324c:NZ_CP023025.1/CP023025.1
Acinetobacter baumannii	LAC4	10		lcl|NZ_CP018677.1_prot_WP_032002771.1_1647	PRJNA328023	GCA_001908295.1	3.98869	38.9864	chromosome:NZ_CP018677.1/CP018677.1; plasmid pALAC4-1:NZ_CP018678.1/CP018678.1; plasmid pALAC4-2:NZ_CP018679.1/CP018679.1
Acinetobacter baumannii	CIAT758	10	lcl|NZ_CP038502.1_prot_WP_020752724.1_38	lcl|NZ_CP038502.1_prot_WP_077109213.1_35	PRJNA530138	GCA_004758865.1	4.17237	39.0209	chromosome:NZ_CP038500.1/CP038500.1; plasmid unnamed1:NZ_CP038501.1/CP038501.1; plasmid unnamed2:NZ_CP038502.1/CP038502.1; plasmid unnamed3:NZ_CP038503.1/CP038503.1
Acinetobacter baumannii	PM194229	10		lcl|NZ_CP050432.1_prot_WP_163071840.1_1749	PRJNA613957	GCA_012935125.1	4.1334	39.0547	chromosome:NZ_CP050432.1/CP050432.1; plasmid pPM194229_1:NZ_CP050433.1/CP050433.1; plasmid pPM194229_2:NZ_CP050434.1/CP050434.1; plasmid pPM194229_3:NZ_CP050435.1/CP050435.1
Acinetobacter baumannii	PM193665	10	lcl|NZ_CP050415.1_prot_WP_000459546.1_1128	lcl|NZ_CP050415.1_prot_WP_000987602.1_1126	PRJNA613824	GCA_012935085.1	4.18024	39.0252	chromosome:NZ_CP050415.1/CP050415.1; plasmid pPM193665_1:NZ_CP050416.1/CP050416.1; plasmid pPM193665_2:NZ_CP050417.1/CP050417.1; plasmid pPM193665_3:NZ_CP050418.1/CP050418.1; plasmid pPM193665_4:NZ_CP050419.1/CP050419.1; plasmid pPM193665_5:NZ_CP050420.1/CP050420.1
Acinetobacter baumannii	Ab04-mff	10			PRJNA288605	GCA_001077655.1	4.19228	38.9197	chromosome:NZ_CP012006.1/CP012006.1; plasmid pAB04-1:NZ_CP012007.1/CP012007.1; plasmid pAB04-2:NZ_CP012008.1/CP012008.1
Acinetobacter baumannii	PM194188	10	lcl|NZ_CP050425.1_prot_WP_000459546.1_1844	lcl|NZ_CP050425.1_prot_WP_000987602.1_1846	PRJNA613825	GCA_012935105.1	4.19238	39.0211	chromosome:NZ_CP050425.1/CP050425.1; plasmid pPM194122_1:NZ_CP050426.1/CP050426.1; plasmid pPM194122_2:NZ_CP050427.1/CP050427.1; plasmid pPM194122_3:NZ_CP050428.1/CP050428.1; plasmid pPM194122_4:NZ_CP050429.1/CP050429.1; plasmid pPM194122_5:NZ_CP050430.1/CP050430.1; plasmid pPM194122_6:NZ_CP050431.1/CP050431.1
Acinetobacter baumannii LAC-4	LAC-4	10		lcl|NZ_CP007712.1_prot_WP_032002771.1_2595	PRJNA242902	GCA_000786735.1	3.96844	38.9863	chromosome:NZ_CP007712.1/CP007712.1; plasmid pABLAC1:NZ_CP007713.1/CP007713.1; plasmid pABLAC2:NZ_CP007714.1/CP007714.1
Acinetobacter baumannii	UC24137	15	lcl|NZ_CP076817.1_prot_WP_000459543.1_259	lcl|NZ_CP076817.1_prot_WP_000987595.1_257	PRJNA731249	GCA_024139075.1	4.09355	0	chromosome:NZ_CP076817.1/CP076817.1; plasmid p1UC24137:NZ_CP076818.1/CP076818.1; plasmid p2UC24137:NZ_CP076819.1/CP076819.1; plasmid p3UC24137:NZ_CP076820.1/CP076820.1
Acinetobacter baumannii	2016GDAB1	16	lcl|NZ_CP065051.1_prot_WP_000459549.1_1836	lcl|NZ_CP065051.1_prot_WP_000987604.1_1834	PRJNA675757	GCA_022811905.1	3.94885	39.0859	chromosome:NZ_CP065051.1/CP065051.1; plasmid p5637:NZ_CP065052.1/CP065052.1
Acinetobacter baumannii	1326584	16		lcl|CP107599.1_prot_UYQ30378.1_1780	PRJNA812594	GCA_025854095.1	3.98194	38.983	chromosome:CP107599.1; plasmid unnamed1:CP107600.1
Acinetobacter baumannii	1326932	16		lcl|CP107616.1_prot_UYQ59759.1_1782	PRJNA812594	GCA_025854255.1	3.98183	38.983	chromosome:CP107616.1; plasmid unnamed1:CP107617.1
Acinetobacter baumannii	1326580	16		lcl|CP107593.1_prot_UYQ19441.1_1785	PRJNA812594	GCA_025854035.1	3.98038	38.9831	chromosome:CP107593.1; plasmid unnamed1:CP107594.1
Acinetobacter baumannii	29FS20	16	lcl|NZ_CP044519.1_prot_WP_000459549.1_1963	lcl|NZ_CP044519.1_prot_WP_000987604.1_1961	PRJNA574548	GCA_013394285.1	4.13325	39.116	chromosome:NZ_CP044519.1/CP044519.1; plasmid p29FS20-1:NZ_CP044520.1/CP044520.1; plasmid p29FS20-2:NZ_CP044521.1/CP044521.1
Acinetobacter baumannii	WCHAB005078	20		lcl|NZ_CP027246.2_prot_WP_106078348.1_1779	PRJNA387062	GCA_002999195.2	4.14005	39.2245	chromosome:NZ_CP027246.2/CP027246.2; plasmid p1_005078:NZ_CP027243.1/CP027243.1; plasmid p2_005078:NZ_CP027244.1/CP027244.1; plasmid pOXA58_005078:NZ_CP027245.2/CP027245.2
Acinetobacter baumannii	ABF9692	23	lcl|NZ_CP048828.1_prot_WP_169538913.1_84	lcl|NZ_CP048828.1_prot_WP_032073149.1_81	PRJNA605582	GCA_012974585.1	4.12678	39.0128	chromosome:NZ_CP048827.1/CP048827.1; plasmid pABF9692:NZ_CP048828.1/CP048828.1
Acinetobacter baumannii	XH858	23	lcl|NZ_CP014528.1_prot_WP_020752724.1_216	lcl|NZ_CP014528.1_prot_WP_269465455.1_219	PRJNA290306	GCA_001578145.1	4.17261	38.9	chromosome:NZ_CP014528.1/CP014528.1
Acinetobacter baumannii BJAB0715	BJAB0715	23	lcl|NC_021733.1_prot_WP_020752724.1_250	lcl|NC_021733.1_prot_WP_269465455.1_253	PRJNA74423	GCA_000419405.1	4.05389	38.9193	chromosome:NC_021733.1/CP003847.1; plasmid pBJAB0715:NC_021734.1/CP003848.1
Acinetobacter baumannii	AR_0088	25	lcl|NZ_CP027530.1_prot_WP_000459551.1_1982	lcl|NZ_CP027530.1_prot_WP_000987606.1_1980	PRJNA292904	GCA_003006035.1	4.2283	39.0506	chromosome:NZ_CP027530.1/CP027530.1; plasmid unnamed1:NZ_CP027531.1/CP027531.1; plasmid unnamed2:NZ_CP027532.1/CP027532.1
Acinetobacter baumannii	7804	25	lcl|NZ_CP022283.1_prot_WP_000459551.1_2191	lcl|NZ_CP022283.1_prot_WP_000987606.1_2193	PRJNA311558	GCA_003431385.1	4.34202	38.9535	chromosome:NZ_CP022283.1/CP022283.1; plasmid pAba7804a:NZ_CP022284.1/CP022284.1; plasmid pAba7804b:NZ_CP022285.1/CP022285.1
Acinetobacter baumannii	40288	25	lcl|NZ_CP077801.1_prot_WP_000459551.1_1886	lcl|NZ_CP077801.1_prot_WP_000987606.1_1884	PRJNA741866	GCA_019457715.1	4.23063	38.9587	chromosome:NZ_CP077801.1/CP077801.1; plasmid unnamed:NZ_CP077802.1/CP077802.1
Acinetobacter baumannii	HWBA8	25	lcl|NZ_CP020597.1_prot_WP_000459551.1_3448	lcl|NZ_CP020597.1_prot_WP_000987606.1_3446	PRJNA380857	GCA_002082785.1	4.27355	39.0596	chromosome:NZ_CP020597.1/CP020597.1; plasmid pHWBA8_1:NZ_CP020596.1/CP020596.1
Acinetobacter baumannii	Cl107	25	lcl|NZ_CP098521.1_prot_WP_000459551.1_1855	lcl|NZ_CP098521.1_prot_WP_000987606.1_1857	PRJNA846279	GCA_024426665.1	4.25495	39.1	chromosome:NZ_CP098521.1/CP098521.1; plasmid pCl107:NZ_CP098522.1/CP098522.1
Acinetobacter baumannii	D4	25	lcl|NZ_CP048849.1_prot_WP_000459551.1_2010	lcl|NZ_CP048849.1_prot_WP_000987606.1_2008	PRJNA602058	GCA_018808925.1	4.30867	39.3172	chromosome:NZ_CP048849.1/CP048849.1; plasmid pD4:NZ_CP048851.1/CP048851.1; plasmid pD4-1:NZ_CP048850.1/CP048850.1
Acinetobacter baumannii	P7774	25	lcl|NZ_CP040259.1_prot_WP_000459551.1_2978	lcl|NZ_CP040259.1_prot_WP_000987606.1_2976	PRJNA542432	GCA_005518095.1	4.36659	39.0123	chromosome:NZ_CP040259.1/CP040259.1; plasmid unnamed1:NZ_CP040260.1/CP040260.1; plasmid unnamed2:NZ_CP040261.1/CP040261.1; plasmid unnamed3:NZ_CP040262.1/CP040262.1
Acinetobacter baumannii	D46	25	lcl|NZ_CP048131.1_prot_WP_000459551.1_2015	lcl|NZ_CP048131.1_prot_WP_000987606.1_2013	PRJNA602058	GCA_018831125.1	4.32477	38.8897	chromosome:NZ_CP048131.1/CP048131.1; plasmid pD46-1:NZ_CP048132.1/CP048132.1; plasmid pD46-2:NZ_CP048133.1/CP048133.1; plasmid pD46-3:NZ_CP048134.1/CP048134.1; plasmid pD46-4:NZ_CP048135.1/CP048135.1
Acinetobacter baumannii	Nord4-2	25	lcl|NZ_CP091596.1_prot_WP_000459551.1_139	lcl|NZ_CP091596.1_prot_WP_000987606.1_137	PRJNA779589	GCA_021899715.1	4.3633	38.9253	chromosome:NZ_CP091596.1/CP091596.1; plasmid pR32_1:NZ_CP091598.1/CP091598.1; plasmid pR32_2:NZ_CP091595.1/CP091595.1; plasmid pR32_3:NZ_CP091597.1/CP091597.1
Acinetobacter baumannii	VB82	25	lcl|NZ_CP050385.1_prot_WP_000459551.1_1580	lcl|NZ_CP050385.1_prot_WP_000987606.1_1578	PRJNA613562	GCA_012934905.1	4.43372	39.1069	chromosome:NZ_CP050385.1/CP050385.1; plasmid pVB82_1:NZ_CP050386.1/CP050386.1; plasmid pVB82_2:NZ_CP050387.1/CP050387.1
Acinetobacter baumannii	DB053	32	lcl|NZ_CP087335.1_prot_WP_000459550.1_1832	lcl|NZ_CP087335.1_prot_WP_000987591.1_1834	PRJNA779872	GCA_024749625.1	4.30056	39.1677	chromosome:NZ_CP087335.1/CP087335.1; plasmid p1DB053:NZ_CP087336.1/CP087336.1; plasmid p2DB053:NZ_CP087337.1/CP087337.1; plasmid p3DB053:NZ_CP087338.1/CP087338.1; plasmid p4DB053:NZ_CP087339.1/CP087339.1
Acinetobacter baumannii	AR_0052	32	lcl|NZ_CP027183.1_prot_WP_000459550.1_1393	lcl|NZ_CP027183.1_prot_WP_000987591.1_1395	PRJNA316321	GCA_003547115.1	4.28892	39.1644	chromosome:NZ_CP027183.1/CP027183.1; plasmid unnamed1:NZ_CP027185.1/CP027185.1; plasmid unnamed2:NZ_CP027184.1/CP027184.1; plasmid unnamed3:NZ_CP027187.1/CP027187.1; plasmid unnamed4:NZ_CP027186.1/CP027186.1
Acinetobacter baumannii	AR_0070	32	lcl|NZ_CP027178.1_prot_WP_000459550.1_1745	lcl|NZ_CP027178.1_prot_WP_000987591.1_1743	PRJNA316321	GCA_003431865.1	4.3173	39.1488	chromosome:NZ_CP027178.1/CP027178.1; plasmid unnamed1:NZ_CP027179.1/CP027179.1; plasmid unnamed2:NZ_CP027180.1/CP027180.1; plasmid unnamed3:NZ_CP027181.1/CP027181.1; plasmid unnamed4:NZ_CP027182.1/CP027182.1
Acinetobacter baumannii	OC074	33		lcl|NZ_CP087328.1_prot_WP_119048027.1_1834	PRJNA779872	GCA_024749405.1	3.95966	39.1147	chromosome:NZ_CP087328.1/CP087328.1; plasmid p1OC074:NZ_CP087329.1/CP087329.1; plasmid p2OC074:NZ_CP087330.1/CP087330.1
Acinetobacter baumannii	AB5116	40	lcl|NZ_CP091173.1_prot_WP_005128656.1_1935	lcl|NZ_CP091173.1_prot_WP_005128658.1_1933	PRJNA798598	GCA_022605145.1	3.9073	39	chromosome:NZ_CP091173.1/CP091173.1
Acinetobacter baumannii	SHOU-Ab01	40	lcl|NZ_CP087594.1_prot_WP_005128656.1_1895	lcl|NZ_CP087594.1_prot_WP_005128658.1_1893	PRJNA781087	GCA_020985285.1	3.9063	38.9865	chromosome:NZ_CP087594.1/CP087594.1; plasmid pAb01-1:NZ_CP087595.1/CP087595.1; plasmid pAb01-2:NZ_CP087596.1/CP087596.1
Acinetobacter baumannii	C9	40	lcl|NZ_CP113442.1_prot_WP_005128656.1_1847	lcl|NZ_CP113442.1_prot_WP_005128658.1_1845	PRJNA799362	GCA_026194635.2	4.05951	39.0997	chromosome 1:NZ_CP113442.1/CP113442.1; plasmid pC9_1:NZ_CP113443.1/CP113443.1; plasmid pC9_10:NZ_CP113452.1/CP113452.1; plasmid pC9_11:NZ_CP113453.1/CP113453.1; plasmid pC9_2:NZ_CP113444.1/CP113444.1; plasmid pC9_3:NZ_CP113445.1/CP113445.1; plasmid pC9_4:NZ_CP113446.1/CP113446.1; plasmid pC9_5:NZ_CP113447.1/CP113447.1; plasmid pC9_6:NZ_CP113448.1/CP113448.1; plasmid pC9_7:NZ_CP113449.1/CP113449.1…
Acinetobacter baumannii	AOR07-BL	40	lcl|NZ_CP102762.1_prot_WP_005128656.1_1831	lcl|NZ_CP102762.1_prot_WP_005128658.1_1829	PRJNA868510	GCA_027239755.1	4.08141	39.0556	chromosome:NZ_CP102762.1/CP102762.1; plasmid pAOR07BL-1:NZ_CP102763.1/CP102763.1; plasmid pAOR07BL-2:NZ_CP102764.1/CP102764.1; plasmid pAOR07BL-3:NZ_CP102765.1/CP102765.1
Acinetobacter baumannii	LUH 6011	45	lcl|NZ_CP031383.1_prot_WP_000459542.1_2112	lcl|NZ_CP031383.1_prot_WP_000987613.1_2110	PRJNA472828	GCA_024732425.1	4.18318	39.3844	chromosome:NZ_CP031383.1/CP031383.1; plasmid pLUH6011-1:NZ_CP031384.1/CP031384.1
Acinetobacter baumannii	K09-14	46	lcl|NZ_CP043953.1_prot_WP_000459551.1_1782	lcl|NZ_CP043953.1_prot_WP_150205063.1_1784	PRJNA565663	GCA_008632635.1	3.98023	38.9896	chromosome:NZ_CP043953.1/CP043953.1; plasmid pK09-14:NZ_CP043954.1/CP043954.1
Acinetobacter baumannii	DETAB-P65	46	lcl|NZ_CP077835.1_prot_WP_000459551.1_1725	lcl|NZ_CP077835.1_prot_WP_000987606.1_1727	PRJNA738868	GCA_023517235.1	4.07297	38.899	chromosome:NZ_CP077835.1/CP077835.1; plasmid pDETAB7b:NZ_CP077836.1/CP077836.1
Acinetobacter baumannii	DETAB-C9	46	lcl|CP104295.1_prot_WEN47369.1_1725	lcl|CP104295.1_prot_WEN47371.1_1727	PRJNA738868	GCA_029223565.1	4.07298	38.899	chromosome:CP104295.1; plasmid pDETAB-C9-1:CP104296.1
Acinetobacter baumannii	ZHOU	46	lcl|CP104297.1_prot_WGE95423.1_1326	lcl|CP104297.1_prot_WGE95421.1_1324	PRJNA877402	GCA_029774195.1	4.23629	0	chromosome:CP104297.1; plasmid pZHOU-1:CP104298.1; plasmid pZHOU-2:CP104299.1
Acinetobacter baumannii	J9	49	lcl|NZ_CP041587.1_prot_WP_000461000.1_1824	lcl|NZ_CP041587.1_prot_WP_000987620.1_1826	PRJNA472828	GCA_007107525.1	3.96076	39.0677	chromosome:NZ_CP041587.1/CP041587.1; plasmid pJ9-1:NZ_CP041588.1/CP041588.1; plasmid pJ9-2:NZ_CP041589.1/CP041589.1; plasmid pJ9-3:NZ_CP041590.1/CP041590.1
Acinetobacter baumannii	M175-3	52	lcl|NZ_CP059474.1_prot_WP_000459547.1_717	lcl|NZ_CP059474.1_prot_WP_000987607.1_715	PRJNA647544	GCA_022369355.1	3.96388	39.1456	chromosome:NZ_CP059474.1/CP059474.1; plasmid pM175-3.1:NZ_CP059475.1/CP059475.1; plasmid pM175-3.2:NZ_CP059476.1/CP059476.1
Acinetobacter baumannii	ATCC19606-VUB	52	lcl|NZ_CP091334.1_prot_WP_000459547.1_599	lcl|NZ_CP091334.1_prot_WP_000987607.1_597	PRJNA798866	GCA_022466975.1	3.98015	39.2	chromosome:NZ_CP091334.1/CP091334.1
Acinetobacter baumannii	ATCC 19606	52	lcl|NZ_CP059040.1_prot_WP_000459547.1_1688	lcl|NZ_CP059040.1_prot_WP_000987607.1_1690	PRJNA645521	GCA_014672755.1	3.98085	39.2	chromosome:NZ_CP059040.1/CP059040.1
Acinetobacter baumannii	PartI-Abaumannii-RM8376	52	lcl|NZ_CP064375.1_prot_WP_000459547.1_3022	lcl|NZ_CP064375.1_prot_WP_000987607.1_3020	PRJNA605254	GCA_022870045.1	3.98088	39.2	chromosome:NZ_CP064375.1/CP064375.1
Acinetobacter baumannii	ATCC 19606	52	lcl|NZ_CP046654.1_prot_WP_000459547.1_3222	lcl|NZ_CP046654.1_prot_WP_000987607.1_3220	PRJNA577968	GCA_009759685.1	3.99039	39.1892	chromosome:NZ_CP046654.1/CP046654.1; plasmid pMAC:NZ_CP046655.1/CP046655.1
Acinetobacter baumannii	ab736	52	lcl|NZ_CP015121.1_prot_WP_000459547.1_1688	lcl|NZ_CP015121.1_prot_WP_000987607.1_1690	PRJNA317553	GCA_002116925.1	3.99043	39.1892	chromosome:NZ_CP015121.1/CP015121.1; plasmid unnamed:NZ_CP015122.1/CP015122.1
Acinetobacter baumannii	ATCC 19606	52	lcl|NZ_CP045110.1_prot_WP_000459547.1_2040	lcl|NZ_CP045110.1_prot_WP_000987607.1_2038	PRJNA557095	GCA_009035845.1	3.99914	39.1782	chromosome:NZ_CP045110.1/CP045110.1; plasmid p1ATCC19606:NZ_CP045108.1/CP045108.1; plasmid p2ATCC19606:NZ_CP045109.1/CP045109.1
Acinetobacter baumannii	ATCC 19606	52	lcl|NZ_CP074585.1_prot_WP_000459547.1_2125	lcl|NZ_CP074585.1_prot_WP_000987607.1_2123	PRJNA729114	GCA_020911985.1	3.9995	39.1786	chromosome:NZ_CP074585.1/CP074585.1; plasmid unnamed:NZ_CP074586.1/CP074586.1
Acinetobacter baumannii ATCC 19606 = CIP 70.34 = JCM 6841	ATCC 19606	52	lcl|NZ_CP058289.1_prot_WP_000459547.1_1494	lcl|NZ_CP058289.1_prot_WP_000987607.1_1496	PRJNA637288	GCA_019331655.1	3.94492	39.1779	chromosome:NZ_CP058289.1/CP058289.1; plasmid pMAC:NZ_CP058291.1/CP058291.1; plasmid pAbTS2:NZ_CP058290.1/CP058290.1
Acinetobacter baumannii	LMG994	54	lcl|NZ_CP087331.1_prot_WP_000459544.1_1890	lcl|NZ_CP087331.1_prot_WP_000987617.1_1892	PRJNA779872	GCA_024749605.1	4.23159	39.122	chromosome:NZ_CP087331.1/CP087331.1; plasmid p1LMG994:NZ_CP087332.1/CP087332.1; plasmid p2LMG994:NZ_CP087333.1/CP087333.1; plasmid p3LMG994:NZ_CP087334.1/CP087334.1
Acinetobacter baumannii	FDAARGOS_533	57	lcl|NZ_CP033768.1_prot_WP_032059837.1_1245	lcl|NZ_CP033768.1_prot_WP_000987606.1_1243	PRJNA231221	GCA_003812385.1	3.8854	39.1429	chromosome:NZ_CP033768.1/CP033768.1; plasmid unnamed1:NZ_CP033769.1/CP033769.1; plasmid unnamed2:NZ_CP033770.1/CP033770.1
Acinetobacter baumannii	OC061	58			PRJNA779872	GCA_024749505.1	3.82127	38.9808	chromosome:NZ_CP087300.1/CP087300.1; plasmid p1OC061:NZ_CP087301.1/CP087301.1; plasmid p2OC061:NZ_CP087302.1/CP087302.1; plasmid p3OC061:NZ_CP087303.1/CP087303.1
Acinetobacter baumannii	17-84	63	lcl|NZ_CP059479.1_prot_WP_002113657.1_2492	lcl|NZ_CP059479.1_prot_WP_002113644.1_2494	PRJNA648287	GCA_014171935.1	4.02273	38.9189	chromosome:NZ_CP059479.1/CP059479.1; plasmid p17-84_OXA:NZ_CP059478.1/CP059478.1
Acinetobacter baumannii	A52	77	lcl|NZ_CP034092.1_prot_WP_104159507.1_1739	lcl|NZ_CP034092.1_prot_WP_000987595.1_1741	PRJNA506023	GCA_004028375.1	4.02332	38.9844	chromosome:NZ_CP034092.1/CP034092.1; plasmid pA52-1:NZ_CP034093.1/CP034093.1; plasmid pA52-2:NZ_CP034094.1/CP034094.1; plasmid pA52-3:NZ_CP034095.1/CP034095.1; plasmid pA52-4:NZ_CP034096.1/CP034096.1; plasmid pA52-OXA-72:NZ_CP034097.1/CP034097.1
Acinetobacter baumannii	AbCTX9	78	lcl|NZ_CP060504.1_prot_WP_000459534.1_2717	lcl|NZ_CP060504.1_prot_WP_000987593.1_2719	PRJNA644570	GCA_016864315.2	3.91387	39.2852	chromosome:NZ_CP060504.1/CP060504.1; plasmid pAbCTX9:NZ_CP092030.1/CP092030.1
Acinetobacter baumannii	AbCTX13	78	lcl|NZ_CP059729.1_prot_WP_000459534.1_695	lcl|NZ_CP059729.1_prot_WP_000987593.1_697	PRJNA644570	GCA_016864915.1	4.09287	39.0746	chromosome:NZ_CP059729.1/CP059729.1; plasmid pAbCTX13_17kb:NZ_CP059731.1/CP059731.1; plasmid pAbCTX13_7kb:NZ_CP059730.1/CP059730.1
Acinetobacter baumannii	2022CK-00371	78			PRJNA812595	GCA_024106315.2	4.02489	39.2899	chromosome:CP115645.1; plasmid unnamed1:CP115646.1; plasmid unnamed2:CP115647.1
Acinetobacter baumannii	2022CK-00251	78			PRJNA812595	GCA_023093135.2	4.02852	39.2907	chromosome:CP115641.1; plasmid unnamed1:CP115642.1
Acinetobacter baumannii	2022CK-00211	78			PRJNA812595	GCA_022916135.2	4.02847	39.2907	chromosome:CP115637.1; plasmid unnamed1:CP115638.1
Acinetobacter baumannii	AB21-VUB	78	lcl|NZ_CP091373.1_prot_WP_000459534.1_728	lcl|NZ_CP091373.1_prot_WP_000987593.1_730	PRJNA798866	GCA_022460295.1	4.05827	39.2	chromosome:NZ_CP091373.1/CP091373.1
Acinetobacter baumannii	AB40-VUB	78	lcl|NZ_CP091369.1_prot_WP_000459534.1_1403	lcl|NZ_CP091369.1_prot_WP_000987593.1_1401	PRJNA798866	GCA_022459755.2	4.03094	39.3852	chromosome:NZ_CP091369.1/CP091369.1; plasmid unnamed1:NZ_CP102818.1/CP102818.1
Acinetobacter baumannii	2022CK-00241	78			PRJNA812595	GCA_023054035.2	4.04668	39.2903	chromosome:CP115639.1; plasmid unnamed1:CP115640.1
Acinetobacter baumannii	TG31302	78	lcl|NZ_CP039343.1_prot_WP_000459534.1_1986	lcl|NZ_CP039343.1_prot_WP_000987593.1_1984	PRJNA497581	GCA_003949115.2	4.09936	39.2027	chromosome:NZ_CP039343.1/CP039343.1; plasmid pTG31302:NZ_CP039344.1/CP039344.1
Acinetobacter baumannii	TG31986	78	lcl|NZ_CP039341.1_prot_WP_000459534.1_1991	lcl|NZ_CP039341.1_prot_WP_000987593.1_1989	PRJNA497581	GCA_003948085.2	4.10492	39.2027	chromosome:NZ_CP039341.1/CP039341.1; plasmid pTG31986:NZ_CP039342.1/CP039342.1
Acinetobacter baumannii	TG29392	78	lcl|NZ_CP039930.1_prot_WP_000459534.1_1892	lcl|NZ_CP039930.1_prot_WP_000987593.1_1894	PRJNA497581	GCA_003949725.2	4.11345	39.1586	chromosome:NZ_CP039930.1/CP039930.1; plasmid pTG29392_1:NZ_CP039931.1/CP039931.1; plasmid pTG29392_2:NZ_CP039932.1/CP039932.1; plasmid pTG29392_3:NZ_CP039933.1/CP039933.1
Acinetobacter baumannii	2022CK-00317	78			PRJNA812595	GCA_023615345.2	4.15575	39.2879	chromosome:CP115643.1; plasmid unnamed1:CP115644.1
Acinetobacter baumannii	Strain AbH12O-A2	79	lcl|NZ_CP009534.1_prot_WP_024437099.1_1837	lcl|NZ_CP009534.1_prot_WP_000987604.1_1835	PRJNA261783	GCA_000761175.1	3.87577	39.1	chromosome:NZ_CP009534.1/CP009534.1
Acinetobacter baumannii	AR_0063	79	lcl|NZ_CP026711.1_prot_WP_000459542.1_2348	lcl|NZ_CP026711.1_prot_WP_000987604.1_2350	PRJNA292904	GCA_002947845.1	4.10175	38.9039	chromosome:NZ_CP026711.1/CP026711.1; plasmid unitig_2_pilon:NZ_CP026712.1/CP026712.1
Acinetobacter baumannii	UC23022	79	lcl|NZ_CP076812.1_prot_WP_057691179.1_1168	lcl|NZ_CP076812.1_prot_WP_000987604.1_1166	PRJNA731249	GCA_024139035.1	4.21506	0	chromosome:NZ_CP076812.1/CP076812.1; plasmid p1UC23022:NZ_CP076813.1/CP076813.1
Acinetobacter baumannii	MRSN15313	79	lcl|NZ_CP033869.1_prot_WP_057691179.1_2045	lcl|NZ_CP033869.1_prot_WP_000987604.1_2047	PRJNA505170	GCA_003812485.1	4.25082	39.0718	chromosome:NZ_CP033869.1/CP033869.1; plasmid pAb-MCR4.3:NZ_CP033872.1/CP033872.1; plasmid p597A-14.8:NZ_CP033871.1/CP033871.1; plasmid p597A-6.7:NZ_CP033870.1/CP033870.1
Acinetobacter baumannii	AF-401	79	lcl|NZ_CP018254.1_prot_WP_024437099.1_1998		PRJNA271775	GCA_001896005.1	4.26763	39.0881	chromosome:NZ_CP018254.1/CP018254.1; plasmid pAF-401:NZ_CP018255.1/CP018255.1
Acinetobacter baumannii	AB30	79	lcl|NZ_CP009257.1_prot_WP_024437099.1_3850	lcl|NZ_CP009257.1_prot_WP_000987604.1_3848	PRJNA256157	GCA_000746645.1	4.33579	39	chromosome:NZ_CP009257.1/CP009257.1
Acinetobacter baumannii	D36	81	lcl|NZ_CP012952.1_prot_WP_000459546.1_1841		PRJNA294725	GCA_001399655.1	4.13116	39.0206	chromosome:NZ_CP012952.1/CP012952.1; plasmid pD36-1:NZ_CP012953.1/CP012953.1; plasmid pD36-3:NZ_CP012955.1/CP012955.1; plasmid pD36-4:NZ_CP012956.1/CP012956.1; plasmid pRAY* (pD36-2):NZ_CP012954.1/CP012954.1
Acinetobacter baumannii	AB186-VUB	85	lcl|NZ_CP091356.1_prot_WP_000459546.1_3321	lcl|NZ_CP091356.1_prot_WP_029424027.1_3319	PRJNA798866	GCA_022468985.2	3.97889	38.7996	chromosome:NZ_CP091356.1/CP091356.1; plasmid unnamed4:NZ_CP102820.1/CP102820.1
Acinetobacter baumannii	ACN21	85	lcl|NZ_CP038644.1_prot_WP_000459546.1_105	lcl|NZ_CP038644.1_prot_WP_029424027.1_107	PRJNA530330	GCA_004768705.1	4.04555	38.9755	chromosome:NZ_CP038644.1/CP038644.1; plasmid unnamed1:NZ_CP038645.1/CP038645.1; plasmid unnamed2:NZ_CP038646.1/CP038646.1; plasmid unnamed3:NZ_CP038647.1/CP038647.1; plasmid unnamed4:NZ_CP038648.1/CP038648.1; plasmid unnamed5:NZ_CP038649.1/CP038649.1; plasmid unnamed6:NZ_CP038650.1/CP038650.1; plasmid unnamed7:NZ_CP038651.1/CP038651.1; plasmid unnamed8:NZ_CP038652.1/CP038652.1
Acinetobacter baumannii	AB177-VUB	85	lcl|NZ_CP091361.1_prot_WP_000459546.1_398	lcl|NZ_CP091361.1_prot_WP_029424027.1_400	PRJNA798866	GCA_022459095.1	4.01414	38.9	chromosome:NZ_CP091361.1/CP091361.1
Acinetobacter baumannii	Cl300	85	lcl|NZ_CP082952.1_prot_WP_000459546.1_1916	lcl|NZ_CP082952.1_prot_WP_029424027.1_1918	PRJNA607827	GCA_020132105.1	4.01658	38.8906	chromosome:NZ_CP082952.1/CP082952.1; plasmid pCl300:NZ_CP082953.1/CP082953.1
Acinetobacter baumannii	OC068	85	lcl|NZ_CP087309.1_prot_WP_000459546.1_1767	lcl|NZ_CP087309.1_prot_WP_029424027.1_1765	PRJNA779872	GCA_024749465.1	4.0425	39.0301	chromosome:NZ_CP087309.1/CP087309.1; plasmid p1OC068:NZ_CP087310.1/CP087310.1; plasmid p2OC068:NZ_CP087311.1/CP087311.1
Acinetobacter baumannii	AB329	98	lcl|NZ_CP091452.1_prot_WP_000459542.1_1961	lcl|NZ_CP091452.1_prot_WP_000987613.1_1959	PRJNA769700	GCA_021730415.1	4.03888	38.8823	chromosome:NZ_CP091452.1/CP091452.1; chromosome pAB329a:NZ_CP091453.1/CP091453.1; chromosome pAB329b:NZ_CP091454.1/CP091454.1
Acinetobacter baumannii	OC059	103	lcl|NZ_CP087312.1_prot_WP_032000330.1_1841	lcl|NZ_CP087312.1_prot_WP_038405580.1_1839	PRJNA779872	GCA_024749525.1	4.17437	39.065	chromosome:NZ_CP087312.1/CP087312.1; plasmid p1OC059:NZ_CP087313.1/CP087313.1; plasmid p2OC059:NZ_CP087314.1/CP087314.1; plasmid p3OC059:NZ_CP087315.1/CP087315.1; plasmid p4OC059:NZ_CP087316.1/CP087316.1
Acinetobacter baumannii	Ab-B004d-c	103	lcl|NZ_CP051875.1_prot_WP_032000330.1_1885	lcl|NZ_CP051875.1_prot_WP_038405580.1_1887	PRJNA473419	GCA_012931645.1	4.15912	39.0606	chromosome:NZ_CP051875.1/CP051875.1; plasmid pAb-B004d-c_1:NZ_CP051876.1/CP051876.1; plasmid pAb-B004d-c_2:NZ_CP051877.1/CP051877.1; plasmid pAb-B004d-c_3:NZ_CP051878.1/CP051878.1; plasmid pAb-B004d-c_4:NZ_CP051879.1/CP051879.1
Acinetobacter baumannii	Ab-D10a-a	103	lcl|NZ_CP051869.1_prot_WP_032000330.1_3207	lcl|NZ_CP051869.1_prot_WP_038405580.1_3205	PRJNA473419	GCA_012931625.1	4.17473	39.0574	chromosome:NZ_CP051869.1/CP051869.1; plasmid pAb-D10a-a_1:NZ_CP051870.1/CP051870.1; plasmid pAb-D10a-a_2:NZ_CP051871.1/CP051871.1; plasmid pAb-D10a-a_3:NZ_CP051872.1/CP051872.1; plasmid pAb-D10a-a_4:NZ_CP051873.1/CP051873.1; plasmid pAb-D10a-a_5:NZ_CP051874.1/CP051874.1
Acinetobacter baumannii	Ab-C63	107	lcl|NZ_CP051866.1_prot_WP_000460999.1_1699	lcl|NZ_CP051866.1_prot_WP_169025114.1_1697	PRJNA473419	GCA_012931665.1	3.96588	39.0329	chromosome:NZ_CP051866.1/CP051866.1; plasmid pAb-C63_1:NZ_CP051867.1/CP051867.1; plasmid pAb-C63_2:NZ_CP051868.1/CP051868.1
Acinetobacter baumannii	A1429	108	lcl|NZ_CP046898.1_prot_WP_032031302.1_1750	lcl|NZ_CP046898.1_prot_WP_032031298.1_1752	PRJNA595709	GCA_013377175.1	4.16189	39.0303	chromosome:NZ_CP046898.1/CP046898.1; plasmid pA1429a:NZ_CP046901.1/CP046901.1; plasmid pA1429b:NZ_CP046900.1/CP046900.1; plasmid pA1429c:NZ_CP046899.1/CP046899.1
Acinetobacter baumannii	UC20804	109	lcl|NZ_CP076807.1_prot_WP_057050739.1_2316	lcl|NZ_CP076807.1_prot_WP_017725628.1_2318	PRJNA731249	GCA_024139015.1	4.04553	39.1527	chromosome:NZ_CP076807.1/CP076807.1; plasmid p1UC20804:NZ_CP076808.1/CP076808.1; plasmid p2UC20804:NZ_CP076809.1/CP076809.1; plasmid p3UC20804:NZ_CP076810.1/CP076810.1; plasmid p4UC20804:NZ_CP076811.1/CP076811.1
Acinetobacter baumannii	RBH2	111	lcl|CP110462.1_prot_UZG60562.1_1905	lcl|CP110462.1_prot_UZG60560.1_1903	PRJNA893697	GCA_026062515.1	4.4228	38.8919	chromosome:CP110462.1; plasmid pRBH2-1:CP110463.1; plasmid pRBH2-2:CP110464.1; plasmid pRBH2-3:CP110465.1; plasmid pRBH2-4:CP110466.1; plasmid pRBH2-5:CP110467.1; plasmid pRBH2-6:CP110468.1
Acinetobacter baumannii	CIP70.10	126	lcl|NZ_LN865143.1_prot_WP_058207750.1_1833	lcl|NZ_LN865143.1_prot_WP_016685950.1_1831	PRJEB9585	GCA_001457535.1	3.93626	38.8974	chromosome I:NZ_LN865143.1/LN865143.1; plasmid II:NZ_LN865144.1/LN865144.1
Acinetobacter baumannii	R2091	126	lcl|NZ_LN997846.1_prot_WP_058207750.1_1833	lcl|NZ_LN997846.1_prot_WP_016685950.1_1831	PRJEB12156	GCA_001517645.1	3.94749	38.9973	chromosome I:NZ_LN997846.1/LN997846.1; plasmid II:NZ_LN997847.1/LN997847.1
Acinetobacter baumannii	280820	126	lcl|NZ_CP098791.1_prot_WP_031967102.1_2019	lcl|NZ_CP098791.1_prot_WP_016685950.1_2017	PRJNA848080	GCA_023809625.1	4.30228	39.0081	chromosome:NZ_CP098791.1/CP098791.1; plasmid p1VB280820:NZ_CP098792.1/CP098792.1; plasmid p2VB280820:NZ_CP098793.1/CP098793.1; plasmid p3VB280820:NZ_CP098794.1/CP098794.1
Acinetobacter baumannii	VB280821	126	lcl|NZ_CP098795.1_prot_WP_031967102.1_598	lcl|NZ_CP098795.1_prot_WP_016685950.1_600	PRJNA848083	GCA_023809705.1	4.34071	39.0067	chromosome:NZ_CP098795.1/CP098795.1; plasmid p1VB280821:NZ_CP098796.1/CP098796.1; plasmid p2VB280821:NZ_CP098797.1/CP098797.1; plasmid p3VB280821:NZ_CP098798.1/CP098798.1; plasmid p4VB280821:NZ_CP098799.1/CP098799.1; plasmid p5VB280821:NZ_CP098800.1/CP098800.1
Acinetobacter baumannii	AC1633	126	lcl|NZ_CP059300.1_prot_WP_031967102.1_937	lcl|NZ_CP059300.1_prot_WP_016685950.1_939	PRJNA647049	GCA_014874575.1	4.56658	38.8613	chromosome:NZ_CP059300.1/CP059300.1; plasmid pAC1633-1:NZ_CP059301.1/CP059301.1; plasmid pAC1633-2:NZ_CP059303.1/CP059303.1; plasmid pAC1633-3:NZ_CP059304.1/CP059304.1; plasmid pAC1633-4:NZ_CP059302.1/CP059302.1
Acinetobacter baumannii	AB43	132		lcl|NZ_CP083181.1_prot_WP_119048027.1_1831	PRJNA732167	GCA_019997865.1	3.95912	39.1237	chromosome:NZ_CP083181.1/CP083181.1; plasmid unnamed:NZ_CP083182.1/CP083182.1
Acinetobacter baumannii	A1296	138		lcl|NZ_CP018332.1_prot_WP_032014939.1_1753	PRJNA355911	GCA_002504145.1	3.8107	39.1851	chromosome:NZ_CP018332.1/CP018332.1; plasmid pA1296_1:NZ_CP018333.1/CP018333.1; plasmid pA1296_2:NZ_CP018334.1/CP018334.1
Acinetobacter baumannii	DETAB-P2	138	lcl|NZ_CP047975.1_prot_WP_032073130.1_84	lcl|NZ_CP047973.1_prot_WP_032014939.1_1706	PRJNA602169	GCA_014322245.1	4.10583	39.1867	chromosome:NZ_CP047973.1/CP047973.1; plasmid pDETAB1:NZ_CP047974.1/CP047974.1; plasmid pDETAB2:NZ_CP047975.1/CP047975.1; plasmid pDETAB3:NZ_CP047976.1/CP047976.1
Acinetobacter baumannii	CAb-65	142	lcl|NZ_CP060994.1_prot_WP_002009395.1_160	lcl|NZ_CP060994.1_prot_WP_025468097.1_1809	PRJNA659865	GCA_019076685.1	3.88353	39.1083	chromosome:NZ_CP060994.1/CP060994.1; plasmid unnamed1:NZ_CP060995.1/CP060995.1; plasmid unnamed2:NZ_CP060996.1/CP060996.1
Acinetobacter baumannii	XL380	150	lcl|NZ_CP046536.1_prot_WP_016685949.1_1792	lcl|NZ_CP046536.1_prot_WP_086230968.1_1790	PRJNA593376	GCA_009740145.1	3.91925	39.1457	chromosome:NZ_CP046536.1/CP046536.1; plasmid unnamed:NZ_CP046537.1/CP046537.1
Acinetobacter baumannii	WB4	155	lcl|CP123854.1_prot_WGQ05488.1_3407	lcl|CP123854.1_prot_WGQ05490.1_3409	PRJNA820789	GCA_029909475.1	3.88179	39.0071	chromosome:CP123854.1; plasmid unnamed:CP123855.1; plasmid unnamed2:CP123856.1; plasmid unnamed3:CP123857.1; plasmid unnamed4:CP123858.1; plasmid unnamed5:CP123859.1
Acinetobacter baumannii	810CP	156	lcl|NZ_CP026338.1_prot_WP_024437099.1_1954	lcl|NZ_CP026338.1_prot_WP_000987604.1_1952	PRJNA311558	GCA_003345235.1	4.11106	38.9827	chromosome:NZ_CP026338.1/CP026338.1; plasmid pAba810CPa:NZ_CP026340.1/CP026340.1; plasmid pAba810CPb:NZ_CP026339.1/CP026339.1
Acinetobacter baumannii	AB32-VUB	158	lcl|NZ_CP091372.1_prot_WP_000459545.1_3396	lcl|NZ_CP091372.1_prot_WP_025468035.1_3394	PRJNA798866	GCA_022460155.2	4.04148	38.9627	chromosome:NZ_CP091372.1/CP091372.1; plasmid unnamed3:NZ_CP102817.1/CP102817.1
Acinetobacter baumannii	UC25604	162	lcl|NZ_CP076801.1_prot_WP_032018224.1_315	lcl|NZ_CP076801.1_prot_WP_045901692.1_313	PRJNA731249	GCA_024271825.1	3.95101	38.9725	chromosome:NZ_CP076801.1/CP076801.1; plasmid p1UC25604:NZ_CP076802.1/CP076802.1; plasmid p2UC25604:NZ_CP076803.1/CP076803.1
Acinetobacter baumannii	UC24371	162	lcl|NZ_CP076804.1_prot_WP_032018224.1_1473	lcl|NZ_CP076804.1_prot_WP_045901692.1_1475	PRJNA731249	GCA_024138435.1	4.10346	0	chromosome:NZ_CP076804.1/CP076804.1; plasmid p1UC24371:NZ_CP076805.1/CP076805.1; plasmid p2UC24371:NZ_CP076806.1/CP076806.1
Acinetobacter baumannii	XH1935	164	lcl|NZ_CP088894.1_prot_WP_000459541.1_1670	lcl|NZ_CP088894.1_prot_WP_000987600.1_1673	PRJNA716893	GCA_024205265.1	3.85847	39	chromosome:NZ_CP088894.1/CP088894.1
Acinetobacter baumannii	DETAB-R21	164	lcl|NZ_CP088895.1_prot_WP_000459541.1_1767	lcl|NZ_CP088895.1_prot_WP_000987600.1_1770	PRJNA716893	GCA_024205285.1	3.88743	38.9803	chromosome:NZ_CP088895.1/CP088895.1; plasmid pDETABR21-1:NZ_CP088896.1/CP088896.1; plasmid pDETABR21-2:NZ_CP088897.1/CP088897.1; plasmid pDETABR21-3:NZ_CP088898.1/CP088898.1; plasmid pDETABR21-4:NZ_CP088899.1/CP088899.1; plasmid pDETABR21-5:NZ_CP088900.1/CP088900.1
Acinetobacter baumannii	A118	172	lcl|NZ_CP059039.1_prot_WP_000459540.1_1661	lcl|NZ_CP059039.1_prot_WP_168726237.1_1663	PRJNA645521	GCA_014672735.1	3.75037	39.1	chromosome:NZ_CP059039.1/CP059039.1
Acinetobacter baumannii	A118 DeltaH0N27_10825::kan	172	lcl|CP113070.1_prot_WEX32186.1_1758	lcl|CP113070.1_prot_WEX32184.1_1756	PRJNA900182	GCA_029459775.1	3.75137	39.1	chromosome:CP113070.1
Acinetobacter baumannii	A118 DeltaH0N27_10830::kan	172	lcl|CP113071.1_prot_WEX35558.1_1759	lcl|CP113071.1_prot_WEX35556.1_1757	PRJNA900182	GCA_029459755.1	3.75094	39.1	chromosome:CP113071.1
Acinetobacter baumannii	A118 DeltaH0N27_10820-30::kan	172	lcl|CP113072.1_prot_WEX42132.1_1661	lcl|CP113072.1_prot_WEX42134.1_1663	PRJNA900182	GCA_029459655.1	3.74942	39.1	chromosome:CP113072.1
Acinetobacter baumannii	A118 DeltaH0N27_10820::kan H0N27_10830-K176N	172	lcl|CP113073.1_prot_WEX45505.1_1661	lcl|CP113073.1_prot_WEX45507.1_1663	PRJNA900182	GCA_029459635.1	3.75038	39.1	chromosome:CP113073.1
Acinetobacter baumannii	SAA14	187	lcl|NZ_CP020579.1_prot_WP_000459542.1_1934	lcl|NZ_CP020579.1_prot_WP_000987613.1_1936	PRJNA380857	GCA_002082845.1	3.97256	39.1	chromosome:NZ_CP020579.1/CP020579.1
Acinetobacter baumannii	OC073	193	lcl|NZ_CP087325.1_prot_WP_002125124.1_3405		PRJNA779872	GCA_024749425.1	3.89612	39.0077	chromosome:NZ_CP087325.1/CP087325.1; plasmid p1OC073:NZ_CP087326.1/CP087326.1; plasmid p2OC073:NZ_CP087327.1/CP087327.1
Acinetobacter baumannii	2008S11-069	195			PRJNA459525	GCA_003359255.2	4.11007	39.1546	chromosome:CP033516.1; plasmid p2008S11-069-1:CP033517.1; plasmid p2008S11-069-2:CP033518.1; plasmid p2008S11-069-3:CP033519.1
Acinetobacter baumannii	CAM180-1	203	lcl|NZ_CP044356.1_prot_WP_058062313.1_1840		PRJNA573751	GCA_008802935.1	3.92315	39.0212	chromosome:NZ_CP044356.1/CP044356.1; plasmid pCAM180A:NZ_CP044357.1/CP044357.1; plasmid pCAM180B:NZ_CP044358.1/CP044358.1
Acinetobacter baumannii	36-1512	203			PRJNA646375	GCA_013787185.1	3.93403	39.1513	chromosome:NZ_CP059386.1/CP059386.1; plasmid p1.36-1512:NZ_CP059387.1/CP059387.1; plasmid p2.36-1512:NZ_CP059388.1/CP059388.1; plasmid p3.36-1512:NZ_CP059389.1/CP059389.1; plasmid p4.36-1512:NZ_CP059390.1/CP059390.1
Acinetobacter baumannii	WP4-W18-ESBL-11	213	lcl|NZ_AP022077.1_prot_WP_002009395.1_168		PRJDB6962	GCA_014159355.1	3.94303	39.1	chromosome:NZ_AP022077.1/AP022077.1
Acinetobacter baumannii	XH857	215	lcl|NZ_CP014540.1_prot_WP_000459542.1_1750	lcl|NZ_CP014540.1_prot_WP_000987613.1_1752	PRJNA290306	GCA_001573105.1	3.87964	39	chromosome:NZ_CP014540.1/CP014540.1
Acinetobacter baumannii	AB231-VUB	215	lcl|NZ_CP091338.1_prot_WP_000459542.1_798	lcl|NZ_CP091338.1_prot_WP_000987613.1_796	PRJNA798866	GCA_022467435.1	3.99645	39	chromosome:NZ_CP091338.1/CP091338.1
Acinetobacter baumannii	DETAB-P39	221	lcl|NZ_CP073060.1_prot_WP_021510665.1_1695	lcl|NZ_CP073060.1_prot_WP_212257941.1_1697	PRJNA716893	GCA_018135585.1	3.96818	38.923	chromosome:NZ_CP073060.1/CP073060.1; plasmid pDETAB13:NZ_CP073061.1/CP073061.1
Acinetobacter baumannii	AR_0078	229	lcl|NZ_CP026761.1_prot_WP_000459543.1_2473	lcl|NZ_CP026761.1_prot_WP_000987599.1_2476	PRJNA292904	GCA_002948925.1	3.87193	39.1	chromosome:NZ_CP026761.1/CP026761.1
Acinetobacter baumannii	DT01139C	239	lcl|NZ_CP053218.1_prot_WP_000459548.1_1768	lcl|NZ_CP053218.1_prot_WP_000987595.1_1770	PRJNA630397	GCA_013416275.1	3.86965	38.9828	chromosome:NZ_CP053218.1/CP053218.1; plasmid unnamed1:NZ_CP053219.1/CP053219.1; plasmid unnamed2:NZ_CP053220.1/CP053220.1; plasmid unnamed3:NZ_CP053221.1/CP053221.1
Acinetobacter baumannii	XH1056	256	lcl|NZ_CP045645.1_prot_WP_020752724.1_3245	lcl|NZ_CP045645.1_prot_WP_269465455.1_3242	PRJNA580046	GCA_023981045.1	4.20585	39	chromosome:NZ_CP045645.1/CP045645.1
Acinetobacter baumannii	R2090	267	lcl|NZ_LN868200.1_prot_WP_000459536.1_1753	lcl|NZ_LN868200.1_prot_WP_000987594.1_1755	PRJEB9721	GCA_001261895.2	3.81916	39	chromosome I:NZ_LN868200.1/LN868200.1
Acinetobacter baumannii D1279779	D1279779	267	lcl|NC_020547.2_prot_WP_000459536.1_1803	lcl|NC_020547.2_prot_WP_000987594.1_1801	PRJNA61919	GCA_000186665.4	3.7117	38.9872	chromosome:NC_020547.2/CP003967.2; plasmid pD1279779:NC_020525.1/CP003968.1
Acinetobacter baumannii	DB008	268	lcl|NZ_CP087340.1_prot_WP_000459546.1_1797	lcl|NZ_CP087340.1_prot_WP_000987595.1_1795	PRJNA779872	GCA_024749645.1	3.91915	39.1634	chromosome:NZ_CP087340.1/CP087340.1; plasmid p1DB008:NZ_CP087342.1/CP087342.1; plasmid p2DB008:NZ_CP087343.1/CP087343.1; plasmid p3DB008:NZ_CP087341.1/CP087341.1
Acinetobacter baumannii	51248	274	lcl|NZ_CP096812.1_prot_WP_284626784.1_1718	lcl|NZ_CP096812.1_prot_WP_000987595.1_1720	PRJNA281531	GCA_030168265.1	3.7639	39.1	chromosome:NZ_CP096812.1/CP096812.1
Acinetobacter baumannii	Ab4294	282	lcl|CP123993.1_prot_WGT83527.1_1717	lcl|CP123993.1_prot_WGT83529.1_1719	PRJNA957137	GCA_029931545.1	3.92824	39.1025	chromosome:CP123993.1; plasmid pAb4294:CP123992.1
Acinetobacter baumannii	SP304	285			PRJNA541077	GCA_005280675.1	3.79696	38.8392	chromosome:NZ_CP040080.1/CP040080.1; plasmid unnamed1:NZ_CP040081.1/CP040081.1; plasmid unnamed2:NZ_CP040082.1/CP040082.1; plasmid unnamed3:NZ_CP040083.1/CP040083.1
Acinetobacter baumannii	PG20180064	294	lcl|NZ_CP043180.1_prot_WP_096639844.1_2630	lcl|NZ_CP043180.1_prot_WP_096639842.1_2628	PRJNA560883	GCA_008124045.1	3.84357	38.8	chromosome:NZ_CP043180.1/CP043180.1
Acinetobacter baumannii	29D2	309	lcl|CP113069.1_prot_WFF55328.1_1732	lcl|CP113069.1_prot_WFF55330.1_1734	PRJNA900181	GCA_029582015.1	3.83653	39.1	chromosome:CP113069.1
Acinetobacter baumannii	UC21460	318	lcl|NZ_CP076814.1_prot_WP_000459543.1_1711	lcl|NZ_CP076814.1_prot_WP_000987595.1_1713	PRJNA731249	GCA_024139055.1	3.98318	0	chromosome:NZ_CP076814.1/CP076814.1; plasmid p1UC21460:NZ_CP076815.1/CP076815.1; plasmid p2UC21460:NZ_CP076816.1/CP076816.1
Acinetobacter baumannii	LRT	331			PRJNA951896	GCA_029674805.1	3.9891	0	chromosome:NZ_CP121375.1/CP121375.1; plasmid plas1_LRT:NZ_CP121376.1/CP121376.1; plasmid plas2_LRT:NZ_CP121377.1/CP121377.1; plasmid plas3_LRT:NZ_CP121378.1/CP121378.1; plasmid plas4_LRT:NZ_CP121379.1/CP121379.1
Acinetobacter baumannii	LRB	331			PRJNA951894	GCA_029674825.1	3.99022	0	chromosome:NZ_CP121370.1/CP121370.1; plasmid plas1_LRB:NZ_CP121371.1/CP121371.1; plasmid plas2_LRB:NZ_CP121372.1/CP121372.1; plasmid plas3_LRB:NZ_CP121373.1/CP121373.1; plasmid plas4_LRB:NZ_CP121374.1/CP121374.1
Acinetobacter baumannii	Ab_8_4	331			PRJNA951891	GCA_029674845.1	3.9899	0	chromosome:NZ_CP121365.1/CP121365.1; plasmid plas1_Ab_8_4:NZ_CP121366.1/CP121366.1; plasmid plas2_Ab_8_4:NZ_CP121367.1/CP121367.1; plasmid plas3_Ab_8_4:NZ_CP121368.1/CP121368.1; plasmid plas4_Ab_8_4:NZ_CP121369.1/CP121369.1
Acinetobacter baumannii	39741	345			PRJNA529047	GCA_004564115.1	3.93245	39.2112	chromosome:NZ_CP038258.1/CP038258.1; plasmid pEH_gr3:NZ_CP038260.1/CP038260.1; plasmid pEH_mcr4.3:NZ_CP038261.1/CP038261.1; plasmid pEH_gr13:NZ_CP038259.1/CP038259.1
Acinetobacter baumannii	LEV1449/17Ec	345	lcl|NZ_CP038262.1_prot_WP_057050739.1_2090	lcl|NZ_CP038262.1_prot_WP_017725628.1_2092	PRJNA529047	GCA_004564095.1	3.95623	39.2999	chromosome:NZ_CP038262.1/CP038262.1; plasmid pEC_mcr4.3:NZ_CP038265.1/CP038265.1; plasmid pEC_gr6:NZ_CP038264.1/CP038264.1; plasmid pEC_gr13:NZ_CP038263.1/CP038263.1
Acinetobacter baumannii	KSK Sensitive	374	lcl|NZ_CP072305.1_prot_WP_000459546.1_1743	lcl|NZ_CP072305.1_prot_WP_000987595.1_1745	PRJNA716803	GCA_017726575.1	3.90309	39.0067	chromosome:NZ_CP072305.1/CP072305.1; plasmid p1KSKSensitive:NZ_CP072306.1/CP072306.1; plasmid p2KSKSensitive:NZ_CP072307.1/CP072307.1
Acinetobacter baumannii	DT0544C	374	lcl|NZ_CP053215.1_prot_WP_000459546.1_1751	lcl|NZ_CP053215.1_prot_WP_000987595.1_1753	PRJNA630392	GCA_013416255.1	3.97171	39.1227	chromosome:NZ_CP053215.1/CP053215.1; plasmid unnamed1:NZ_CP053216.1/CP053216.1; plasmid unnamed2:NZ_CP053217.1/CP053217.1
Acinetobacter baumannii	OC070	400	lcl|NZ_CP087298.1_prot_WP_000459540.1_1902	lcl|NZ_CP087298.1_prot_WP_000987606.1_1900	PRJNA779872	GCA_024749445.1	4.02574	38.9585	chromosome:NZ_CP087298.1/CP087298.1; plasmid p1OC070:NZ_CP087299.1/CP087299.1
Acinetobacter baumannii	OCU_Ac16a	412	lcl|NZ_AP023077.1_prot_WP_072689980.1_1711	lcl|NZ_AP023077.1_prot_WP_072689994.1_1713	PRJDB5156	GCA_001895125.2	4.11927	38.8011	chromosome:NZ_AP023077.1/AP023077.1; plasmid pOCU_Ac16a_1:NZ_AP023078.1/AP023078.1; plasmid pOCU_Ac16a_2:NZ_AP023079.1/AP023079.1; plasmid pOCU_Ac16a_3:NZ_AP023080.1/AP023080.1
Acinetobacter baumannii	3207	422			PRJNA311558	GCA_001636235.1	4.09204	38.9868	chromosome:NZ_CP015364.1/CP015364.1; plasmid pAba3207a:NZ_CP015365.1/CP015365.1; plasmid pAba3207b:NZ_CP015366.1/CP015366.1
Acinetobacter baumannii	7835	422			PRJNA311558	GCA_009497995.1	4.09575	38.9928	chromosome:NZ_CP033243.1/CP033243.1; plasmid pAba7835a:NZ_CP033244.1/CP033244.1; plasmid pAba7835b:NZ_CP033245.1/CP033245.1
Acinetobacter baumannii	9201	422			PRJNA311558	GCA_003522665.1	4.12815	39.0904	chromosome:NZ_CP023020.1/CP023020.1; plasmid pAba9201a:NZ_CP023021.1/CP023021.1
Acinetobacter baumannii	2021CK-01300	422	lcl|NZ_CP104343.1_prot_WP_032073130.1_57	lcl|NZ_CP104343.1_prot_WP_032073149.1_54	PRJNA812595	GCA_025258765.1	4.4371	39.0606	chromosome:NZ_CP104342.1/CP104342.1; plasmid unnamed1:NZ_CP104343.1/CP104343.1; plasmid unnamed2:NZ_CP104344.1/CP104344.1
Acinetobacter baumannii	2021CK-01335	422	lcl|NZ_CP104352.1_prot_WP_032073130.1_299	lcl|NZ_CP104352.1_prot_WP_032073149.1_302	PRJNA812595	GCA_025258845.1	4.4381	39.0606	chromosome:NZ_CP104351.1/CP104351.1; plasmid unnamed1:NZ_CP104352.1/CP104352.1; plasmid unnamed2:NZ_CP104353.1/CP104353.1
Acinetobacter baumannii	2021CK-01408	422	lcl|NZ_CP104336.1_prot_WP_032073130.1_133	lcl|NZ_CP104336.1_prot_WP_032073149.1_130	PRJNA812595	GCA_025258705.1	4.47371	39.0726	chromosome:NZ_CP104335.1/CP104335.1; plasmid unnamed1:NZ_CP104338.1/CP104338.1; plasmid unnamed2:NZ_CP104334.1/CP104334.1; plasmid unnamed3:NZ_CP104337.1/CP104337.1; plasmid unnamed4:NZ_CP104336.1/CP104336.1
Acinetobacter baumannii	2021CK-01409	422	lcl|NZ_CP104339.1_prot_WP_032073130.1_230	lcl|NZ_CP104339.1_prot_WP_032073149.1_227	PRJNA812595	GCA_025258745.1	4.47142	39.0823	chromosome:NZ_CP104340.1/CP104340.1; plasmid unnamed1:NZ_CP104341.1/CP104341.1; plasmid unnamed2:NZ_CP104339.1/CP104339.1
Acinetobacter baumannii	2021CK-01332	422	lcl|NZ_CP104345.1_prot_WP_032073130.1_273	lcl|NZ_CP104345.1_prot_WP_032073149.1_276	PRJNA812595	GCA_025258785.1	4.48411	39.0743	chromosome:NZ_CP104347.1/CP104347.1; plasmid unnamed1:NZ_CP104346.1/CP104346.1; plasmid unnamed2:NZ_CP104345.1/CP104345.1
Acinetobacter baumannii	2021CK-01333	422	lcl|NZ_CP104348.1_prot_WP_032073130.1_186	lcl|NZ_CP104348.1_prot_WP_032073149.1_183	PRJNA812595	GCA_025258805.1	4.47709	39.0745	chromosome:NZ_CP104350.1/CP104350.1; plasmid unnamed1:NZ_CP104349.1/CP104349.1; plasmid unnamed2:NZ_CP104348.1/CP104348.1
Acinetobacter baumannii	17978R	437	lcl|NZ_CP099855.1_prot_WP_114257841.1_1781	lcl|NZ_CP099855.1_prot_WP_000987595.1_1783	PRJNA850273	GCA_024134665.1	3.89271	39	chromosome:NZ_CP099855.1/CP099855.1
Acinetobacter baumannii	ATCC17978-VUB	437	lcl|NZ_CP091335.1_prot_WP_000459546.1_683	lcl|NZ_CP091335.1_prot_WP_000987595.1_685	PRJNA798866	GCA_022467135.1	3.90188	39	chromosome:NZ_CP091335.1/CP091335.1
Acinetobacter baumannii	17978S	437	lcl|NZ_CP099856.1_prot_WP_000459546.1_1794	lcl|NZ_CP099856.1_prot_WP_000987595.1_1796	PRJNA850273	GCA_024134645.1	3.90182	39	chromosome:NZ_CP099856.1/CP099856.1
Acinetobacter baumannii	AB043	437	lcl|NZ_CP043910.1_prot_WP_000459546.1_3142	lcl|NZ_CP043910.1_prot_WP_000987595.1_3140	PRJNA305151	GCA_008630895.1	3.96171	38.9	chromosome:NZ_CP043910.1/CP043910.1
Acinetobacter baumannii	ATCC 17978	437	lcl|NZ_CP059041.1_prot_WP_000459546.1_1793	lcl|NZ_CP059041.1_prot_WP_000987595.1_1791	PRJNA645521	GCA_014672775.1	4.02311	38.982	chromosome:NZ_CP059041.1/CP059041.1; plasmid unnamed:NZ_CP059042.1/CP059042.1
Acinetobacter baumannii	ATCC 17978-VU	437	lcl|NZ_CP018664.1_prot_WP_000459546.1_3202	lcl|NZ_CP018664.1_prot_WP_000987595.1_3200	PRJNA302452	GCA_001593425.2	4.00479	39	chromosome:NZ_CP018664.1/CP018664.1
Acinetobacter baumannii	ATCC 17978-mff	437	lcl|NZ_CP012004.1_prot_WP_000459546.1_1794	lcl|NZ_CP012004.1_prot_WP_000987595.1_1796	PRJNA288605	GCA_001077675.1	4.0067	38.9442	chromosome:NZ_CP012004.1/CP012004.1; plasmid pAB3:NZ_CP012005.1/CP012005.1
Acinetobacter baumannii	AB042	437	lcl|NZ_CP019034.1_prot_WP_000459546.1_3195	lcl|NZ_CP019034.1_prot_WP_000987595.1_3193	PRJNA305150	GCA_001941765.1	4.00472	39	chromosome:NZ_CP019034.1/CP019034.1
Acinetobacter baumannii	ATCC17978 TnAraC-H0N27_12600	437	lcl|CP113074.1_prot_WEX45719.1_1952	lcl|CP113074.1_prot_WEX45721.1_1954	PRJNA900182	GCA_029459615.1	4.04253	38.9801	chromosome:CP113074.1; plasmid unnamed1:CP113075.1; plasmid unnamed2:CP113076.1
Acinetobacter baumannii	17978UN	437	lcl|NZ_CP079931.1_prot_WP_000459546.1_1795	lcl|NZ_CP079931.1_prot_WP_000987595.1_1797	PRJNA748365	GCA_019356215.1	4.07578	38.9254	chromosome:NZ_CP079931.1/CP079931.1; plasmid pAB1:NZ_CP079933.1/CP079933.1; plasmid pAB2:NZ_CP079934.1/CP079934.1; plasmid pAB3:NZ_CP079932.1/CP079932.1
Acinetobacter baumannii	ATCC 17978	437	lcl|NZ_CP074710.1_prot_WP_000459546.1_2039	lcl|NZ_CP074710.1_prot_WP_000987595.1_2041	PRJNA729114	GCA_020912005.1	4.17486	38.7636	chromosome:NZ_CP074710.1/CP074710.1; plasmid unnamed1:NZ_CP074709.1/CP074709.1; plasmid unnamed2:NZ_CP074708.1/CP074708.1; plasmid unnamed3:NZ_CP074707.1/CP074707.1; plasmid unnamed4:NZ_CP074712.1/CP074712.1; plasmid unnamed5:NZ_CP074711.1/CP074711.1
Acinetobacter baumannii ATCC 17978	ATCC 17978 substr. PMR-High	437	lcl|NZ_CP039025.2_prot_WP_000459546.1_3141	lcl|NZ_CP039025.2_prot_WP_000987595.1_3139	PRJNA530202	GCA_004797155.2	4.0163	38.9473	chromosome:NZ_CP039025.2/CP039025.2; plasmid unnamed1:NZ_CP039024.1/CP039024.1; plasmid unnamed2:NZ_CP039026.1/CP039026.1
Acinetobacter baumannii ATCC 17978	ATCC 17978	437	lcl|NZ_CP053098.1_prot_WP_000459546.1_1793	lcl|NZ_CP053098.1_prot_WP_000987595.1_1791	PRJNA629538	GCA_013372085.1	4.03005	38.98	chromosome:NZ_CP053098.1/CP053098.1; plasmid unnamed1:NZ_CP053099.1/CP053099.1; plasmid unnamed2:NZ_CP053100.1/CP053100.1
Acinetobacter baumannii ATCC 17978	ATCC 17978	437	lcl|CP033108.1_prot_UZK34635.1_1801	lcl|CP033108.1_prot_UZK34637.1_1803	PRJNA496567	GCA_026167785.1	4.05099	38.9448	chromosome:CP033108.1; plasmid unnamed1:CP033109.1
Acinetobacter baumannii ATCC 17978	ATCC 17978	437	lcl|CP033110.1_prot_UZK38374.1_1802	lcl|CP033110.1_prot_UZK38376.1_1804	PRJNA497482	GCA_026167805.1	4.05099	38.9448	chromosome:CP033110.1; plasmid unnamed1:CP033111.1
Acinetobacter baumannii ATCC 17978	ATCC 17978	437	lcl|CP000521.1_prot_ABO12180.2_1927	lcl|CP000521.1_prot_ABO12177.2_1924	PRJNA17477	GCA_000015425.1	4.00146	38.8805	chromosome:CP000521.1; plasmid pAB1:CP000522.1; plasmid pAB2:CP000523.1
Acinetobacter baumannii	ATCC 17961	438	lcl|NZ_CP065432.1_prot_WP_000459547.1_1787	lcl|NZ_CP065432.1_prot_WP_000987607.1_1789	PRJNA437968	GCA_015910475.1	4.03245	39.0818	chromosome:NZ_CP065432.1/CP065432.1; plasmid pAB17961-1:NZ_CP065433.1/CP065433.1; plasmid pAB17961-2:NZ_CP065434.1/CP065434.1
Acinetobacter baumannii	6200	464	lcl|NZ_CP010397.1_prot_WP_032050320.1_1696	lcl|NZ_CP010397.1_prot_WP_029424027.1_1698	PRJNA270223	GCA_000814345.1	4.07398	39.1818	chromosome:NZ_CP010397.1/CP010397.1; plasmid p6200-114.848kb:NZ_CP010398.1/CP010398.1; plasmid p6200-47.274kb:NZ_CP010399.1/CP010399.1; plasmid p6200-9.327kb:NZ_CP010400.1/CP010400.1
Acinetobacter baumannii	NCTC7364	494	lcl|NZ_LT605059.1_prot_WP_031988008.1_1952	lcl|NZ_LT605059.1_prot_WP_000987604.1_1950	PRJEB6403	GCA_900093475.1	4.12898	38.8495	chromosome 1:NZ_LT605059.1/LT605059.1; plasmid 2:NZ_LT605060.1/LT605060.1
Acinetobacter baumannii	1326927-2	499	lcl|CP107614.1_prot_UYQ52527.1_1721	lcl|CP107614.1_prot_UYQ52529.1_1723	PRJNA812594	GCA_025854235.1	3.92088	38.993	chromosome:CP107614.1; plasmid unnamed1:CP107615.1
Acinetobacter baumannii	2022CK-00480	499			PRJNA812595	GCA_024922185.2	3.97654	38.8863	chromosome:CP115621.1; plasmid unnamed1:CP115622.1
Acinetobacter baumannii	1326525-1	499	lcl|CP107579.1_prot_UYP93855.1_1981	lcl|CP107579.1_prot_UYP93853.1_1979	PRJNA812594	GCA_025853915.1	3.9815	38.8936	chromosome:CP107579.1; plasmid unnamed1:CP107580.1
Acinetobacter baumannii	1326359	499	lcl|CP107577.1_prot_UYP93514.1_1721	lcl|CP107577.1_prot_UYP93516.1_1723	PRJNA812594	GCA_025853895.1	3.97538	38.8936	chromosome:CP107577.1; plasmid unnamed1:CP107578.1
Acinetobacter baumannii	1326581-2	499	lcl|CP107597.1_prot_UYQ26775.1_1721	lcl|CP107597.1_prot_UYQ26777.1_1723	PRJNA812594	GCA_025854075.1	3.97921	38.8936	chromosome:CP107597.1; plasmid unnamed1:CP107598.1
Acinetobacter baumannii	1326581-1	499	lcl|CP107595.1_prot_UYQ23117.1_1722	lcl|CP107595.1_prot_UYQ23119.1_1724	PRJNA812594	GCA_025854055.1	3.97564	38.8936	chromosome:CP107595.1; plasmid unnamed1:CP107596.1
Acinetobacter baumannii	1326525-3	499	lcl|CP107583.1_prot_UYQ01169.1_1981	lcl|CP107583.1_prot_UYQ01167.1_1979	PRJNA812594	GCA_025853955.1	3.98111	38.8936	chromosome:CP107583.1; plasmid unnamed1:CP107584.1
Acinetobacter baumannii	1326525-2	499	lcl|CP107581.1_prot_UYP97509.1_1981	lcl|CP107581.1_prot_UYP97507.1_1979	PRJNA812594	GCA_025853935.1	3.98154	38.8936	chromosome:CP107581.1; plasmid unnamed1:CP107582.1
Acinetobacter baumannii	1326589	499	lcl|CP107601.1_prot_UYQ34041.1_1723	lcl|CP107601.1_prot_UYQ34043.1_1725	PRJNA812594	GCA_025854115.1	3.98596	38.8936	chromosome:CP107601.1; plasmid unnamed1:CP107602.1
Acinetobacter baumannii	1326924-3	499	lcl|CP107610.1_prot_UYQ45574.1_1985	lcl|CP107610.1_prot_UYQ45572.1_1983	PRJNA812594	GCA_025854195.1	3.9849	38.8936	chromosome:CP107610.1; plasmid unnamed1:CP107611.1
Acinetobacter baumannii	1326924-2	499	lcl|CP107608.1_prot_UYQ41910.1_1985	lcl|CP107608.1_prot_UYQ41908.1_1983	PRJNA812594	GCA_025854175.1	3.98482	38.8936	chromosome:CP107608.1; plasmid unnamed1:CP107609.1
Acinetobacter baumannii	1326927-1	499	lcl|CP107612.1_prot_UYQ56149.1_1722	lcl|CP107612.1_prot_UYQ56151.1_1724	PRJNA812594	GCA_025854215.1	3.98433	38.8936	chromosome:CP107612.1; plasmid unnamed1:CP107613.1
Acinetobacter baumannii	1326595	499	lcl|CP107603.1_prot_UYQ37702.1_1720	lcl|CP107603.1_prot_UYQ37704.1_1722	PRJNA812594	GCA_025854135.1	3.99653	38.8936	chromosome:CP107603.1; plasmid unnamed1:CP107604.1
Acinetobacter baumannii	2022CK-00063	499	lcl|CP115632.1_prot_WBS69146.1_1727	lcl|CP115632.1_prot_WBS69148.1_1729	PRJNA812595	GCA_022107375.2	3.99715	38.8931	chromosome:CP115632.1; plasmid unnamed1:CP115633.1
Acinetobacter baumannii	WU_164	499	lcl|NZ_CP033876.1_prot_WP_031960528.1_2224	lcl|NZ_CP033876.1_prot_WP_000987604.1_2226	PRJNA505177	GCA_027558855.1	3.97723	38.9	chromosome:NZ_CP033876.1/CP033876.1
Acinetobacter baumannii	2022CK-00340	499			PRJNA812595	GCA_023615745.2	4.04808	38.7893	chromosome:CP115623.1; plasmid unnamed1:CP115624.1; plasmid unnamed2:CP115625.1
Acinetobacter baumannii	TP2	570	lcl|NZ_CP060011.1_prot_WP_000459542.1_1735	lcl|NZ_CP060011.1_prot_WP_000987613.1_1737	PRJNA641163	GCA_015870765.1	3.87929	39.0894	chromosome:NZ_CP060011.1/CP060011.1; plasmid pTP2A:NZ_CP060012.1/CP060012.1
Acinetobacter baumannii	TP1	570	lcl|NZ_CP056784.2_prot_WP_000459542.1_1726	lcl|NZ_CP056784.2_prot_WP_000987613.1_1728	PRJNA641163	GCA_013376855.2	3.87327	39.0894	chromosome:NZ_CP056784.2/CP056784.2; plasmid pTP1A:NZ_CP056785.1/CP056785.1
Acinetobacter baumannii	TP3	570	lcl|NZ_CP060013.1_prot_WP_000459542.1_1737	lcl|NZ_CP060013.1_prot_WP_000987613.1_1739	PRJNA641163	GCA_015870965.1	3.88046	39.0894	chromosome:NZ_CP060013.1/CP060013.1; plasmid pTP3A:NZ_CP060014.1/CP060014.1
Acinetobacter baumannii	MAB17	570	lcl|NZ_CP121595.1_prot_WP_000459542.1_1702	lcl|NZ_CP121595.1_prot_WP_000987613.1_1700	PRJNA819214	GCA_029713965.1	4.04164	38.8941	chromosome:NZ_CP121595.1/CP121595.1; plasmid pIV_MAB17:NZ_CP121596.1/CP121596.1; plasmid pI_MAB17:NZ_CP121597.1/CP121597.1
Acinetobacter baumannii	RAB94	570	lcl|NZ_CP121563.1_prot_WP_000459542.1_2422	lcl|NZ_CP121563.1_prot_WP_000987613.1_2420	PRJNA819214	GCA_029713785.1	4.0693	38.8844	chromosome:NZ_CP121563.1/CP121563.1; plasmid pIV_RAB94:NZ_CP121564.1/CP121564.1; plasmid pI_RAB94:NZ_CP121566.1/CP121566.1; plasmid pRAB94-3:NZ_CP121565.1/CP121565.1
Acinetobacter baumannii	NIPH17_0019	571	lcl|NZ_AP024415.1_prot_WP_000459542.1_2020	lcl|NZ_AP024415.1_prot_WP_000987613.1_2017	PRJDB8068	GCA_016865465.1	4.01179	38.9	chromosome:NZ_AP024415.1/AP024415.1
Acinetobacter baumannii	VB35435	575	lcl|CP040057.1_prot_QCP29522.1_30	lcl|CP040057.1_prot_QCP29519.1_27	PRJNA540773	GCA_005280415.1	4.05796	38.9091	chromosome:CP040056.1; plasmid unnamed1:CP040057.1
Acinetobacter baumannii	AB226-VUB	604		lcl|NZ_CP091341.1_prot_WP_000987613.1_2655	PRJNA798866	GCA_022467735.1	4.00888	39	chromosome:NZ_CP091341.1/CP091341.1
Acinetobacter baumannii	IOMTU433	622	lcl|NZ_AP014649.1_prot_WP_000459540.1_1825	lcl|NZ_AP014649.1_prot_WP_000987606.1_1827	PRJDB3154	GCA_000828935.1	4.19032	39.1181	chromosome:NZ_AP014649.1/AP014649.1; plasmid pIOMTU433:NZ_AP014650.1/AP014650.1
Acinetobacter baumannii	VB16141	622	lcl|NZ_CP040050.1_prot_WP_000459540.1_1762	lcl|NZ_CP040050.1_prot_WP_000987606.1_1760	PRJNA540767	GCA_005280435.1	4.27799	39.1137	chromosome:NZ_CP040050.1/CP040050.1; plasmid unnamed1:NZ_CP040051.1/CP040051.1; plasmid unnamed2:NZ_CP040052.1/CP040052.1
Acinetobacter baumannii	KSK1	622	lcl|NZ_CP072122.1_prot_WP_000459540.1_1720	lcl|NZ_CP072122.1_prot_WP_000987606.1_1718	PRJNA716155	GCA_017639875.1	4.35764	38.9134	chromosome:NZ_CP072122.1/CP072122.1; plasmid p1KSK1:NZ_CP072123.1/CP072123.1; plasmid p2KSK1:NZ_CP072124.1/CP072124.1; plasmid p3KSK1:NZ_CP072125.1/CP072125.1; plasmid p4KSK1:NZ_CP072126.1/CP072126.1
Acinetobacter baumannii	KSK6	622	lcl|NZ_CP072270.1_prot_WP_000459540.1_1873	lcl|NZ_CP072270.1_prot_WP_000987606.1_1875	PRJNA716781	GCA_017723975.1	4.39075	38.9282	chromosome:NZ_CP072270.1/CP072270.1; plasmid p1KSK6:NZ_CP072271.1/CP072271.1; plasmid p2KSK6:NZ_CP072272.1/CP072272.1; plasmid p3KSK6:NZ_CP072273.1/CP072273.1; plasmid p4KSK6:NZ_CP072274.1/CP072274.1
Acinetobacter baumannii	KSK20	622	lcl|NZ_CP072300.1_prot_WP_000459540.1_1871	lcl|NZ_CP072300.1_prot_WP_000987606.1_1873	PRJNA716802	GCA_017726555.1	4.3954	38.9267	chromosome:NZ_CP072300.1/CP072300.1; plasmid p1KSK20:NZ_CP072301.1/CP072301.1; plasmid p2KSK20:NZ_CP072302.1/CP072302.1; plasmid p3KSK20:NZ_CP072303.1/CP072303.1; plasmid p4KSK20:NZ_CP072304.1/CP072304.1
Acinetobacter baumannii	KSK7	622	lcl|NZ_CP072275.1_prot_WP_000459540.1_1871	lcl|NZ_CP072275.1_prot_WP_000987606.1_1873	PRJNA716782	GCA_017724115.1	4.39532	38.9283	chromosome:NZ_CP072275.1/CP072275.1; plasmid p1KSK7:NZ_CP072276.1/CP072276.1; plasmid p2KSK7:NZ_CP072277.1/CP072277.1; plasmid p3KSK7:NZ_CP072278.1/CP072278.1; plasmid p4KSK7:NZ_CP072279.1/CP072279.1
Acinetobacter baumannii	KSK18	622	lcl|NZ_CP072290.1_prot_WP_000459540.1_1871	lcl|NZ_CP072290.1_prot_WP_000987606.1_1873	PRJNA716794	GCA_017724215.1	4.39532	38.9283	chromosome:NZ_CP072290.1/CP072290.1; plasmid p1KSK18:NZ_CP072291.1/CP072291.1; plasmid p2KSK18:NZ_CP072292.1/CP072292.1; plasmid p3KSK18:NZ_CP072293.1/CP072293.1; plasmid p4KSK18:NZ_CP072294.1/CP072294.1
Acinetobacter baumannii	KSK11	622	lcl|NZ_CP072285.1_prot_WP_000459540.1_2097	lcl|NZ_CP072285.1_prot_WP_000987606.1_2099	PRJNA716790	GCA_017724195.1	4.399	39.0069	chromosome:NZ_CP072285.1/CP072285.1; plasmid p1KSK11:NZ_CP072286.1/CP072286.1; plasmid p2KSK11:NZ_CP072287.1/CP072287.1; plasmid p3KSK11:NZ_CP072288.1/CP072288.1; plasmid p4KSK11:NZ_CP072289.1/CP072289.1
Acinetobacter baumannii	KSK2	622	lcl|NZ_CP072398.1_prot_WP_000459540.1_2097	lcl|NZ_CP072398.1_prot_WP_000987606.1_2099	PRJNA716762	GCA_017742855.1	4.40028	39.007	chromosome:NZ_CP072398.1/CP072398.1; plasmid p1KSK2:NZ_CP072399.1/CP072399.1; plasmid p2KSK2:NZ_CP072400.1/CP072400.1; plasmid p3KSK2:NZ_CP072401.1/CP072401.1; plasmid p4KSK2:NZ_CP072402.1/CP072402.1
Acinetobacter baumannii	KSK10	622	lcl|NZ_CP072280.1_prot_WP_000459540.1_1872	lcl|NZ_CP072280.1_prot_WP_000987606.1_1874	PRJNA716785	GCA_017724155.1	4.41581	38.9145	chromosome:NZ_CP072280.1/CP072280.1; plasmid p1KSK10:NZ_CP072281.1/CP072281.1; plasmid p2KSK10:NZ_CP072282.1/CP072282.1; plasmid p3KSK10:NZ_CP072283.1/CP072283.1; plasmid p4KSK10:NZ_CP072284.1/CP072284.1
Acinetobacter baumannii	KSK19	622	lcl|NZ_CP072295.1_prot_WP_000459540.1_1871	lcl|NZ_CP072295.1_prot_WP_000987606.1_1873	PRJNA716795	GCA_017726495.1	4.41463	38.9145	chromosome:NZ_CP072295.1/CP072295.1; plasmid p1KSK19:NZ_CP072296.1/CP072296.1; plasmid p2KSK19:NZ_CP072297.1/CP072297.1; plasmid p3KSK19:NZ_CP072298.1/CP072298.1; plasmid p4KSK19:NZ_CP072299.1/CP072299.1
Acinetobacter baumannii	AB9-VUB	636	lcl|NZ_CP091377.1_prot_WP_000459542.1_3012	lcl|NZ_CP091377.1_prot_WP_000987613.1_3010	PRJNA798866	GCA_022460875.2	3.82716	39.1882	chromosome:NZ_CP091377.1/CP091377.1; plasmid unnamed1:NZ_CP102814.1/CP102814.1
Acinetobacter baumannii	AB14-VUB	636	lcl|NZ_CP091376.1_prot_WP_000459542.1_738	lcl|NZ_CP091376.1_prot_WP_064904455.1_740	PRJNA798866	GCA_022460745.2	3.85646	39.1883	chromosome:NZ_CP091376.1/CP091376.1; plasmid unnamed1:NZ_CP102815.1/CP102815.1
Acinetobacter baumannii	AB188-VUB	636	lcl|NZ_CP091354.1_prot_WP_000459542.1_645	lcl|NZ_CP091354.1_prot_WP_064904455.1_647	PRJNA798866	GCA_022468835.2	3.85664	39.288	chromosome:NZ_CP091354.1/CP091354.1; plasmid unnamed1:NZ_CP102822.1/CP102822.1
Acinetobacter baumannii	AB187-VUB	636	lcl|NZ_CP091355.1_prot_WP_000459542.1_1676	lcl|NZ_CP091355.1_prot_WP_064904455.1_1674	PRJNA798866	GCA_022468855.2	3.85517	39.288	chromosome:NZ_CP091355.1/CP091355.1; plasmid unnamed1:NZ_CP102821.1/CP102821.1
Acinetobacter baumannii	AB20-VUB	636	lcl|NZ_CP091374.1_prot_WP_000459542.1_1211	lcl|NZ_CP091374.1_prot_WP_000987613.1_1213	PRJNA798866	GCA_022460435.2	3.96216	39.1886	chromosome:NZ_CP091374.1/CP091374.1; plasmid unnamed1:NZ_CP102816.1/CP102816.1
Acinetobacter baumannii	AB176-VUB	636		lcl|NZ_CP091362.1_prot_WP_000987613.1_216	PRJNA798866	GCA_022459115.2	4.04381	39.1888	chromosome:NZ_CP091362.1/CP091362.1; plasmid unnamed4:NZ_CP102819.1/CP102819.1
Acinetobacter baumannii	DB003	636	lcl|NZ_CP087351.1_prot_WP_000459542.1_2211	lcl|NZ_CP087351.1_prot_WP_000987613.1_2213	PRJNA779872	GCA_024749745.1	4.17144	39.0939	chromosome:NZ_CP087351.1/CP087351.1; plasmid p1DB003:NZ_CP087352.1/CP087352.1; plasmid p2DB003:NZ_CP087353.1/CP087353.1
Acinetobacter baumannii	DB002	636	lcl|NZ_CP087354.1_prot_WP_000459542.1_1993	lcl|NZ_CP087354.1_prot_WP_000987613.1_1991	PRJNA779872	GCA_024749765.1	4.17143	39.0939	chromosome:NZ_CP087354.1/CP087354.1; plasmid p1DB002:NZ_CP087355.1/CP087355.1; plasmid p2DB002:NZ_CP087356.1/CP087356.1
Acinetobacter baumannii	DB007	636	lcl|NZ_CP087344.1_prot_WP_000459542.1_1993	lcl|NZ_CP087344.1_prot_WP_000987613.1_1991	PRJNA779872	GCA_024749665.1	4.21763	39.1121	chromosome:NZ_CP087344.1/CP087344.1; plasmid p1DB007:NZ_CP087345.1/CP087345.1; plasmid p2DB007:NZ_CP087346.1/CP087346.1; plasmid p3DB007:NZ_CP087347.1/CP087347.1
Acinetobacter baumannii	AB31	638	lcl|NZ_CP009256.1_prot_WP_032000330.1_2116	lcl|NZ_CP009256.1_prot_WP_038405580.1_2114	PRJNA256158	GCA_000746605.1	3.80332	39.2	chromosome:NZ_CP009256.1/CP009256.1
Acinetobacter baumannii ZW85-1	ZW85-1	639	lcl|NC_023028.1_prot_WP_023896722.1_1643	lcl|NC_023028.1_prot_WP_023896724.1_1645	PRJNA219230	GCA_000505685.2	3.92525	39.2009	chromosome:NC_023028.1/CP006768.1; plasmid pAbNDM-1:NC_019985.2/JN377410.2; plasmid ZW85p2:NC_023031.1/CP006769.1
Acinetobacter baumannii	10_3	647	lcl|NZ_CP059547.1_prot_WP_086223598.1_1630	lcl|NZ_CP059547.1_prot_WP_086223596.1_1628	PRJNA607827	GCA_019903195.1	3.81032	39	chromosome:NZ_CP059547.1/CP059547.1
Acinetobacter baumannii	10_4	647	lcl|NZ_CP059546.1_prot_WP_086223598.1_1629	lcl|NZ_CP059546.1_prot_WP_086223596.1_1627	PRJNA607827	GCA_019903175.1	3.81651	39	chromosome:NZ_CP059546.1/CP059546.1
Acinetobacter baumannii	E-011922	648	lcl|NZ_CP059542.1_prot_WP_223082874.1_1761	lcl|NZ_CP059542.1_prot_WP_223082876.1_1763	PRJNA607827	GCA_019903155.1	4.10666	39.1036	chromosome:NZ_CP059542.1/CP059542.1; plasmid p1E-011922:NZ_CP059545.1/CP059545.1; plasmid p2E-011922:NZ_CP059544.1/CP059544.1; plasmid p3E-011922:NZ_CP059543.1/CP059543.1
Acinetobacter baumannii	E-072658	649		lcl|NZ_CP061705.1_prot_WP_071225307.1_1746	PRJNA607827	GCA_019903235.1	3.68235	39.2986	chromosome:NZ_CP061705.1/CP061705.1; plasmid p1E072658:NZ_CP061713.1/CP061713.1; plasmid p2E072658:NZ_CP061712.1/CP061712.1; plasmid p3E072658:NZ_CP061711.1/CP061711.1; plasmid p4E072658:NZ_CP061710.1/CP061710.1; plasmid p5E072658:NZ_CP061709.1/CP061709.1; plasmid p6E072658:NZ_CP061708.1/CP061708.1; plasmid p7E072658:NZ_CP061707.1/CP061707.1; plasmid p8E072658:NZ_CP061706.1/CP061706.1
Acinetobacter baumannii	X4-201	724	lcl|CP076736.1_prot_WGF02292.1_2537	lcl|CP076736.1_prot_WGF02294.1_2539	PRJNA672213	GCA_029774315.1	4.09313	0	chromosome:CP076736.1; plasmid unnamed1:CP076737.1; plasmid unnamed2:CP076738.1
Acinetobacter baumannii	X4-65	724	lcl|NZ_CP064194.1_prot_WP_000459542.1_1808	lcl|NZ_CP064194.1_prot_WP_000987613.1_1806	PRJNA672213	GCA_029814975.1	4.09438	0	chromosome:NZ_CP064194.1/CP064194.1; plasmid pX4-65-1:NZ_CP064193.1/CP064193.1; plasmid pX4-65-2:NZ_CP064195.1/CP064195.1
Acinetobacter baumannii	X4-584	724	lcl|CP076739.1_prot_WGF08869.1_1837	lcl|CP076739.1_prot_WGF08867.1_1835	PRJNA672213	GCA_029774335.1	4.09311	0	chromosome:CP076739.1; plasmid unnamed1:CP076740.1; plasmid unnamed2:CP076741.1
Acinetobacter baumannii	X4-705	724	lcl|CP076742.1_prot_WGF09402.1_2119	lcl|CP076742.1_prot_WGF09404.1_2121	PRJNA672213	GCA_029774355.1	4.09311	0	chromosome:CP076742.1; plasmid unnamed1:CP076743.1; plasmid unnamed2:CP076744.1
Acinetobacter baumannii	RCH52	729	lcl|NZ_CP085788.1_prot_WP_024437099.1_2019	lcl|NZ_CP085788.1_prot_WP_228412992.1_2017	PRJNA472828	GCA_020810655.1	4.04171	39.4721	chromosome:NZ_CP085788.1/CP085788.1; plasmid pRCH52-1:NZ_CP085789.1/CP085789.1; plasmid pRCH52-2:NZ_CP085790.1/CP085790.1
Acinetobacter baumannii	DSM30011-VUB	738	lcl|NZ_CP091333.1_prot_WP_024437099.1_1290	lcl|NZ_CP091333.1_prot_WP_000987607.1_1292	PRJNA798866	GCA_022466815.1	3.99623	38.8	chromosome:NZ_CP091333.1/CP091333.1
Acinetobacter baumannii	AbCAN2	825	lcl|NZ_CP045428.1_prot_WP_159142558.1_1683	lcl|NZ_CP045428.1_prot_WP_159142557.1_1681	PRJNA575861	GCA_009833005.1	3.80982	39	chromosome:NZ_CP045428.1/CP045428.1
Acinetobacter baumannii	M164-3	866	lcl|NZ_CP058729.1_prot_WP_114154206.1_1805	lcl|NZ_CP058729.1_prot_WP_114154202.1_1807	PRJNA643930	GCA_022369275.1	3.93029	39.072	chromosome:NZ_CP058729.1/CP058729.1; plasmid pM164-3.1:NZ_CP058730.1/CP058730.1; plasmid pM164-3.2:NZ_CP058731.1/CP058731.1
Acinetobacter baumannii	XH906	922	lcl|NZ_CP023140.1_prot_WP_000459542.1_1852	lcl|NZ_CP023140.1_prot_WP_071211005.1_1854	PRJNA400841	GCA_003591615.1	3.89137	39	chromosome:NZ_CP023140.1/CP023140.1
Acinetobacter baumannii	AbCTX1	1077	lcl|NZ_CP060029.1_prot_WP_000459534.1_3056	lcl|NZ_CP060029.1_prot_WP_000987593.1_3058	PRJNA644570	GCA_016864295.1	4.08888	39.3	chromosome:NZ_CP060029.1/CP060029.1
Acinetobacter baumannii	31FS3-2	1093	lcl|NZ_CP044517.1_prot_WP_140951552.1_1852	lcl|NZ_CP044517.1_prot_WP_140951554.1_1850	PRJNA574573	GCA_013394265.1	3.93121	39.0983	chromosome:NZ_CP044517.1/CP044517.1; plasmid p31FS3-2-1:NZ_CP044518.1/CP044518.1
Acinetobacter baumannii	YC103	1093	lcl|NZ_CP054560.1_prot_WP_140951552.1_1803	lcl|NZ_CP054560.1_prot_WP_140951554.1_1805	PRJNA638186	GCA_021729465.1	4.03278	39.0863	chromosome:NZ_CP054560.1/CP054560.1; plasmid pYC103-1:NZ_CP054561.1/CP054561.1
Acinetobacter baumannii	NCIMB 8209	1197			PRJNA244617	GCA_004194555.1	3.88529	39.1344	chromosome:NZ_CP028138.1/CP028138.1; plasmid pAbNCIMB8209_134:NZ_CP028139.1/CP028139.1
Acinetobacter baumannii	Ab-C102	1472	lcl|NZ_CP051862.1_prot_WP_002123449.1_1764		PRJNA473419	GCA_012931605.1	3.94009	39.0861	chromosome:NZ_CP051862.1/CP051862.1; plasmid pAb-C102_1:NZ_CP051863.1/CP051863.1; plasmid pAb-C102_2:NZ_CP051864.1/CP051864.1; plasmid pAb-C102_3:NZ_CP051865.1/CP051865.1
Acinetobacter baumannii	VB35179	1512	lcl|CP040053.1_prot_QCP23118.1_1063		PRJNA540771	GCA_005280395.1	4.37108	39.1537	chromosome:CP040053.1; plasmid unnamed1:CP040054.1; plasmid unnamed2:CP040055.1
Acinetobacter baumannii	FDAARGOS_540	1542	lcl|NZ_CP033754.1_prot_WP_002123449.1_2508		PRJNA231221	GCA_003812065.1	3.91027	39.0168	chromosome:NZ_CP033754.1/CP033754.1; plasmid unnamed1:NZ_CP033753.1/CP033753.1; plasmid unnamed2:NZ_CP033752.1/CP033752.1; plasmid unnamed3:NZ_CP033751.1/CP033751.1
Acinetobacter baumannii	ABNIH28	1543	lcl|NZ_CP026125.1_prot_WP_000459548.1_1046	lcl|NZ_CP026125.1_prot_WP_000987595.1_1044	PRJNA430813	GCA_002902885.1	4.07884	39.0267	chromosome:NZ_CP026125.1/CP026125.1; plasmid pABA-1fe1:NZ_CP026128.1/CP026128.1; plasmid pABA-2f10:NZ_CP026129.1/CP026129.1; plasmid pNDM-0285:NZ_CP026127.1/CP026127.1; plasmid pABA-6973:NZ_CP026126.1/CP026126.1
Acinetobacter baumannii	7847	1544	lcl|NZ_CP023031.1_prot_WP_000459542.1_2366	lcl|NZ_CP023031.1_prot_WP_000987613.1_2368	PRJNA311558	GCA_003516005.1	4.08059	38.8887	chromosome:NZ_CP023031.1/CP023031.1; plasmid pAba7847a:NZ_CP023032.1/CP023032.1; plasmid pAba7847b:NZ_CP023033.1/CP023033.1
Acinetobacter baumannii	B8342	1545	lcl|NZ_CP021342.1_prot_WP_032059837.1_3421	lcl|NZ_CP021342.1_prot_WP_032068708.1_3419	PRJNA286787	GCA_001077555.2	3.94783	39.1	chromosome:NZ_CP021342.1/CP021342.1
Acinetobacter baumannii	CA-17	1546	lcl|NZ_CP012587.1_prot_WP_000459546.1_55	lcl|NZ_CP012587.1_prot_WP_069370141.1_53	PRJNA294251	GCA_001721705.1	3.71928	39	chromosome:NZ_CP012587.1/CP012587.1
Acinetobacter baumannii	E47	1547	lcl|NZ_CP042556.1_prot_WP_002123449.1_2013	lcl|NZ_CP042557.1_prot_WP_033917518.1_30	PRJNA550014	GCA_008931365.1	4.23061	39.1868	chromosome:NZ_CP042556.1/CP042556.1; plasmid pE47_001:NZ_CP042557.1/CP042557.1; plasmid pE47_002:NZ_CP042558.1/CP042558.1; plasmid pE47_003:NZ_CP042559.1/CP042559.1; plasmid pE47_004:NZ_CP042560.1/CP042560.1; plasmid pE47_005:NZ_CP042561.1/CP042561.1; plasmid pE47_006:NZ_CP042562.1/CP042562.1; plasmid pE47_007:NZ_CP042563.1/CP042563.1; plasmid pE47_008:NZ_CP042564.1/CP042564.1; plasmid pE47_009:N…
Acinetobacter baumannii	WP8-W18-ESBL-11	1548	lcl|NZ_AP022238.1_prot_WP_000459546.1_1645	lcl|NZ_AP022238.1_prot_WP_000987595.1_1647	PRJDB6962	GCA_014169655.1	3.85275	39.1748	chromosome:NZ_AP022238.1/AP022238.1; plasmid pWP8-W18-ESBL-11_1:NZ_AP022239.1/AP022239.1; plasmid pWP8-W18-ESBL-11_2:NZ_AP022240.1/AP022240.1
Acinetobacter baumannii	B8300	1549	lcl|NZ_CP021347.1_prot_WP_002125124.1_1250		PRJNA286871	GCA_001077965.2	3.85006	39.2739	chromosome:NZ_CP021347.1/CP021347.1; plasmid pB8300:NZ_CP021348.1/CP021348.1
Acinetobacter baumannii	BAL062	1550	lcl|NZ_LT594095.1_prot_WP_000459542.1_1843	lcl|NZ_LT594095.1_prot_WP_000987613.1_1845	PRJEB14024	GCA_900088705.1	4.05077	39.0925	chromosome 1:NZ_LT594095.1/LT594095.1; plasmid 2:NZ_LT594096.1/LT594096.1
Acinetobacter baumannii	DETAB-E227	1554	lcl|NZ_CP072526.1_prot_WP_024437099.1_1835	lcl|NZ_CP072526.1_prot_WP_000987595.1_1833	PRJNA716893	GCA_017753625.1	3.96692	39.229	chromosome:NZ_CP072526.1/CP072526.1; plasmid pDETAB4:NZ_CP072527.1/CP072527.1; plasmid pDETAB5:NZ_CP072528.1/CP072528.1; plasmid pDETAB6:NZ_CP072529.1/CP072529.1
Acinetobacter baumannii	abA1	1555		lcl|NZ_CP060732.1_prot_WP_000987613.1_2290	PRJNA640471	GCA_015732435.1	4.10376	39	chromosome:NZ_CP060732.1/CP060732.1
Acinetobacter baumannii	JAB117	1572	lcl|NZ_CP121612.1_prot_WP_000459542.1_3710	lcl|NZ_CP121612.1_prot_WP_000987613.1_3708	PRJNA819214	GCA_029714045.1	4.01291	38.9873	chromosome:NZ_CP121612.1/CP121612.1; plasmid pII_JAB117:NZ_CP121613.1/CP121613.1; plasmid pJAB117-3:NZ_CP121614.1/CP121614.1
Acinetobacter baumannii	RAB9	1579	lcl|NZ_CP121557.1_prot_WP_283026423.1_3176	lcl|NZ_CP121557.1_prot_WP_000987613.1_3174	PRJNA819214	GCA_029713765.1	3.87513	38.9798	chromosome:NZ_CP121557.1/CP121557.1; plasmid pII_RAB9:NZ_CP121558.1/CP121558.1; plasmid pRAB9-3:NZ_CP121559.1/CP121559.1
Acinetobacter baumannii	RAB53	1579		lcl|NZ_CP121579.1_prot_WP_000987613.1_1769	PRJNA819214	GCA_029713905.1	4.00594	38.9892	chromosome:NZ_CP121579.1/CP121579.1; plasmid pI_RAB53:NZ_CP121580.1/CP121580.1
Acinetobacter baumannii	RAB97	1579	lcl|NZ_CP121560.1_prot_WP_000459542.1_1313	lcl|NZ_CP121560.1_prot_WP_038808851.1_1315	PRJNA819214	GCA_029713845.1	4.08182	38.996	chromosome:NZ_CP121560.1/CP121560.1; plasmid pIV_RAB97:NZ_CP121561.1/CP121561.1; plasmid pI_RAB97:NZ_CP121562.1/CP121562.1
Acinetobacter baumannii	RAB73	1580	lcl|NZ_CP121567.1_prot_WP_243326729.1_2422	lcl|NZ_CP121567.1_prot_WP_000987613.1_2420	PRJNA819214	GCA_029714105.1	4.0298	38.9834	chromosome:NZ_CP121567.1/CP121567.1; plasmid pII_RAB73:NZ_CP121569.1/CP121569.1; plasmid pIV_RAB73:NZ_CP121568.1/CP121568.1
Acinetobacter baumannii	Res13-Abat-PEA21-P4-01-A	2252			PRJNA662792	GCA_015571935.1	3.95308	39.0745	chromosome:NZ_CP062919.1/CP062919.1; plasmid unnamednovel_1:NZ_CP062922.1/CP062922.1; plasmid unnamednovel_2:NZ_CP062923.1/CP062923.1; plasmid unnamed1774:NZ_CP062920.1/CP062920.1; plasmid unnamed1836:NZ_CP062921.1/CP062921.1
Acinetobacter baumannii	LHC22-2	2253	lcl|NZ_CP084297.1_prot_WP_225546441.1_1643	lcl|NZ_CP084297.1_prot_WP_225546443.1_1645	PRJNA750704	GCA_020271605.1	4.06232	39.0978	chromosome:NZ_CP084297.1/CP084297.1; plasmid pLHC22-2-6.9k:NZ_CP084299.1/CP084299.1; plasmid pLHC22-2-tetX-162k:NZ_CP084298.1/CP084298.1
Acinetobacter baumannii	NCCP 15992	2*	lcl|CP099786.1_prot_USX60481.1_2538	lcl|CP099786.1_prot_USX60483.1_2540	PRJNA851068	GCA_024126235.1	4.04686	38.9985	chromosome:CP099786.1; plasmid unnamed:CP099787.1
Acinetobacter baumannii	CCBH31258	374*	lcl|CP101888.1_prot_UUG47909.1_126	lcl|CP101888.1_prot_UUG47911.1_129	PRJNA677881	GCA_024505625.1	4.04707	39.0336	chromosome:CP101889.1; plasmid pCCBH31258:CP101888.1
Acinetobacter baumannii	XH1344	437?*	lcl|CP061541.1_prot_QNV46551.1_1852		PRJNA660930	GCA_014705985.1	4.04898	38.8018	chromosome:CP061541.1; plasmid pAZJ221E:CP061542.1
Acinetobacter baumannii	1326527-1	499*	lcl|CP107585.1_prot_UYQ04829.1_1986	lcl|CP107585.1_prot_UYQ04827.1_1984	PRJNA812594	GCA_025853975.1	3.98587	38.8936	chromosome:CP107585.1; plasmid unnamed1:CP107586.1
Acinetobacter baumannii	AB105	Unknown	lcl|NZ_CP103338.1_prot_WP_000459546.1_1724		PRJNA856447	GCA_025264005.1	3.84194	39.2572	chromosome:NZ_CP103338.1/CP103338.1; plasmid unnamed2:NZ_CP103339.1/CP103339.1; plasmid unnamed3:NZ_CP103340.1/CP103340.1; plasmid unnamed4:NZ_CP103341.1/CP103341.1; plasmid unnamed5:NZ_CP103342.1/CP103342.1; plasmid unnamed6:NZ_CP103343.1/CP103343.1; plasmid unnamed7:NZ_CP103344.1/CP103344.1
Acinetobacter baumannii	AbCTX5	Unknown	lcl|NZ_CP060505.1_prot_WP_000459534.1_3432	lcl|NZ_CP060505.1_prot_WP_000987593.1_3430	PRJNA644570	GCA_016864335.2	3.89851	39.3847	chromosome:NZ_CP060505.1/CP060505.1; plasmid pAbCTX5:NZ_CP092029.1/CP092029.1
Acinetobacter baumannii	VB1190	Unknown	lcl|NZ_CP040047.1_prot_WP_000459542.1_651	lcl|NZ_CP040047.1_prot_WP_000987613.1_649	PRJNA540755	GCA_005280375.1	3.96867	39.032	chromosome:NZ_CP040047.1/CP040047.1; plasmid unnamed1:NZ_CP040048.1/CP040048.1; plasmid unnamed2:NZ_CP040049.1/CP040049.1
Acinetobacter baumannii	VB31459	Unknown	lcl|CP035930.1_prot_QBF36997.1_2297	lcl|CP035930.1_prot_QBF36995.1_2295	PRJNA494506	GCA_003627485.2	4.15286	39.0572	chromosome:CP035930.1; plasmid unnamed1:CP035931.1; plasmid unnamed2:CP035932.1; plasmid unnamed3:CP035933.1
Acinetobacter baumannii	OCU Ac18	Unknown	lcl|NZ_AP024802.1_prot_WP_002123449.1_2027		PRJDB11827	GCA_019703285.1	4.07198	39.1929	chromosome:NZ_AP024802.1/AP024802.1; plasmid pOCUAc18-1:NZ_AP024803.1/AP024803.1; plasmid pOCUAc18-10:NZ_AP024812.1/AP024812.1; plasmid pOCUAc18-11:NZ_AP024813.1/AP024813.1; plasmid pOCUAc18-2:NZ_AP024804.1/AP024804.1; plasmid pOCUAc18-3:NZ_AP024805.1/AP024805.1; plasmid pOCUAc18-4:NZ_AP024806.1/AP024806.1; plasmid pOCUAc18-5:NZ_AP024807.1/AP024807.1; plasmid pOCUAc18-6:NZ_AP024808.1/AP024808.1; …
Acinetobacter baumannii	VB958	Unknown	lcl|CP040040.1_prot_QCP15725.1_804		PRJNA540743	GCA_005280355.1	4.2074	38.9645	chromosome:CP040040.1; plasmid unnamed1:CP040041.1; plasmid unnamed2:CP040042.1; plasmid unnamed3:CP040043.1; plasmid unnamed4:CP040044.1; plasmid unnamed5:CP040045.1; plasmid unnamed6:CP040046.1
Acinetobacter baumannii	DS002	Unknown			PRJNA437037	GCA_003012895.3	3.62828	39.1924	chromosome:CP027704.2; plasmid pTS4586:CP042206.1; plasmid pTS9900:CP042207.1; plasmid pTS11291:CP042208.1; plasmid pTS37365:CP042209.1; plasmid pTS134338:CP042210.1
Acinetobacter baumannii	AR_0101	Unknown	lcl|NZ_CP027611.1_prot_WP_024437099.1_3240	lcl|NZ_CP027611.1_prot_WP_000987604.1_3242	PRJNA292904	GCA_003010675.1	4.24992	39.0856	chromosome:NZ_CP027611.1/CP027611.1; plasmid unnamed:NZ_CP027610.1/CP027610.1
Acinetobacter baumannii	2021CK-01407	Unknown	lcl|NZ_CP104447.1_prot_WP_032073130.1_69	lcl|NZ_CP104447.1_prot_WP_032073149.1_72	PRJNA812595	GCA_025369955.1	4.47864	39.0756	chromosome:NZ_CP104449.1/CP104449.1; plasmid unnamed1:NZ_CP104448.1/CP104448.1; plasmid unnamed2:NZ_CP104447.1/CP104447.1
Acinetobacter baylyi	JAT2044				PRJNA880739	GCA_025398815.1	3.6067	40.4139	chromosome:NZ_CP104734.1/CP104734.1; plasmid pJAT2044:NZ_CP104735.1/CP104735.1
Acinetobacter baylyi	JAT2091				PRJNA880735	GCA_025398855.1	3.63008	40.4285	chromosome:NZ_CP104736.1/CP104736.1; plasmid pJAT2091:NZ_CP104737.1/CP104737.1
Acinetobacter baylyi ADP1	ADP1				PRJNA12352	GCA_000046845.1	3.59862	40.4	chromosome:NC_005966.1/CR543861.1
Acinetobacter bereziniae	XH901		lcl|NZ_CP018259.1_prot_WP_100885782.1_3176	lcl|NZ_CP018259.1_prot_WP_100885783.1_3178	PRJNA355181	GCA_002813045.1	4.50912	38.1	chromosome:NZ_CP018259.1/CP018259.1
Acinetobacter bereziniae	AB839		lcl|CP119245.1_prot_WEI21787.1_3033	lcl|CP119245.1_prot_WEI21789.1_3035	PRJNA939378	GCA_029168575.1	5.09262	38.0501	chromosome:CP119245.1; plasmid pAB839-1:CP119243.1; plasmid pAB839-2:CP119244.1; plasmid pAB839-3:CP119246.1
Acinetobacter bereziniae	GD0320		lcl|NZ_CP066121.1_prot_WP_121774179.1_1050	lcl|NZ_CP066121.1_prot_WP_121774180.1_1048	PRJNA682779	GCA_016576845.1	4.74941	38.1311	chromosome:NZ_CP066121.1/CP066121.1
Acinetobacter bereziniae	GD03185		lcl|NZ_CP066119.1_prot_WP_200149941.1_3255	lcl|NZ_CP066119.1_prot_WP_005033224.1_3257	PRJNA682779	GCA_016576965.1	4.72915	38.0183	chromosome:NZ_CP066119.1/CP066119.1
Acinetobacter bouvetii	JCM 18991		lcl|NZ_AP024595.1_prot_WP_005009903.1_1581	lcl|NZ_AP024595.1_prot_WP_026253342.1_1584	PRJDB11476	GCA_018324105.1	3.39925	45	chromosome:NZ_AP024595.1/AP024595.1
Acinetobacter calcoaceticus	FDAARGOS_1218		lcl|NZ_CP070518.1_prot_WP_205469262.1_3576	lcl|NZ_CP070518.1_prot_WP_205469264.1_3578	PRJNA231221	GCA_016939475.1	3.91523	38.8	chromosome:NZ_CP070518.1/CP070518.1
Acinetobacter calcoaceticus	ARu19		lcl|NZ_CP088955.1_prot_WP_231763312.1_1793	lcl|NZ_CP088955.1_prot_WP_231763314.1_1795	PRJNA785069	GCA_021165855.1	3.94237	38.8	chromosome:NZ_CP088955.1/CP088955.1
Acinetobacter calcoaceticus	ACa13		lcl|NZ_CP088954.1_prot_WP_231765260.1_1802	lcl|NZ_CP088954.1_prot_WP_231765262.1_1804	PRJNA785026	GCA_021165835.1	3.96652	38.8	chromosome:NZ_CP088954.1/CP088954.1
Acinetobacter calcoaceticus	Acinetobacter calcoaceticus str. 2117				PRJEB27465	GCA_900520355.1	3.93411	38.7	chromosome 1:NZ_LS999521.1/LS999521.1
Acinetobacter calcoaceticus	CA16		lcl|NZ_CP020000.1_prot_WP_005040724.1_1869	lcl|NZ_CP020000.1_prot_WP_080027065.1_1867	PRJNA358196	GCA_002055515.1	4.11599	38.6886	chromosome:NZ_CP020000.1/CP020000.1; plasmid pCA16:NZ_CP020001.1/CP020001.1
Acinetobacter chinensis	WCHAc010005		lcl|NZ_CP032133.1_prot_WP_032073130.1_37	lcl|NZ_CP032133.1_prot_WP_032073149.1_40	PRJNA387062	GCA_002165375.2	3.73729	42.4163	chromosome:NZ_CP032134.1/CP032134.1; plasmid p1_010005:NZ_CP032127.1/CP032127.1; plasmid pNDM1_010005:NZ_CP032132.1/CP032132.1; plasmid p2_010005:NZ_CP032128.1/CP032128.1; plasmid p3_010005:NZ_CP032129.1/CP032129.1; plasmid p4_010005:NZ_CP032130.1/CP032130.1; plasmid p5_010005:NZ_CP032131.1/CP032131.1; plasmid pOXA58_010005:NZ_CP032133.1/CP032133.1
Acinetobacter colistiniresistens	C-214		lcl|NZ_CP102099.1_prot_WP_005242067.1_2869	lcl|NZ_CP102099.1_prot_WP_257063925.1_2871	PRJNA863728	GCA_024582815.1	3.8894	41.2531	chromosome:NZ_CP102099.1/CP102099.1; plasmid p214-1:NZ_CP102100.1/CP102100.1; plasmid p214-2:NZ_CP102101.1/CP102101.1; plasmid p214-3:NZ_CP102102.1/CP102102.1
Acinetobacter cumulans	WCHAc060092				PRJNA387062	GCA_003024525.3	3.71087	40.3402	chromosome:NZ_CP035934.2/CP035934.2; plasmid p1_060092:NZ_CP035936.1/CP035936.1; plasmid pNDM1_060092:NZ_CP035935.1/CP035935.1; plasmid p2_060092:NZ_CP035937.1/CP035937.1; plasmid p3_060092:NZ_CP035938.1/CP035938.1; plasmid p4_060092:NZ_CP035939.1/CP035939.1; plasmid p5_060092:NZ_CP035940.1/CP035940.1; plasmid p6_060092:NZ_CP035941.1/CP035941.1; plasmid p7_060092:NZ_CP035942.1/CP035942.1; plasmid…
Acinetobacter defluvii	WCHA30		lcl|NZ_CP029396.2_prot_WP_033917517.1_256	lcl|NZ_CP029396.2_prot_WP_033917518.1_258	PRJNA387062	GCA_001704615.3	3.81227	38.1025	chromosome:NZ_CP029397.2/CP029397.2; plasmid p1_010030:NZ_CP029389.2/CP029389.2; plasmid p2_010030:NZ_CP029390.2/CP029390.2; plasmid p3_010030:NZ_CP029391.2/CP029391.2; plasmid p4_010030:NZ_CP029392.2/CP029392.2; plasmid p5_010030:NZ_CP029393.2/CP029393.2; plasmid p6_010030:NZ_CP029394.2/CP029394.2; plasmid p7_010030:NZ_CP029395.2/CP029395.2; plasmid pOXA58_010030:NZ_CP029396.2/CP029396.2
Acinetobacter dispersus	NCCP 16014		lcl|NZ_CP041970.1_prot_WP_159883138.1_589	lcl|NZ_CP041970.1_prot_WP_159883134.1_587	PRJNA556123	GCA_009884975.1	4.02484	40.7	chromosome:NZ_CP041970.1/CP041970.1
Acinetobacter equi	114				PRJNA296861	GCA_001307195.1	3.05427	34.9	chromosome:NZ_CP012808.1/CP012808.1
Acinetobacter guillouiae	NBRC 110550		lcl|NZ_AP014630.1_prot_WP_004820644.1_1594	lcl|NZ_AP014630.1_prot_WP_096733836.1_1596	PRJDB2892	GCA_002370525.2	4.64842	38.3	chromosome:NZ_AP014630.1/AP014630.1
Acinetobacter gyllenbergii	NCCP 16015		lcl|NZ_CP041971.1_prot_WP_004654149.1_3640	lcl|NZ_CP041971.1_prot_WP_159415297.1_3642	PRJNA556124	GCA_009884295.1	4.09119	41.4	chromosome:NZ_CP041971.1/CP041971.1
Acinetobacter haemolyticus	w12				PRJNA771752	GCA_020616635.1	3.51848	41.6326	chromosome:CP085284.1; plasmid p1:CP085285.1; plasmid p2:CP085286.1; plasmid p3:CP085287.1; plasmid p4:CP085288.1
Acinetobacter haemolyticus	sz1652		lcl|CP032135.1_prot_AZN68817.1_2281	lcl|CP032135.1_prot_AZN68815.1_2279	PRJNA484667	GCA_003952705.1	3.58818	39.5786	chromosome:CP032135.1; plasmid unnamed1:CP032136.1; plasmid unnamed2:CP032137.1
Acinetobacter haemolyticus	XH900				PRJNA355184	GCA_002813065.1	3.32205	39.5852	chromosome:NZ_CP018260.1/CP018260.1; plasmid pXH901:NZ_CP018261.1/CP018261.1
Acinetobacter haemolyticus	AN3				PRJNA311558	GCA_009892325.1	3.39682	39.6849	chromosome:NZ_CP031984.1/CP031984.1; plasmid pAhaemAN3a:NZ_CP031987.1/CP031987.1; plasmid pAhaemAN3b:NZ_CP031986.1/CP031986.1; plasmid pAhaemAN3c:NZ_CP031985.1/CP031985.1
Acinetobacter haemolyticus	HW-2		lcl|NZ_CP116040.1_prot_WP_113997157.1_2866	lcl|NZ_CP116040.1_prot_WP_113997155.1_2864	PRJNA923392	GCA_030062135.1	3.44013	39.7	chromosome:NZ_CP116040.1/CP116040.1
Acinetobacter haemolyticus	HW-2A		lcl|NZ_CP030880.1_prot_WP_113997157.1_1305	lcl|NZ_CP030880.1_prot_WP_113997155.1_1303	PRJNA480180	GCA_003323815.1	3.44117	39.7	chromosome:NZ_CP030880.1/CP030880.1
Acinetobacter haemolyticus	TJS01				PRJNA358138	GCA_001932555.1	3.53884	39.6994	chromosome:NZ_CP018871.1/CP018871.1; plasmid pAHTJS1:NZ_CP018872.1/CP018872.1; plasmid pAHTJS2:NZ_CP018873.1/CP018873.1
Acinetobacter haemolyticus	INNSZ174		lcl|NZ_CP031998.1_prot_WP_005089992.1_2067	lcl|NZ_CP031998.1_prot_WP_008941347.1_2069	PRJNA311558	GCA_009892365.1	3.55858	39.6825	chromosome:NZ_CP031998.1/CP031998.1; plasmid pAhaemINNSZ174a:NZ_CP032001.1/CP032001.1; plasmid pAhaemINNSZ174b:NZ_CP032000.1/CP032000.1; plasmid pAhaemINNSZ174c:NZ_CP031999.1/CP031999.1
Acinetobacter haemolyticus	11616		lcl|NZ_CP032002.1_prot_WP_005089992.1_1304	lcl|NZ_CP032002.1_prot_WP_008941347.1_1302	PRJNA311558	GCA_009892385.1	3.61523	39.638	chromosome:NZ_CP032002.1/CP032002.1; plasmid pAhaem11616a:NZ_CP032008.1/CP032008.1; plasmid pAhaem11616b:NZ_CP032007.1/CP032007.1; plasmid pAhaem11616c:NZ_CP032005.1/CP032005.1; plasmid pAhaem11616d:NZ_CP032006.1/CP032006.1; plasmid pAhaem11616e:NZ_CP032004.1/CP032004.1; plasmid pAhaem11616f:NZ_CP032003.1/CP032003.1
Acinetobacter haemolyticus	AN43		lcl|NZ_CP031976.1_prot_WP_005089992.1_1291	lcl|NZ_CP031976.1_prot_WP_008941347.1_1289	PRJNA311558	GCA_009892265.1	3.66994	39.5324	chromosome:NZ_CP031976.1/CP031976.1; plasmid pAhaemAN43a:NZ_CP031978.1/CP031978.1; plasmid pAhaemAN43b:NZ_CP031977.1/CP031977.1
Acinetobacter haemolyticus	5227			lcl|NZ_CP031988.1_prot_WP_008941347.1_1380	PRJNA311558	GCA_009892305.1	3.68506	39.4792	chromosome:NZ_CP031988.1/CP031988.1; plasmid pAhaem5227a:NZ_CP031990.1/CP031990.1; plasmid pAhaem5227b:NZ_CP031989.1/CP031989.1
Acinetobacter haemolyticus	2126ch		lcl|NZ_CP031991.1_prot_WP_005089992.1_1302	lcl|NZ_CP031991.1_prot_WP_008941347.1_1300	PRJNA311558	GCA_009892345.1	3.67033	39.364	chromosome:NZ_CP031991.1/CP031991.1; plasmid pAhaem2126cha:NZ_CP031997.1/CP031997.1; plasmid pAhaem2126chb:NZ_CP031996.1/CP031996.1; plasmid pAhaem2126chc:NZ_CP031995.1/CP031995.1; plasmid pAhaem2126chd:NZ_CP031994.1/CP031994.1; plasmid pAhaem2126che:NZ_CP031993.1/CP031993.1; plasmid pAhaem2126chf:NZ_CP031992.1/CP031992.1
Acinetobacter haemolyticus	AN59		lcl|NZ_CP031972.1_prot_WP_005089992.1_1304	lcl|NZ_CP031972.1_prot_WP_008941347.1_1302	PRJNA311558	GCA_009892245.1	3.69498	39.5234	chromosome:NZ_CP031972.1/CP031972.1; plasmid pAhaemAN59a:NZ_CP031975.1/CP031975.1; plasmid pAhaemAN59b:NZ_CP031974.1/CP031974.1; plasmid pAhaemAN59c:NZ_CP031973.1/CP031973.1
Acinetobacter haemolyticus	TJR01		lcl|NZ_CP038009.1_prot_WP_134252031.1_1248	lcl|NZ_CP038009.1_prot_WP_008941347.1_1246	PRJNA527688	GCA_004379355.1	3.7346	39.8279	chromosome:NZ_CP038009.1/CP038009.1; plasmid pAHTJR1:NZ_CP038010.1/CP038010.1; plasmid pAHTJR2:NZ_CP038011.1/CP038011.1
Acinetobacter haemolyticus	AN54		lcl|NZ_CP041224.1_prot_WP_005089992.1_1570	lcl|NZ_CP041224.1_prot_WP_008941347.1_1568	PRJNA311558	GCA_003430865.2	3.68107	39.5101	chromosome:NZ_CP041224.1/CP041224.1; plasmid plUnnamed:NZ_CP041227.1/CP041227.1; plasmid pAhaeAN54c:NZ_CP041226.1/CP041226.1; plasmid pAhaeAN54d:NZ_CP041225.1/CP041225.1; plasmid pAhaeAN54e:NZ_CP041229.1/CP041229.1; plasmid pAhaemAN54a:NZ_CP041228.1/CP041228.1
Acinetobacter haemolyticus	AN4		lcl|NZ_CP031979.1_prot_WP_005089992.1_2048	lcl|NZ_CP031979.1_prot_WP_008941347.1_2050	PRJNA311558	GCA_009892285.1	3.6744	39.7078	chromosome:NZ_CP031979.1/CP031979.1; plasmid pAhaemAN4a:NZ_CP031983.1/CP031983.1; plasmid pAhaemAN4b:NZ_CP031982.1/CP031982.1; plasmid pAhaemAN4c:NZ_CP031981.1/CP031981.1; plasmid pAhaemAN4d:NZ_CP031980.1/CP031980.1
Acinetobacter indicus	FS42-2				PRJNA558439	GCA_010918035.1	3.17672	45.7693	chromosome:CP046595.1; plasmid pFS42-2-1:CP046596.1; plasmid pFS42-2-2:CP046597.1; plasmid pFS42-2-3:CP046598.1; plasmid pFS42-2-4:CP046599.1
Acinetobacter indicus	GXNN62X4				PRJNA665940	GCA_017309445.1	3.0135	46	chromosome:NZ_CP071319.1/CP071319.1
Acinetobacter indicus	GXNN15X4				PRJNA665940	GCA_017309425.1	3.04571	46.0412	chromosome:NZ_CP071317.1/CP071317.1; plasmid pGXNN15:NZ_CP071318.1/CP071318.1
Acinetobacter indicus	TQ04			lcl|NZ_CP045129.1_prot_WP_323844239.1_2715	PRJNA577003	GCA_009914415.1	3.04658	45.8962	chromosome:NZ_CP045129.1/CP045129.1; plasmid p4TQ-NDM:NZ_CP045130.1/CP045130.1
Acinetobacter indicus	80-1-2				PRJNA551558	GCA_012278735.1	3.03831	45.8578	chromosome:NZ_CP041295.1/CP041295.1; plasmid p80-1-2-p2:NZ_CP041296.1/CP041296.1; plasmid p80-1-2-p3:NZ_CP041294.1/CP041294.1; plasmid p80-1-2-p4:NZ_CP041298.1/CP041298.1; plasmid p80-1-2-p5:NZ_CP041293.1/CP041293.1; plasmid p80-1-2-tetX3:NZ_CP041297.1/CP041297.1
Acinetobacter indicus	Q186-3_T				PRJNA604696	GCA_015218885.1	3.07588	45.7732	chromosome:NZ_CP048681.1/CP048681.1; plasmid pQ186-3-1:NZ_CP048682.1/CP048682.1; plasmid pQ186-3-2:NZ_CP048683.1/CP048683.1; plasmid pQ186-3-3:NZ_CP048684.1/CP048684.1
Acinetobacter indicus	TQ23			lcl|NZ_CP045198.1_prot_WP_323844239.1_2391	PRJNA577018	GCA_009914475.1	3.08493	45.7777	chromosome:NZ_CP045198.1/CP045198.1; plasmid p23TQ-37k:NZ_CP045196.1/CP045196.1; plasmid p23TQ-NDM:NZ_CP045197.1/CP045197.1
Acinetobacter indicus	XG01				PRJNA576998	GCA_009914375.1	3.10701	45.7133	chromosome:NZ_CP045135.1/CP045135.1; plasmid pXG01-X3:NZ_CP045136.1/CP045136.1
Acinetobacter indicus	TQ18				PRJNA577024	GCA_009914435.1	3.1182	45.6046	chromosome:NZ_CP045131.1/CP045131.1; plasmid p18TQ-13k:NZ_CP045134.1/CP045134.1; plasmid p18TQ-NDM:NZ_CP045133.1/CP045133.1; plasmid p18TQ-X3:NZ_CP045132.1/CP045132.1
Acinetobacter indicus	MMS9-2				PRJNA558439	GCA_010918195.1	3.1671	45.6747	chromosome:NZ_CP044450.1/CP044450.1; plasmid pMMS9-2-1:NZ_CP044451.1/CP044451.1; plasmid pMMS9-2-2:NZ_CP044452.1/CP044452.1; plasmid pMMS9-2-3:NZ_CP044453.1/CP044453.1; plasmid pMMS9-2-4:NZ_CP044454.1/CP044454.1
Acinetobacter indicus	SGAir0564				PRJNA388547	GCA_002953575.2	3.15738	45.5	chromosome:NZ_CP024620.2/CP024620.2
Acinetobacter indicus	BDT201		lcl|NZ_CP094260.1_prot_WP_032073130.1_46	lcl|NZ_CP094260.1_prot_WP_032073149.1_49	PRJNA816674	GCA_022749635.1	3.11449	45.6824	chromosome:NZ_CP094258.1/CP094258.1; plasmid pBDT201-1:NZ_CP094259.1/CP094259.1; plasmid pBDT201-2:NZ_CP094260.1/CP094260.1; plasmid pBDT201-3:NZ_CP094261.1/CP094261.1
Acinetobacter indicus	BDT2076				PRJNA816663	GCA_022749595.1	3.22254	45.5563	chromosome:NZ_CP094254.1/CP094254.1; plasmid pBDT2076-1:NZ_CP094255.1/CP094255.1; plasmid pBDT2076-2:NZ_CP094256.1/CP094256.1; plasmid pBDT2076-3:NZ_CP094257.1/CP094257.1
Acinetobacter indicus	LYS68A				PRJNA704212	GCA_017132735.1	3.21281	45.7	chromosome:NZ_CP070997.1/CP070997.1
Acinetobacter indicus	yy_1				PRJNA531240	GCA_013378115.1	3.18747	45.7	chromosome:NZ_CP039031.1/CP039031.1
Acinetobacter indicus	94-2				PRJNA551557	GCA_012278715.1	3.19566	45.3914	chromosome:NZ_CP041291.1/CP041291.1; plasmid p94-2-p2:NZ_CP041288.1/CP041288.1; plasmid p94-2-p3:NZ_CP041292.1/CP041292.1; plasmid p94-2-p4:NZ_CP041287.1/CP041287.1; plasmid p94-2-p5:NZ_CP041289.1/CP041289.1; plasmid p94-2-tetX3:NZ_CP041290.1/CP041290.1
Acinetobacter indicus	XG03				PRJNA577002	GCA_009914395.1	3.2773	45.4713	chromosome:NZ_CP045127.1/CP045127.1; plasmid pXG03-X3:NZ_CP045128.1/CP045128.1; plasmid pXG-4k:NZ_CP045125.1/CP045125.1; plasmid pXG-5k:NZ_CP045126.1/CP045126.1; plasmid pXG-13k:NZ_CP045123.1/CP045123.1; plasmid pXG-160kb:NZ_CP045124.1/CP045124.1
Acinetobacter indicus	HY20				PRJNA546476	GCA_009296145.1	3.25485	45.5801	chromosome:NZ_CP044018.1/CP044018.1; plasmid pAI01:NZ_CP044019.1/CP044019.1; plasmid pAI02:NZ_CP044020.1/CP044020.1
Acinetobacter indicus	WMB-7				PRJNA590557	GCA_009734145.1	3.25642	45.5	chromosome:NZ_CP046392.1/CP046392.1
Acinetobacter indicus	CMG3-2				PRJNA558439	GCA_010917815.1	3.31852	45.4475	chromosome:NZ_CP044445.1/CP044445.1; plasmid pCMG3-2-1:NZ_CP044446.1/CP044446.1; plasmid pCMG3-2-2:NZ_CP044447.1/CP044447.1; plasmid pCMG3-2-3:NZ_CP044448.1/CP044448.1; plasmid pCMG3-2-4:NZ_CP044449.1/CP044449.1
Acinetobacter indicus	C15_T			lcl|NZ_CP048655.1_prot_WP_032073149.1_70	PRJNA604696	GCA_015217905.1	3.45509	45.4903	chromosome:NZ_CP048654.1/CP048654.1; plasmid pC15-1:NZ_CP048655.1/CP048655.1; plasmid pC15-2:NZ_CP048656.1/CP048656.1; plasmid pC15-3:NZ_CP048657.1/CP048657.1; plasmid pC15-4:NZ_CP048658.1/CP048658.1
Acinetobacter indicus	B18		lcl|NZ_CP044457.1_prot_WP_032073130.1_134	lcl|NZ_CP044457.1_prot_WP_032073149.1_130	PRJNA558439	GCA_010918375.1	3.63289	44.8973	chromosome:NZ_CP044455.1/CP044455.1; plasmid pB18-1:NZ_CP044456.1/CP044456.1; plasmid pB18-2:NZ_CP044457.1/CP044457.1; plasmid pB18-3:NZ_CP044458.1/CP044458.1; plasmid pB18-4:NZ_CP044459.1/CP044459.1; plasmid pB18-5:NZ_CP044460.1/CP044460.1; plasmid pB18-6:NZ_CP044461.1/CP044461.1; plasmid pB18-7:NZ_CP044462.1/CP044462.1
Acinetobacter johnsonii	ICE_NC				PRJNA791777	GCA_023822225.1	3.78987	41.2287	chromosome:CP090416.1; plasmid p_ajICE_NC:CP090417.1
Acinetobacter johnsonii	AJ572		lcl|CP119201.1_prot_WEH96292.1_296	lcl|CP119201.1_prot_WEH96294.1_299	PRJNA939410	GCA_029168395.1	3.53344	41.4242	chromosome:CP119200.1; plasmid pAJ572-1:CP119201.1
Acinetobacter johnsonii	AJ1044		lcl|CP119255.1_prot_WEI02628.1_118	lcl|CP119255.1_prot_WEI02625.1_115	PRJNA939382	GCA_029168455.1	3.70545	41.2537	chromosome:CP119256.1; plasmid pAJ1044-1:CP119255.1; plasmid pAJ1044-2:CP119257.1
Acinetobacter johnsonii	AJ312				PRJNA576279	GCA_021496295.1	3.34303	41.6	chromosome:NZ_CP045051.1/CP045051.1
Acinetobacter johnsonii	LXL_C1				PRJNA480925	GCA_003335165.1	3.39871	41.3	chromosome:NZ_CP031011.1/CP031011.1
Acinetobacter johnsonii	DJ-Red				PRJNA792292	GCA_021432745.1	3.36971	41.5792	chromosome:NZ_CP090180.1/CP090180.1; plasmid pDJ-Red:NZ_CP090181.1/CP090181.1
Acinetobacter johnsonii	AJ210				PRJNA576279	GCA_021496345.1	3.36084	41.6918	chromosome:NZ_CP045101.1/CP045101.1; plasmid pAJ210:NZ_CP045102.1/CP045102.1
Acinetobacter johnsonii	FDAARGOS_1094				PRJNA231221	GCA_016726625.1	3.5244	41.2528	chromosome:NZ_CP068187.1/CP068187.1; plasmid unnamed1:NZ_CP068185.1/CP068185.1; plasmid unnamed2:NZ_CP068186.1/CP068186.1; plasmid unnamed3:NZ_CP068188.1/CP068188.1; plasmid unnamed4:NZ_CP068189.1/CP068189.1; plasmid unnamed5:NZ_CP068190.1/CP068190.1; plasmid unnamed6:NZ_CP068191.1/CP068191.1; plasmid unnamed7:NZ_CP068192.1/CP068192.1; plasmid unnamed8:NZ_CP068193.1/CP068193.1; plasmid unnamed9:N…
Acinetobacter johnsonii	E10B				PRJNA645977	GCA_015602645.1	3.52199	41.5	chromosome:NZ_CP059080.1/CP059080.1
Acinetobacter johnsonii	AJ14				PRJNA576279	GCA_021496325.1	3.59426	41.4827	chromosome:NZ_CP045099.1/CP045099.1; plasmid pAJ14:NZ_CP045100.1/CP045100.1
Acinetobacter johnsonii	MR1		lcl|NZ_CP079748.1_prot_WP_020752724.1_204	lcl|NZ_CP079748.1_prot_WP_308446125.1_207	PRJNA746049	GCA_019334405.1	3.74564	44.1208	chromosome:NZ_CP079748.1/CP079748.1; plasmid pMRA:NZ_CP079749.1/CP079749.1; plasmid pMRB:NZ_CP079750.1/CP079750.1
Acinetobacter johnsonii	FDAARGOS_910				PRJNA231221	GCA_016027055.1	3.61746	41.3757	chromosome:NZ_CP065666.1/CP065666.1; plasmid unnamed1:NZ_CP065663.1/CP065663.1; plasmid unnamed2:NZ_CP065664.1/CP065664.1; plasmid unnamed3:NZ_CP065665.1/CP065665.1
Acinetobacter johnsonii	CSUSB1			lcl|NZ_CP083947.1_prot_WP_224469235.1_1522	PRJNA765017	GCA_020162195.1	3.655	41.3798	chromosome:NZ_CP083947.1/CP083947.1; plasmid unnamed1:NZ_CP083948.1/CP083948.1; plasmid unnamed2:NZ_CP083949.1/CP083949.1
Acinetobacter johnsonii	XY27				PRJNA702880	GCA_017068175.1	3.63133	41.3908	chromosome:NZ_CP070866.1/CP070866.1; plasmid plas1:NZ_CP070867.1/CP070867.1; plasmid plas2:NZ_CP070868.1/CP070868.1; plasmid plas3:NZ_CP070869.1/CP070869.1
Acinetobacter johnsonii	IC001				PRJNA392395	GCA_003952785.1	3.73623	41.4798	chromosome:NZ_CP022298.1/CP022298.1; plasmid pIC001A:NZ_CP022299.1/CP022299.1; plasmid pIC001B:NZ_CP022300.1/CP022300.1; plasmid pIC001C:NZ_CP022301.1/CP022301.1; plasmid pIC001D:NZ_CP022302.1/CP022302.1
Acinetobacter johnsonii	AJ_082				PRJNA497126	GCA_003939325.2	3.70823	41.2026	chromosome:NZ_CP079792.1/CP079792.1; plasmid pAJ_082-2:NZ_CP079793.1/CP079793.1; plasmid pAJ_082-3:NZ_CP079794.1/CP079794.1; plasmid pAJ_082-4:NZ_CP079795.1/CP079795.1; plasmid pAJ_082-5:NZ_CP079796.1/CP079796.1; plasmid pAJ_082-6:NZ_CP079797.1/CP079797.1; plasmid pAJ_082-7:NZ_CP079798.1/CP079798.1
Acinetobacter johnsonii	AJ413				PRJNA576279	GCA_021496365.1	3.7845	41.231	chromosome:NZ_CP045103.1/CP045103.1; plasmid pAJ4131:NZ_CP045104.1/CP045104.1; plasmid pAJ4132:NZ_CP045105.1/CP045105.1; plasmid pAJ4133:NZ_CP045106.1/CP045106.1; plasmid pAJ4134:NZ_CP045107.1/CP045107.1
Acinetobacter johnsonii	Acsw19		lcl|NZ_CP043309.1_prot_WP_033917517.1_47	lcl|NZ_CP043309.1_prot_WP_033917518.1_45	PRJNA561898	GCA_008180305.1	3.83519	41.4269	chromosome:NZ_CP043307.1/CP043307.1; plasmid pAcsw19-1:NZ_CP043308.1/CP043308.1; plasmid pAcsw19-2:NZ_CP043309.1/CP043309.1; plasmid pAcsw19-3:NZ_CP043310.1/CP043310.1
Acinetobacter johnsonii	FDAARGOS_1093				PRJNA231221	GCA_016725945.1	3.86578	41.2491	chromosome:NZ_CP068195.1/CP068195.1; plasmid unnamed1:NZ_CP068196.1/CP068196.1; plasmid unnamed2:NZ_CP068197.1/CP068197.1; plasmid unnamed3:NZ_CP068198.1/CP068198.1; plasmid unnamed4:NZ_CP068199.1/CP068199.1; plasmid unnamed5:NZ_CP068200.1/CP068200.1; plasmid unnamed6:NZ_CP068201.1/CP068201.1
Acinetobacter johnsonii	M19		lcl|NZ_CP037424.1_prot_WP_010326703.1_1861	lcl|NZ_CP037424.1_prot_WP_010326700.1_1858	PRJNA525348	GCA_004337595.1	3.80425	41.319	chromosome:NZ_CP037424.1/CP037424.1; plasmid pFM-M19:NZ_CP037425.1/CP037425.1
Acinetobacter johnsonii	FDAARGOS_1092				PRJNA231221	GCA_016728805.1	4.13562	41.0456	chromosome:NZ_CP068206.1/CP068206.1; plasmid unnamed1:NZ_CP068202.1/CP068202.1; plasmid unnamed2:NZ_CP068203.1/CP068203.1; plasmid unnamed3:NZ_CP068204.1/CP068204.1; plasmid unnamed4:NZ_CP068205.1/CP068205.1; plasmid unnamed5:NZ_CP068207.1/CP068207.1; plasmid unnamed6:NZ_CP068208.1/CP068208.1; plasmid unnamed7:NZ_CP068209.1/CP068209.1; plasmid unnamed8:NZ_CP068210.1/CP068210.1
Acinetobacter johnsonii XBB1	XBB1		lcl|NZ_CP010351.1_prot_WP_033917517.1_360	lcl|NZ_CP010351.1_prot_WP_033917518.1_358	PRJNA387062	GCA_001484935.1	4.08133	41.0672	chromosome:NZ_CP010350.1/CP010350.1; plasmid pXBB1-1:NZ_CP010352.1/CP010352.1; plasmid pXBB1-2:NZ_CP010353.1/CP010353.1; plasmid pXBB1-3:NZ_CP010354.1/CP010354.1; plasmid pXBB1-4:NZ_CP010355.1/CP010355.1; plasmid pXBB1-5:NZ_CP010356.1/CP010356.1; plasmid pXBB1-6:NZ_CP010357.1/CP010357.1; plasmid pXBB1-8:NZ_CP010358.1/CP010358.1; plasmid pXBB1-9:NZ_CP010351.1/CP010351.1
Acinetobacter junii	WCO-9		lcl|NZ_CP090890.1_prot_WP_234856752.1_209		PRJNA795860	GCA_021491935.1	3.1939	38.6	chromosome:NZ_CP090890.1/CP090890.1
Acinetobacter junii	CAM121		lcl|NZ_CP068253.1_prot_WP_042892314.1_2900		PRJNA690869	GCA_016743155.1	3.36106	38.8	chromosome:NZ_CP068253.1/CP068253.1
Acinetobacter junii	A2-1		lcl|NZ_CP094445.1_prot_WP_243483527.1_2745		PRJNA819940	GCA_022809695.1	3.24901	38.7	chromosome:NZ_CP094445.1/CP094445.1
Acinetobacter junii	lzh-X15		lcl|NZ_CP024632.1_prot_WP_099949344.1_2783		PRJNA416043	GCA_002761875.1	3.28806	38.8	chromosome:NZ_CP024632.1/CP024632.1
Acinetobacter junii	65		lcl|NZ_CP019041.1_prot_WP_042892314.1_31		PRJNA359984	GCA_001941805.1	3.37831	38.6	chromosome:NZ_CP019041.1/CP019041.1
Acinetobacter junii	AJ6079		lcl|NZ_CP099548.1_prot_WP_252665774.1_215		PRJNA850553	GCA_023973105.1	3.36297	38.8	chromosome:NZ_CP099548.1/CP099548.1
Acinetobacter junii	WCHAJ59		lcl|NZ_CP028800.2_prot_WP_087540742.1_2874		PRJNA387062	GCA_002165245.3	3.39242	38.9203	chromosome:NZ_CP028800.2/CP028800.2; plasmid p1_010059:NZ_CP028798.2/CP028798.2; plasmid p2_010059:NZ_CP028799.2/CP028799.2
Acinetobacter junii	YR7		lcl|NZ_CP059558.1_prot_WP_212638820.1_2845		PRJNA648772	GCA_018336855.1	3.43856	38.6027	chromosome:NZ_CP059558.1/CP059558.1; plasmid pNDM-YR7:NZ_CP059559.1/CP059559.1
Acinetobacter junii	AJ_068		lcl|NZ_CP078043.1_prot_WP_020752724.1_163	lcl|NZ_CP078043.1_prot_WP_125272710.1_166	PRJNA497126	GCA_003939355.2	3.48356	38.7971	chromosome:NZ_CP078042.1/CP078042.1; plasmid pAJ_068-2:NZ_CP078043.1/CP078043.1; plasmid pAJ_068-3:NZ_CP078044.1/CP078044.1
Acinetobacter junii	INC8271		lcl|NZ_CP071973.1_prot_WP_125318603.1_227		PRJNA716062	GCA_018281725.1	3.53088	38.6	chromosome:NZ_CP071973.1/CP071973.1
Acinetobacter junii	AJ_351		lcl|NZ_CP078018.1_prot_WP_042892314.1_240		PRJNA497126	GCA_003939335.2	3.76927	38.8912	chromosome:NZ_CP078018.1/CP078018.1; plasmid pAJ_351-2:NZ_CP078019.1/CP078019.1
Acinetobacter lactucae	QL-1		lcl|NZ_CP053391.1_prot_WP_171429736.1_1638	lcl|NZ_CP053391.1_prot_WP_171429734.1_1636	PRJNA630840	GCA_013122135.1	3.97365	38.9	chromosome:NZ_CP053391.1/CP053391.1
Acinetobacter lactucae	OTEC-02		lcl|NZ_CP020015.1_prot_WP_031948449.1_1603	lcl|NZ_CP020015.1_prot_WP_062848835.1_1601	PRJNA360843	GCA_002076935.1	3.98171	38.8	chromosome:NZ_CP020015.1/CP020015.1
Acinetobacter lanii	185				PRJNA610134	GCA_011578285.1	3.42871	41.3256	chromosome:NZ_CP049916.1/CP049916.1; plasmid unnamed1:NZ_CP049917.1/CP049917.1
Acinetobacter larvae	BRTC-1				PRJNA338199	GCA_001704115.1	3.7411	41.6	chromosome:NZ_CP016895.1/CP016895.1
Acinetobacter lwoffii	12CE1				PRJNA645977	GCA_015602705.1	2.99306	43.5	chromosome:NZ_CP059081.1/CP059081.1
Acinetobacter lwoffii	FDAARGOS 1394				PRJNA231221	GCA_019048525.1	3.46683	42.6874	chromosome:NZ_CP077369.1/CP077369.1; plasmid unnamed1:NZ_CP077370.1/CP077370.1; plasmid unnamed2:NZ_CP077371.1/CP077371.1; plasmid unnamed3:NZ_CP077372.1/CP077372.1; plasmid unnamed4:NZ_CP077373.1/CP077373.1; plasmid unnamed5:NZ_CP077374.1/CP077374.1; plasmid unnamed6:NZ_CP077375.1/CP077375.1; plasmid unnamed7:NZ_CP077376.1/CP077376.1; plasmid unnamed8:NZ_CP077377.1/CP077377.1
Acinetobacter lwoffii	VS15				PRJNA325719	GCA_019787645.1	3.43764	43.0572	chromosome:NZ_CP080576.1/CP080576.1; plasmid pALWVS1.1:NZ_CP080577.1/CP080577.1; plasmid pALWVS1.2:NZ_CP080578.1/CP080578.1; plasmid pALWVS1.3:NZ_CP080579.1/CP080579.1; plasmid pALWVS1.4:NZ_CP080580.1/CP080580.1; plasmid pALWVS1.5:NZ_CP080581.1/CP080581.1
Acinetobacter lwoffii	EK30A				PRJNA325719	GCA_019787625.1	3.51573	42.5748	chromosome:NZ_CP080636.1/CP080636.1; plasmid pALWEK1.1:NZ_CP032102.1/CP032102.1; plasmid pALWEK1.10:NZ_CP032103.2/CP032103.2; plasmid pALWEK1.11:NZ_CP032104.1/CP032104.1; plasmid pALWEK1.12:NZ_CP080640.1/CP080640.1; plasmid pALWEK1.13:NZ_CP080637.1/CP080637.1; plasmid pALWEK1.14:NZ_CP080641.1/CP080641.1; plasmid pALWEK1.15:NZ_CP080642.1/CP080642.1; plasmid pALWEK1.16:NZ_CP080643.1/CP080643.1; pla…
Acinetobacter lwoffii	FDAARGOS_552				PRJNA231221	GCA_009730095.1	3.48547	43.0054	chromosome:NZ_CP046296.1/CP046296.1; plasmid unnamed1:NZ_CP046295.1/CP046295.1; plasmid unnamed2:NZ_CP046297.1/CP046297.1; plasmid unnamed3:NZ_CP046298.1/CP046298.1; plasmid unnamed4:NZ_CP046299.1/CP046299.1
Acinetobacter lwoffii	FDAARGOS 1393				PRJNA231221	GCA_019048305.1	3.50448	43.0134	chromosome:NZ_CP077336.1/CP077336.1; plasmid unnamed1:NZ_CP077337.1/CP077337.1; plasmid unnamed2:NZ_CP077338.1/CP077338.1; plasmid unnamed3:NZ_CP077339.1/CP077339.1; plasmid unnamed4:NZ_CP077340.1/CP077340.1; plasmid unnamed5:NZ_CP077341.1/CP077341.1
Acinetobacter lwoffii	H7			lcl|NZ_CP072550.1_prot_WP_038349993.1_109	PRJNA718681	GCA_019343495.1	3.5281	42.6326	chromosome:NZ_CP072549.1/CP072549.1; plasmid pH7-108:NZ_CP072551.1/CP072551.1; plasmid pH7-11:NZ_CP072554.1/CP072554.1; plasmid pH7-250:NZ_CP072550.1/CP072550.1; plasmid pH7-48:NZ_CP072553.1/CP072553.1; plasmid pH7-68:NZ_CP072552.1/CP072552.1
Acinetobacter lwoffii	ZS207				PRJNA359405	GCA_002119785.3	3.54992	42.8473	chromosome:CP019143.2; plasmid pmZS:CP019144.2; plasmid pZS-1:CP043941.1; plasmid pZS-2:CP019152.2; plasmid pZS-3:CP019145.1; plasmid pZS-4:CP019147.1; plasmid pZS-5:CP019146.1; plasmid pZS-6:CP019151.1; plasmid pZS-7:CP019148.1; plasmid pZS-8:CP019149.1; plasmid pZS-9:CP019150.1
Acinetobacter lwoffii	AL_065		lcl|CP078046.1_prot_QXR09171.1_89	lcl|CP078046.1_prot_QXR09175.1_96	PRJNA497126	GCA_004151415.2	3.81576	42.4299	chromosome:CP078045.1; plasmid pAL_065-10:CP078054.1; plasmid pAL_065-11:CP078055.1; plasmid pAL_065-2:CP078046.1; plasmid pAL_065-3:CP078047.1; plasmid pAL_065-4:CP078048.1; plasmid pAL_065-5:CP078049.1; plasmid pAL_065-6:CP078050.1; plasmid pAL_065-7:CP078051.1; plasmid pAL_065-8:CP078052.1; plasmid pAL_065-9:CP078053.1
Acinetobacter nosocomialis	2012C01-137				PRJNA459525	GCA_003359375.2	4.03742	38.8422	chromosome:CP033557.1; plasmid p2012C01-137-1:CP033558.1; plasmid p2012C01-137-2:CP033559.1; plasmid p2012C01-137-3:CP033560.1
Acinetobacter nosocomialis	2014N23-120		lcl|CP033545.1_prot_AZC04440.1_1918		PRJNA459525	GCA_003359355.2	4.32026	38.7702	chromosome:CP033545.1; plasmid p2014N23-120-1:CP033546.1; plasmid p2014N23-120-2:CP033547.1; plasmid p2014N23-120-3:CP033548.1; plasmid p2014N23-120-4:CP033549.1
Acinetobacter nosocomialis	2014S01-097				PRJNA459525	GCA_003359395.2	4.20508	38.893	chromosome:CP033550.1; plasmid p2014S01-097-1:CP033551.1; plasmid p2014S01-097-2:CP033552.1; plasmid p2014S01-097-3:CP033553.1; plasmid p2014S01-097-4:CP033554.1; plasmid p2014S01-097-5:CP033555.1; plasmid p2014S01-097-6:CP033556.1
Acinetobacter nosocomialis	2010S01-197				PRJNA459525	GCA_003359505.2	4.47632	38.7316	chromosome:CP033561.1; plasmid p2010S01-197-1:CP033562.1; plasmid p2010S01-197-2:CP033563.1; plasmid p2010S01-197-3:CP033564.1; plasmid p2010S01-197-4:CP033565.1; plasmid p2010S01-197-5:CP033566.1; plasmid p2010S01-197-6:CP033567.1
Acinetobacter nosocomialis	2010N17-248		lcl|CP033572.1_prot_AZC02509.1_1810		PRJNA459525	GCA_003359435.2	3.93212	38.8302	chromosome:CP033572.1; plasmid p2010N17-248:CP033573.1
Acinetobacter nosocomialis	2S8-227				PRJNA734730	GCA_028751665.1	4.32201	38.7878	chromosome:CP076396.1; plasmid p2S8-227-11k:CP076400.1; plasmid p2S8-227-229k:CP076397.1; plasmid p2S8-227-89k:CP076398.1; plasmid p2S8-227-mcr4.3:CP076399.1
Acinetobacter nosocomialis	KAN01		lcl|NZ_CP038816.1_prot_WP_135924885.1_1671	lcl|NZ_CP038816.1_prot_WP_135924888.1_1673	PRJNA530095	GCA_004792395.1	3.79319	38.8	chromosome:NZ_CP038816.1/CP038816.1
Acinetobacter nosocomialis	FDAARGOS 1395		lcl|NZ_CP077398.1_prot_WP_004708750.1_1243	lcl|NZ_CP077398.1_prot_WP_004708753.1_1245	PRJNA231221	GCA_019048685.1	3.90262	38.8	chromosome:NZ_CP077398.1/CP077398.1
Acinetobacter nosocomialis	J1A		lcl|NZ_CP042994.1_prot_WP_004887203.1_1734		PRJNA557799	GCA_008086325.1	3.94847	38.845	chromosome:NZ_CP042994.1/CP042994.1; plasmid unnamed1:NZ_CP042995.1/CP042995.1; plasmid unnamed2:NZ_CP042996.1/CP042996.1
Acinetobacter nosocomialis	KAN02		lcl|NZ_CP036171.1_prot_WP_087606088.1_1842	lcl|NZ_CP036171.1_prot_WP_087606086.1_1844	PRJNA522344	GCA_004295305.1	3.9582	38.8	chromosome:NZ_CP036171.1/CP036171.1
Acinetobacter nosocomialis	WM98B		lcl|NZ_CP059078.1_prot_WP_016805173.1_1901	lcl|NZ_CP059078.1_prot_WP_033847063.1_1899	PRJNA645977	GCA_015602685.1	4.02727	38.7	chromosome:NZ_CP059078.1/CP059078.1
Acinetobacter nosocomialis	FDAARGOS_129		lcl|NZ_CP014019.1_prot_WP_104918853.1_1460	lcl|NZ_CP014019.1_prot_WP_104918855.1_1462	PRJNA231221	GCA_002951295.1	4.00268	38.8	chromosome:NZ_CP014019.1/CP014019.1
Acinetobacter nosocomialis	NCTC 8102		lcl|NZ_CP029351.1_prot_WP_016805173.1_1798	lcl|NZ_CP029351.1_prot_WP_017398199.1_1800	PRJNA471013	GCA_003143895.1	4.01011	38.7	chromosome:NZ_CP029351.1/CP029351.1
Acinetobacter nosocomialis	6411				PRJNA270223	GCA_000814165.3	4.06175	38.7533	chromosome:NZ_CP010368.1/CP010368.1; plasmid p6411-66.409kb:NZ_CP010903.1/CP010903.1; plasmid p6411-89.111kb:NZ_CP010369.1/CP010369.1; plasmid p6411-9.012kb:NZ_CP010370.2/CP010370.2
Acinetobacter nosocomialis	AC1530		lcl|NZ_CP045560.1_prot_WP_002049909.1_1911	lcl|NZ_CP045560.1_prot_WP_153518506.1_1909	PRJNA576555	GCA_009588945.1	4.15415	38.7749	chromosome:NZ_CP045560.1/CP045560.1; plasmid pAC1530:NZ_CP045561.1/CP045561.1
Acinetobacter nosocomialis	SSA3		lcl|NZ_CP020588.1_prot_WP_083008536.1_1575	lcl|NZ_CP020588.1_prot_WP_083008535.1_1573	PRJNA380857	GCA_002082665.1	4.14236	38.6923	chromosome:NZ_CP020588.1/CP020588.1; plasmid pSSA3_1:NZ_CP020587.1/CP020587.1
Acinetobacter nosocomialis	11J360		lcl|CP095867.1_prot_WJI02205.1_1452	lcl|CP095867.1_prot_WJI02203.1_1450	PRJNA826226	GCA_030322945.1	4.34403	38.7476	chromosome:CP095867.1; plasmid p11J360-1:CP095868.1; plasmid p11J360-2:CP095869.1; plasmid p11J360-3:CP095870.1
Acinetobacter nosocomialis M2	M2		lcl|NZ_CP040105.1_prot_WP_022574501.1_52	lcl|NZ_CP040105.1_prot_WP_022574503.1_54	PRJNA541289	GCA_005281455.1	3.82497	38.8	chromosome:NZ_CP040105.1/CP040105.1
Acinetobacter oleivorans DR1	DR1		lcl|NC_014259.1_prot_WP_013197861.1_1884	lcl|NC_014259.1_prot_WP_013197863.1_1886	PRJNA46105	GCA_000196795.1	4.15254	38.7	chromosome:NC_014259.1/CP002080.1
Acinetobacter piscicola	YH12207_T		lcl|NZ_CP048659.1_prot_WP_020752724.1_338	lcl|NZ_CP048659.1_prot_WP_269465455.1_341	PRJNA604696	GCA_015218165.1	4.28008	38.2173	chromosome:NZ_CP048659.1/CP048659.1; plasmid pYH12207-1:NZ_CP048660.1/CP048660.1; plasmid pYH12207-10:NZ_CP048669.1/CP048669.1; plasmid pYH12207-2:NZ_CP048661.1/CP048661.1; plasmid pYH12207-3:NZ_CP048662.1/CP048662.1; plasmid pYH12207-4:NZ_CP048663.1/CP048663.1; plasmid pYH12207-5:NZ_CP048664.1/CP048664.1; plasmid pYH12207-6:NZ_CP048665.1/CP048665.1; plasmid pYH12207-7:NZ_CP048666.1/CP048666.1; p…
Acinetobacter pittii	2014S06-099		lcl|CP033540.1_prot_AZC00584.1_1982		PRJNA459525	GCA_003359305.2	4.30145	38.7867	chromosome:CP033540.1; plasmid p2014S06-099-1:CP033541.1; plasmid p2014S06-099-2:CP033542.1; plasmid p2014S06-099-3:CP033543.1; plasmid p2014S06-099-4:CP033544.1
Acinetobacter pittii	2014S07-126		lcl|CP033530.1_prot_AZB94772.1_1839		PRJNA459525	GCA_003359225.2	4.32323	38.7964	chromosome:CP033530.1; plasmid p2014S07-126-1:CP033531.1; plasmid p2014S07-126-2:CP033532.1; plasmid p2014S07-126-3:CP033533.1; plasmid p2014S07-126-4:CP033534.1
Acinetobacter pittii	2012N08-034		lcl|CP033520.1_prot_AZB90600.1_1762		PRJNA459525	GCA_003359215.2	3.89824	38.66	chromosome:CP033520.1; plasmid p2012N08-034-1:CP033521.1; plasmid p2012N08-034-2:CP033522.1; plasmid p2012N08-034-3:CP033523.1; plasmid p2012N08-034-4:CP033524.1
Acinetobacter pittii	2012N21-164		lcl|CP033535.1_prot_AZB96701.1_1808		PRJNA459525	GCA_003359275.2	4.09705	38.7793	chromosome:CP033535.1; plasmid p2012N21-164-1:CP033536.1; plasmid p2012N21-164-2:CP033537.1; plasmid p2012N21-164-3:CP033538.1; plasmid p2012N21-164-4:CP033539.1
Acinetobacter pittii	2010C01-170				PRJNA459525	GCA_003354845.1	4.17621	38.6	chromosome:CP029489.1
Acinetobacter pittii	2014N21-145		lcl|CP033568.1_prot_AZB98638.1_1846		PRJNA459525	GCA_003359315.2	4.26007	38.9174	chromosome:CP033568.1; plasmid p2014N21-145-1:CP033569.1; plasmid p2014N21-145-2:CP033570.1; plasmid p2014N21-145-3:CP033571.1
Acinetobacter pittii	2014N05-125		lcl|CP033525.1_prot_AZB92681.1_1757		PRJNA459525	GCA_003359295.2	3.94499	38.7626	chromosome:CP033525.1; plasmid p2014N05-125-1:CP033526.1; plasmid p2014N05-125-2:CP033527.1; plasmid p2014N05-125-3:CP033528.1; plasmid p2014N05-125-4:CP033529.1
Acinetobacter pittii	FDAARGOS 1398		lcl|NZ_CP077205.1_prot_WP_216946045.1_2204	lcl|NZ_CP077205.1_prot_WP_216946043.1_2202	PRJNA231221	GCA_019046965.1	3.83803	38.9	chromosome:NZ_CP077205.1/CP077205.1
Acinetobacter pittii	FDAARGOS_1215		lcl|NZ_CP069504.1_prot_WP_002113657.1_1597	lcl|NZ_CP069504.1_prot_WP_002113644.1_1599	PRJNA231221	GCA_016889345.1	3.88919	38.7411	chromosome:NZ_CP069504.1/CP069504.1; plasmid unnamed1:NZ_CP069505.1/CP069505.1; plasmid unnamed2:NZ_CP069506.1/CP069506.1; plasmid unnamed3:NZ_CP069507.1/CP069507.1; plasmid unnamed4:NZ_CP069508.1/CP069508.1
Acinetobacter pittii	FDAARGOS 1396		lcl|NZ_CP077303.1_prot_WP_002113657.1_1881	lcl|NZ_CP077303.1_prot_WP_002113644.1_1879	PRJNA231221	GCA_019048225.1	3.91588	38.7534	chromosome:NZ_CP077303.1/CP077303.1; plasmid unnamed1:NZ_CP077304.1/CP077304.1; plasmid unnamed2:NZ_CP077305.1/CP077305.1; plasmid unnamed3:NZ_CP077306.1/CP077306.1; plasmid unnamed4:NZ_CP077307.1/CP077307.1
Acinetobacter pittii	FDAARGOS_1216		lcl|NZ_CP069586.1_prot_WP_002113657.1_2731	lcl|NZ_CP069586.1_prot_WP_204084958.1_2729	PRJNA231221	GCA_016890065.1	3.92885	38.9	chromosome:NZ_CP069586.1/CP069586.1
Acinetobacter pittii	WCHAP100020		lcl|NZ_CP027254.3_prot_WP_002113657.1_1746	lcl|NZ_CP027254.3_prot_WP_002113644.1_1748	PRJNA387062	GCA_002999215.3	3.95456	38.8594	chromosome:NZ_CP027254.3/CP027254.3; plasmid p1_100020:NZ_CP027251.3/CP027251.3; plasmid p2_100020:NZ_CP027252.3/CP027252.3; plasmid pOXA58_100020:NZ_CP027253.1/CP027253.1
Acinetobacter pittii	SO1		lcl|CP125227.1_prot_WHA54014.1_2373	lcl|CP125227.1_prot_WHA54012.1_2371	PRJNA878512	GCA_029987435.1	3.92406	38.8	chromosome:CP125227.1
Acinetobacter pittii	FDAARGOS_1217		lcl|NZ_CP069496.1_prot_WP_002113657.1_866	lcl|NZ_CP069496.1_prot_WP_002113644.1_868	PRJNA231221	GCA_016889305.1	3.95708	38.9098	chromosome:NZ_CP069496.1/CP069496.1; plasmid unnamed1:NZ_CP069497.1/CP069497.1; plasmid unnamed2:NZ_CP069498.1/CP069498.1
Acinetobacter pittii	FDAARGOS 1399		lcl|NZ_CP077238.1_prot_WP_005076017.1_1275	lcl|NZ_CP077238.1_prot_WP_005076020.1_1277	PRJNA231221	GCA_019047205.1	3.98013	38.863	chromosome:NZ_CP077238.1/CP077238.1; plasmid unnamed1:NZ_CP077239.1/CP077239.1; plasmid unnamed2:NZ_CP077240.1/CP077240.1; plasmid unnamed3:NZ_CP077241.1/CP077241.1
Acinetobacter pittii	YMC2010/8/T346		lcl|NZ_CP017938.1_prot_WP_002113657.1_2701	lcl|NZ_CP017938.1_prot_WP_078220815.1_2699	PRJNA352745	GCA_002012285.1	4.04582	38.8894	chromosome:NZ_CP017938.1/CP017938.1; plasmid unnamed1:NZ_CP017939.1/CP017939.1
Acinetobacter pittii	AB17H194		lcl|NZ_CP040911.1_prot_WP_060465637.1_1807	lcl|NZ_CP040911.1_prot_WP_060465638.1_1809	PRJNA532848	GCA_008694085.1	4.00963	39.0339	chromosome:NZ_CP040911.1/CP040911.1; plasmid pAB17H194-1:NZ_CP040912.1/CP040912.1; plasmid pAB17H194-2:NZ_CP040913.1/CP040913.1
Acinetobacter pittii	BM4623		lcl|CP107289.1_prot_WGM22981.1_1879	lcl|CP107289.1_prot_WGM22983.1_1881	PRJNA888154	GCA_029873195.1	3.96045	38.8943	chromosome:CP107289.1; plasmid p1:CP107290.1
Acinetobacter pittii	IEC338SC		lcl|NZ_CP015145.1_prot_WP_063098826.1_2268	lcl|NZ_CP015145.1_prot_WP_063098824.1_2266	PRJNA316135	GCA_001617545.1	3.9572	38.6794	chromosome:NZ_CP015145.1/CP015145.1; plasmid pIEC338SC2:NZ_CP015147.1/CP015147.1; plasmid pIEC338SC3:NZ_CP015148.1/CP015148.1; plasmid pIEC338SCOX:NZ_CP015146.1/CP015146.1
Acinetobacter pittii	NQ-003		lcl|NZ_CP035109.1_prot_WP_005076017.1_2756	lcl|NZ_CP035109.1_prot_WP_086376678.1_2754	PRJNA514411	GCA_009931315.1	3.99043	38.8	chromosome:NZ_CP035109.1/CP035109.1
Acinetobacter pittii	32292		lcl|NZ_CP066124.1_prot_WP_057086003.1_1865	lcl|NZ_CP066124.1_prot_WP_227063749.1_1867	PRJNA683808	GCA_020544425.1	4.04522	38.7	chromosome:NZ_CP066124.1/CP066124.1
Acinetobacter pittii	FDAARGOS_1214		lcl|NZ_CP069537.1_prot_WP_002113657.1_2384	lcl|NZ_CP069537.1_prot_WP_204086175.1_2382	PRJNA231221	GCA_016889825.1	4.09891	38.8477	chromosome:NZ_CP069537.1/CP069537.1; plasmid unnamed1:NZ_CP069538.1/CP069538.1; plasmid unnamed2:NZ_CP069539.1/CP069539.1; plasmid unnamed3:NZ_CP069540.1/CP069540.1; plasmid unnamed4:NZ_CP069541.1/CP069541.1
Acinetobacter pittii	OCU Ac17		lcl|NZ_AP024798.1_prot_WP_002113657.1_1810	lcl|NZ_AP024798.1_prot_WP_002113644.1_1812	PRJDB11826	GCA_019703265.1	4.10854	38.8356	chromosome:NZ_AP024798.1/AP024798.1; plasmid pOCUAc17-1:NZ_AP024799.1/AP024799.1; plasmid pOCUAc17-2:NZ_AP024800.1/AP024800.1; plasmid pOCUAc17-3:NZ_AP024801.1/AP024801.1
Acinetobacter pittii	XJ88		lcl|NZ_CP018909.1_prot_WP_002113657.1_983	lcl|NZ_CP018909.1_prot_WP_101663469.1_985	PRJNA359166	GCA_002863745.1	4.09962	38.7866	chromosome:NZ_CP018909.1/CP018909.1; plasmid unnamed1:NZ_CP018910.1/CP018910.1
Acinetobacter pittii	WCHAP100004		lcl|NZ_CP027250.2_prot_WP_002113657.1_1744	lcl|NZ_CP027250.2_prot_WP_002113644.1_1746	PRJNA387062	GCA_002999115.2	4.14547	38.7985	chromosome:NZ_CP027250.2/CP027250.2; plasmid p1_100004:NZ_CP027247.2/CP027247.2; plasmid p2_100004:NZ_CP027248.1/CP027248.1; plasmid pOXA58_100004:NZ_CP027249.2/CP027249.2
Acinetobacter pittii	AP_882		lcl|NZ_CP014477.1_prot_WP_017386947.1_2833	lcl|NZ_CP014479.1_prot_WP_061403684.1_8	PRJNA312161	GCA_001577285.1	4.2168	38.7712	chromosome:NZ_CP014477.1/CP014477.1; plasmid pOXA58-AP_882:NZ_CP014479.1/CP014479.1; plasmid pNDM-AP_882:NZ_CP014478.1/CP014478.1
Acinetobacter pittii	AP8900		lcl|NZ_CP123765.1_prot_WP_002113657.1_1923	lcl|NZ_CP123765.1_prot_WP_032057591.1_1925	PRJNA957585	GCA_029906465.1	4.12008	38.9915	chromosome:NZ_CP123765.1/CP123765.1; plasmid pAP8900-1:NZ_CP123766.1/CP123766.1; plasmid pAP8900-2:NZ_CP123767.1/CP123767.1; plasmid pAP8900-3:NZ_CP123768.1/CP123768.1; plasmid pAP8900-4:NZ_CP123769.1/CP123769.1
Acinetobacter pittii	A1254		lcl|NZ_CP049806.1_prot_WP_005076017.1_1914	lcl|NZ_CP049806.1_prot_WP_167563611.1_1916	PRJNA610163	GCA_011996285.1	4.16157	38.6858	chromosome:NZ_CP049806.1/CP049806.1; plasmid pA1254_1:NZ_CP049807.1/CP049807.1; plasmid pA1254_2:NZ_CP049808.1/CP049808.1; plasmid pA1254_3:NZ_CP049809.1/CP049809.1; plasmid pA1254_4:NZ_CP049810.1/CP049810.1
Acinetobacter pittii	FDAARGOS 1397				PRJNA231221	GCA_019047185.1	4.18237	38.785	chromosome:NZ_CP077232.1/CP077232.1; plasmid unnamed1:NZ_CP077233.1/CP077233.1; plasmid unnamed2:NZ_CP077234.1/CP077234.1; plasmid unnamed3:NZ_CP077235.1/CP077235.1
Acinetobacter pittii	WP2-W18-ESBL-11		lcl|NZ_AP021936.1_prot_WP_078225316.1_1842	lcl|NZ_AP021936.1_prot_WP_086354829.1_1844	PRJDB6962	GCA_014168695.1	4.18168	38.7152	chromosome:NZ_AP021936.1/AP021936.1; plasmid pWP2-W18-ESBL-11_1:NZ_AP021937.1/AP021937.1; plasmid pWP2-W18-ESBL-11_2:NZ_AP021938.1/AP021938.1; plasmid pWP2-W18-ESBL-11_3:NZ_AP021939.1/AP021939.1
Acinetobacter pittii	CEP14		lcl|NZ_CP084921.1_prot_WP_002113657.1_2332	lcl|NZ_CP084921.1_prot_WP_002113644.1_2330	PRJNA770122	GCA_020535225.1	4.17316	38.7156	chromosome:NZ_CP084921.1/CP084921.1; plasmid pCEP14_01:NZ_CP084922.1/CP084922.1; plasmid pCEP14_02:NZ_CP084923.1/CP084923.1; plasmid pCEP14_03:NZ_CP084924.1/CP084924.1
Acinetobacter pittii	HUMV-6483		lcl|NZ_CP021428.1_prot_WP_087400648.1_3113	lcl|NZ_CP021428.1_prot_WP_087400645.1_3111	PRJNA387671	GCA_002158945.1	4.18287	38.9865	chromosome:NZ_CP021428.1/CP021428.1; plasmid p11:NZ_CP021429.1/CP021429.1
Acinetobacter pittii	C54		lcl|NZ_CP042364.1_prot_WP_002113657.1_260	lcl|NZ_CP042364.1_prot_WP_002113644.1_258	PRJNA550014	GCA_007954485.1	4.26578	38.8539	chromosome:NZ_CP042364.1/CP042364.1; plasmid pC54_001:NZ_CP042365.1/CP042365.1; plasmid pC54_002:NZ_CP042366.1/CP042366.1; plasmid pC54_003:NZ_CP042367.1/CP042367.1; plasmid pC54_004:NZ_CP042368.1/CP042368.1; plasmid pC54_005:NZ_CP042369.1/CP042369.1; plasmid pC54_006:NZ_CP042370.1/CP042370.1
Acinetobacter pittii	AP2044		lcl|NZ_CP087716.1_prot_WP_002113657.1_1882	lcl|NZ_CP087716.1_prot_WP_230444976.1_1884	PRJNA782096	GCA_020991105.1	4.24874	39.0277	chromosome:NZ_CP087716.1/CP087716.1; plasmid pAP2044-1:NZ_CP087717.1/CP087717.1; plasmid pAP2044-2:NZ_CP087718.1/CP087718.1
Acinetobacter pittii	JXA13		lcl|NZ_CP054137.1_prot_WP_060465637.1_1917	lcl|NZ_CP054137.1_prot_WP_060465638.1_1919	PRJNA635893	GCA_016804045.1	4.17992	38.8851	chromosome:NZ_CP054137.1/CP054137.1; plasmid pHNJXA13-1:NZ_CP054138.1/CP054138.1
Acinetobacter pittii	AP43		lcl|NZ_CP043052.1_prot_WP_002113657.1_1796	lcl|NZ_CP043052.1_prot_WP_002113644.1_1798	PRJNA561261	GCA_008121475.1	4.30656	38.8479	chromosome:NZ_CP043052.1/CP043052.1; plasmid pAP43-2:NZ_CP043054.1/CP043054.1; plasmid pAP43-3:NZ_CP043055.1/CP043055.1; plasmid pAP43-OXA58-NDM1:NZ_CP043053.1/CP043053.1
Acinetobacter pittii	WCHAP005069		lcl|NZ_CP026089.2_prot_WP_002113657.1_1897	lcl|NZ_CP026089.2_prot_WP_002113644.1_1899	PRJNA387062	GCA_002902805.2	4.2534	38.8976	chromosome:NZ_CP026089.2/CP026089.2; plasmid p1_005069:NZ_CP026087.2/CP026087.2; plasmid p2_005069:NZ_CP026088.1/CP026088.1; plasmid pOXA58_005069:NZ_CP026086.2/CP026086.2
Acinetobacter pittii	WCHAP005046		lcl|NZ_CP028574.2_prot_WP_017481144.1_1643	lcl|NZ_CP028574.2_prot_WP_017481146.1_1645	PRJNA387062	GCA_003051965.2	4.25325	39.0056	chromosome:NZ_CP028574.2/CP028574.2; plasmid p1_005046:NZ_CP028569.1/CP028569.1; plasmid p2_005046:NZ_CP028570.1/CP028570.1; plasmid p3_005046:NZ_CP028571.1/CP028571.1; plasmid p4_005046:NZ_CP028572.2/CP028572.2; plasmid pOXA58_005046:NZ_CP028573.2/CP028573.2
Acinetobacter pittii	ST220		lcl|NZ_CP029610.1_prot_WP_002113657.1_1977	lcl|NZ_CP029610.1_prot_WP_032057591.1_1979	PRJNA473066	GCA_003956065.1	4.29543	39.0098	chromosome:NZ_CP029610.1/CP029610.1; plasmid unnamed:NZ_CP029611.1/CP029611.1
Acinetobacter pittii	Ap-W20		lcl|NZ_CP027658.1_prot_WP_005076017.1_3003	lcl|NZ_CP027658.1_prot_WP_086376678.1_3001	PRJNA437684	GCA_023922005.1	4.39203	38.7871	chromosome:NZ_CP027658.1/CP027658.1; plasmid pApW20-1:NZ_CP027659.1/CP027659.1; plasmid pApW20-2:NZ_CP027660.1/CP027660.1; plasmid pApW20-3:NZ_CP027661.1/CP027661.1; plasmid pApW20-4:NZ_CP027662.1/CP027662.1
Acinetobacter pittii	AbW39		lcl|NZ_CP029005.1_prot_WP_005076017.1_1811	lcl|NZ_CP029005.1_prot_WP_086376678.1_1813	PRJNA451344	GCA_024181765.1	4.39816	38.8083	chromosome:NZ_CP029005.1/CP029005.1; plasmid pAbW39-1:NZ_CP029006.1/CP029006.1; plasmid pAbW39-2:NZ_CP029007.1/CP029007.1
Acinetobacter pittii	TCM		lcl|NZ_CP095407.1_prot_WP_002113657.1_2065	lcl|NZ_CP095407.1_prot_WP_032057591.1_2067	PRJNA824945	GCA_024083765.1	4.36094	38.9883	chromosome:NZ_CP095407.1/CP095407.1; plasmid pTCM-1:NZ_CP095408.1/CP095408.1; plasmid pTCM-2:NZ_CP095409.1/CP095409.1; plasmid pTCM-3:NZ_CP095410.1/CP095410.1; plasmid pTCM-4:NZ_CP095411.1/CP095411.1
Acinetobacter pittii PHEA-2	PHEA-2		lcl|NC_016603.1_prot_YP_004995404.1_1136	lcl|NC_016603.1_prot_YP_004995402.1_1134	PRJNA51267	GCA_000191145.1	3.86253	38.8	chromosome:NC_016603.1/CP002177.1
Acinetobacter portensis	JNE5		lcl|NZ_CP096121.1_prot_WP_032073130.1_91	lcl|NZ_CP096121.1_prot_WP_032073149.1_94	PRJNA828443	GCA_023158935.1	3.03107	36.997	chromosome:NZ_CP096120.1/CP096120.1; plasmid pJNE5-1k:NZ_CP096125.1/CP096125.1; plasmid pJNE5-3k:NZ_CP096124.1/CP096124.1; plasmid pJNE5-64k:NZ_CP096122.1/CP096122.1; plasmid pJNE5-OXA-58:NZ_CP096123.1/CP096123.1; plasmid pJNE5-X3_NDM-1:NZ_CP096121.1/CP096121.1
Acinetobacter proteolyticus	AP54			lcl|NZ_CP119223.1_prot_WP_275574182.1_2782	PRJNA939911	GCA_029168555.1	4.81715	40.9647	chromosome:NZ_CP119223.1/CP119223.1; plasmid pAP54-1:NZ_CP119224.1/CP119224.1; plasmid pAP54-2:NZ_CP119225.1/CP119225.1; plasmid pAP54-3:NZ_CP119226.1/CP119226.1
Acinetobacter pseudolwoffii	XMC5X702				PRJNA750704	GCA_020271765.1	3.36654	43.0828	chromosome:NZ_CP084300.1/CP084300.1; plasmid pXMC5X702-12k:NZ_CP084304.1/CP084304.1; plasmid pXMC5X702-13k:NZ_CP084303.1/CP084303.1; plasmid pXMC5X702-195k:NZ_CP084301.1/CP084301.1; plasmid pXMC5X702-2.3k:NZ_CP084311.1/CP084311.1; plasmid pXMC5X702-4.4k:NZ_CP084310.1/CP084310.1; plasmid pXMC5X702-5.2k:NZ_CP084308.1/CP084308.1; plasmid pXMC5X702-5k:NZ_CP084309.1/CP084309.1; plasmid pXMC5X702-6.3k:…
Acinetobacter radioresistens	Sample9_3				PRJNA949442	GCA_029961705.1	3.17021	41.5318	chromosome:CP124683.1; plasmid unnamed1:CP124684.1
Acinetobacter radioresistens	LH6				PRJNA475995	GCA_003258335.1	3.08978	41.8	chromosome:NZ_CP030031.1/CP030031.1
Acinetobacter radioresistens	DSSKY-A-001				PRJNA436456	GCA_002993105.1	3.13286	41.6	chromosome:NZ_CP027365.1/CP027365.1
Acinetobacter radioresistens	DD78				PRJNA528312	GCA_005519305.1	3.24724	41.586	chromosome:NZ_CP038022.1/CP038022.1; plasmid pAR1:NZ_CP038023.1/CP038023.1; plasmid pAR2:NZ_CP038024.1/CP038024.1; plasmid pAR3:NZ_CP038025.1/CP038025.1
Acinetobacter radioresistens DSM 6976 = NBRC 102413 = CIP 103788	NBRC 102413				PRJDB54	GCA_006757745.1	3.43394	41.3429	chromosome:NZ_AP019740.1/AP019740.1; plasmid pARA1:NZ_AP019741.1/AP019741.1; plasmid pARA2:NZ_AP019742.1/AP019742.1; plasmid pARA3:NZ_AP019743.1/AP019743.1; plasmid pARA4:NZ_AP019744.1/AP019744.1; plasmid pARA5:NZ_AP019745.1/AP019745.1; plasmid pARA6:NZ_AP019746.1/AP019746.1; plasmid pARA7:NZ_AP019747.1/AP019747.1; plasmid pARA8:NZ_AP019748.1/AP019748.1
Acinetobacter schindleri	SGAir0122				PRJNA388547	GCA_003072585.2	3.24466	42.6363	chromosome:NZ_CP025618.2/CP025618.2; plasmid pSGAir0122:NZ_CP025619.2/CP025619.2
Acinetobacter schindleri	BDT2091				PRJNA816651	GCA_022832955.1	3.44316	42.5219	chromosome:CP094834.1; plasmid pBDT2091-1:CP094835.1; plasmid pBDT2091-2:CP094836.1; plasmid pBDT2091-3:CP094837.1; plasmid pBDT2091-4:CP094838.1; plasmid pBDT2091-5:CP094839.1; plasmid pBDT2091-6:CP094840.1
Acinetobacter schindleri	H3				PRJNA477264	GCA_007833615.1	3.2587	42.545	chromosome:NZ_CP030754.1/CP030754.1; plasmid unnamed1:NZ_CP030755.1/CP030755.1; plasmid unnamed2:NZ_CP030756.1/CP030756.1; plasmid unnamed3:NZ_CP030757.1/CP030757.1; plasmid unnamed4:NZ_CP030758.1/CP030758.1
Acinetobacter schindleri	ACE				PRJNA320745	GCA_001971565.1	3.26805	42.6093	chromosome:NZ_CP015615.1/CP015615.1; plasmid p1AsACE:NZ_CP015616.1/CP015616.1; plasmid p2AsACE:NZ_CP015617.1/CP015617.1; plasmid p3AsACE:NZ_CP015618.1/CP015618.1; plasmid p4AsACE:NZ_CP015619.1/CP015619.1; plasmid p5AsACE:NZ_CP015620.1/CP015620.1; plasmid p6AsACE:NZ_CP015621.1/CP015621.1
Acinetobacter schindleri	MCDA01				PRJNA733816	GCA_028657965.1	3.33239	42.5997	chromosome:CP076603.1; plasmid unnamed:CP076604.1
Acinetobacter schindleri	HZE33-1				PRJNA558439	GCA_010919095.1	3.3207	42.6295	chromosome:NZ_CP044474.1/CP044474.1; plasmid pHZE33-1-1:NZ_CP044475.1/CP044475.1; plasmid pHZE33-1-2:NZ_CP044476.1/CP044476.1; plasmid pHZE33-1-3:NZ_CP044477.1/CP044477.1; plasmid pHZE33-1-4:NZ_CP044478.1/CP044478.1; plasmid pHZE33-1-5:NZ_CP044479.1/CP044479.1; plasmid pHZE33-1-6:NZ_CP044480.1/CP044480.1; plasmid pHZE33-1-7:NZ_CP044481.1/CP044481.1; plasmid pHZE33-1-8:NZ_CP044482.1/CP044482.1
Acinetobacter schindleri	H4-3-C1				PRJNA827192	GCA_027942235.1	3.26502	42.8	chromosome:NZ_CP095872.1/CP095872.1
Acinetobacter schindleri	HZE30-1				PRJNA558439	GCA_010918895.1	3.33719	42.5152	chromosome:NZ_CP044483.1/CP044483.1; plasmid pHZE30-1-1:NZ_CP044484.1/CP044484.1; plasmid pHZE30-1-2:NZ_CP044485.1/CP044485.1; plasmid pHZE30-1-3:NZ_CP044486.1/CP044486.1; plasmid pHZE30-1-4:NZ_CP044487.1/CP044487.1; plasmid pHZE30-1-5:NZ_CP044488.1/CP044488.1; plasmid pHZE30-1-6:NZ_CP044489.1/CP044489.1; plasmid pHZE30-1-7:NZ_CP044490.1/CP044490.1; plasmid pHZE30-1-8:NZ_CP044491.1/CP044491.1
Acinetobacter schindleri	HZE23-1				PRJNA558439	GCA_010918635.1	3.37611	42.6506	chromosome:NZ_CP044463.1/CP044463.1; plasmid pHZE23-1-1:NZ_CP044464.1/CP044464.1; plasmid pHZE23-1-10:NZ_CP044473.1/CP044473.1; plasmid pHZE23-1-2:NZ_CP044465.1/CP044465.1; plasmid pHZE23-1-3:NZ_CP044466.1/CP044466.1; plasmid pHZE23-1-4:NZ_CP044467.1/CP044467.1; plasmid pHZE23-1-5:NZ_CP044468.1/CP044468.1; plasmid pHZE23-1-6:NZ_CP044469.1/CP044469.1; plasmid pHZE23-1-7:NZ_CP044470.1/CP044470.1; p…
Acinetobacter seifertii	AS52		lcl|CP061609.1_prot_QNX50283.1_1757	lcl|CP061609.1_prot_QNX50285.1_1759	PRJNA662665	GCA_014720715.1	3.89319	38.6248	chromosome:CP061609.1; plasmid pAS52-1:CP061610.1; plasmid pAS52-2:CP061611.1; plasmid pAS52-3:CP061612.1
Acinetobacter seifertii	AS6		lcl|CP061691.1_prot_QNY16085.1_1875	lcl|CP061691.1_prot_QNY16087.1_1877	PRJNA662665	GCA_014723175.1	4.16191	38.5611	chromosome:CP061691.1; plasmid pAS6-1:CP061692.1; plasmid pAS6-2:CP061693.1; plasmid pAS6-3:CP061694.1; plasmid pAS6-4:CP061695.1; plasmid pAS6-5:CP061696.1; plasmid pAS6-6:CP061697.1
Acinetobacter seifertii	AS72		lcl|CP061565.1_prot_QNX07541.1_1931		PRJNA662665	GCA_014718535.1	3.96992	38.5884	chromosome:CP061565.1; plasmid pAS72-1:CP061566.1; plasmid pAS72-2:CP061567.1
Acinetobacter seifertii	AS80		lcl|CP061543.1_prot_QNW96266.1_1706		PRJNA662665	GCA_014717695.1	4.00299	38.5958	chromosome:CP061543.1; plasmid pAS80-1:CP061544.1; plasmid pAS80-2:CP061545.1; plasmid pAS80-3:CP061546.1; plasmid pAS80-4:CP061547.1; plasmid pAS80-5:CP061548.1; plasmid pAS80-6:CP061549.1
Acinetobacter seifertii	AS61		lcl|CP061589.1_prot_QNX31759.1_1710	lcl|CP061589.1_prot_QNX31761.1_1712	PRJNA662665	GCA_014719655.1	4.08621	38.5922	chromosome:CP061589.1; plasmid pAS61-1:CP061590.1; plasmid pAS61-2:CP061591.1
Acinetobacter seifertii	AS78		lcl|CP061551.1_prot_QNX03430.1_1794	lcl|CP061551.1_prot_QNX03432.1_1796	PRJNA662665	GCA_014718155.1	4.02132	38.6418	chromosome:CP061551.1; plasmid pAS78-1:CP061552.1; plasmid pAS78-2:CP061553.1; plasmid pAS78-3:CP061554.1; plasmid pAS78-4:CP061555.1
Acinetobacter seifertii	AS79		lcl|NZ_CP061550.1_prot_WP_191029164.1_1751	lcl|NZ_CP061550.1_prot_WP_191029166.1_1753	PRJNA662665	GCA_014717515.1	3.90062	38.6	chromosome:NZ_CP061550.1/CP061550.1
Acinetobacter seifertii	AS59		lcl|NZ_CP061596.1_prot_WP_100291464.1_1757	lcl|NZ_CP061596.1_prot_WP_191001646.1_1759	PRJNA662665	GCA_014720075.1	3.90377	38.6893	chromosome:NZ_CP061596.1/CP061596.1; plasmid pAS59-1:NZ_CP061597.1/CP061597.1
Acinetobacter seifertii	AS23		lcl|CP061672.1_prot_QNY07900.1_1717	lcl|CP061672.1_prot_QNY07899.1_1715	PRJNA662665	GCA_014723115.1	4.33236	38.775	chromosome:CP061672.1; plasmid pAS23-1:CP061673.1; plasmid pAS23-2:CP061674.1
Acinetobacter seifertii	S63-3		lcl|NZ_CP073243.1_prot_WP_191009917.1_3229	lcl|NZ_CP073243.1_prot_WP_212511383.1_3231	PRJNA722603	GCA_018138965.1	3.93699	38.6	chromosome:NZ_CP073243.1/CP073243.1
Acinetobacter seifertii	AS28		lcl|NZ_CP061664.1_prot_WP_191017525.1_1786	lcl|NZ_CP061664.1_prot_WP_191017529.1_1788	PRJNA662665	GCA_014723035.1	4.07162	38.2997	chromosome:NZ_CP061664.1/CP061664.1; plasmid pAS28-1:NZ_CP061665.1/CP061665.1
Acinetobacter seifertii	AS48				PRJNA662665	GCA_014721215.1	4.00066	38.727	chromosome:NZ_CP061626.1/CP061626.1; plasmid pAS48-1:NZ_CP061627.1/CP061627.1; plasmid pAS48-2:NZ_CP061628.1/CP061628.1
Acinetobacter seifertii	AS24		lcl|CP061669.1_prot_QNY00517.1_1888	lcl|CP061669.1_prot_QNY00519.1_1890	PRJNA662665	GCA_014723075.1	4.27707	38.6123	chromosome:CP061669.1; plasmid pAS24-1:CP061670.1; plasmid pAS24-2:CP061671.1
Acinetobacter seifertii	AS34		lcl|CP061650.1_prot_QNX81667.1_1926	lcl|CP061650.1_prot_QNX81665.1_1924	PRJNA662665	GCA_014722275.1	4.32721	38.6132	chromosome:CP061650.1; plasmid pAS34-1:CP061651.1; plasmid pAS34-2:CP061652.1; plasmid pAS34-3:CP061653.1; plasmid pAS34-4:CP061654.1
Acinetobacter seifertii	FDAARGOS 1400		lcl|NZ_CP077365.1_prot_WP_216985071.1_237	lcl|NZ_CP077365.1_prot_WP_216985782.1_235	PRJNA231221	GCA_019048405.1	3.99905	38.6	chromosome:NZ_CP077365.1/CP077365.1
Acinetobacter seifertii	AS39		lcl|NZ_CP061646.1_prot_WP_100291464.1_1832	lcl|NZ_CP061646.1_prot_WP_191011616.1_1830	PRJNA662665	GCA_014722015.1	4.09182	38.4159	chromosome:NZ_CP061646.1/CP061646.1; plasmid pAS39-1:NZ_CP061647.1/CP061647.1; plasmid pAS39-2:NZ_CP061648.1/CP061648.1; plasmid pAS39-3:NZ_CP061649.1/CP061649.1
Acinetobacter seifertii	S21		lcl|NZ_CP065820.1_prot_WP_198071003.1_1912	lcl|NZ_CP065820.1_prot_WP_198071005.1_1914	PRJNA565663	GCA_016064815.1	4.07069	38.4	chromosome:NZ_CP065820.1/CP065820.1
Acinetobacter seifertii	AS70		lcl|CP061571.1_prot_QNX14379.1_1921	lcl|CP061571.1_prot_QNX14381.1_1923	PRJNA662665	GCA_014718955.1	4.34751	38.7555	chromosome:CP061571.1; plasmid pAS70-1:CP061572.1; plasmid pAS70-2:CP061573.1; plasmid pAS70-3:CP061574.1; plasmid pAS70-4:CP061575.1; plasmid pAS70-5:CP061576.1; plasmid pAS70-6:CP061577.1
Acinetobacter seifertii	AS4		lcl|CP061687.1_prot_QNY25979.1_2018	lcl|CP061688.1_prot_QNY29547.1_144	PRJNA662665	GCA_014723215.1	4.56245	38.552	chromosome:CP061687.1; plasmid pAS4-1:CP061688.1; plasmid pAS4-2:CP061689.1; plasmid pAS4-3:CP061690.1
Acinetobacter seifertii	AS9		lcl|NZ_CP061681.1_prot_WP_077168624.1_1781	lcl|NZ_CP061681.1_prot_WP_039253688.1_1783	PRJNA662665	GCA_014723155.1	4.08491	38.6026	chromosome:NZ_CP061681.1/CP061681.1; plasmid pAS9-1:NZ_CP061682.1/CP061682.1
Acinetobacter seifertii	AS74		lcl|CP061556.1_prot_QNW99656.1_1779	lcl|CP061556.1_prot_QNW99657.1_1781	PRJNA662665	GCA_014717935.1	4.3698	38.6875	chromosome:CP061556.1; plasmid pAS74-1:CP061557.1; plasmid pAS74-2:CP061558.1; plasmid pAS74-3:CP061559.1; plasmid pAS74-4:CP061560.1
Acinetobacter seifertii	AS73		lcl|NZ_CP061561.1_prot_WP_151683118.1_1926	lcl|NZ_CP061561.1_prot_WP_151683114.1_1928	PRJNA662665	GCA_014718355.1	4.15439	38.589	chromosome:NZ_CP061561.1/CP061561.1; plasmid pAS73-1:NZ_CP061562.1/CP061562.1; plasmid pAS73-2:NZ_CP061563.1/CP061563.1; plasmid pAS73-3:NZ_CP061564.1/CP061564.1
Acinetobacter seifertii	AS71		lcl|CP061568.1_prot_QNX14011.1_1946		PRJNA662665	GCA_014718755.1	4.31198	38.7	chromosome:CP061568.1; plasmid pAS71-1:CP061569.1; plasmid pAS71-2:CP061570.1
Acinetobacter seifertii	AS58		lcl|CP061598.1_prot_QNX42831.1_1950	lcl|CP061598.1_prot_QNX42829.1_1948	PRJNA662665	GCA_014720295.1	4.48059	38.4457	chromosome:CP061598.1; plasmid pAS58-1:CP061599.1; plasmid pAS58-2:CP061600.1; plasmid pAS58-3:CP061601.1; plasmid pAS58-4:CP061602.1
Acinetobacter seifertii	AS33		lcl|CP061655.1_prot_QNX85458.1_1989	lcl|CP061655.1_prot_QNX85460.1_1991	PRJNA662665	GCA_014722535.1	4.44323	38.626	chromosome:CP061655.1; plasmid pAS33-1:CP061656.1; plasmid pAS33-2:CP061657.1; plasmid pAS33-3:CP061658.1; plasmid pAS33-4:CP061659.1
Acinetobacter seifertii	AS25		lcl|NZ_CP061666.1_prot_WP_077168624.1_1939	lcl|NZ_CP061666.1_prot_WP_039253688.1_1937	PRJNA662665	GCA_014723055.1	4.24782	38.6982	chromosome:NZ_CP061666.1/CP061666.1; plasmid pAS25-1:NZ_CP061667.1/CP061667.1; plasmid pAS25-2:NZ_CP061668.1/CP061668.1
Acinetobacter seifertii	AS63		lcl|NZ_CP061578.1_prot_WP_077168624.1_1934	lcl|NZ_CP061578.1_prot_WP_039253688.1_1932	PRJNA662665	GCA_014719215.1	4.28051	38.6042	chromosome:NZ_CP061578.1/CP061578.1; plasmid pAS63-1:NZ_CP061579.1/CP061579.1; plasmid pAS63-2:NZ_CP061580.1/CP061580.1; plasmid pAS63-3:NZ_CP061581.1/CP061581.1
Acinetobacter seifertii	AS11		lcl|NZ_CP061678.1_prot_WP_077168624.1_1931	lcl|NZ_CP061678.1_prot_WP_039253688.1_1933	PRJNA662665	GCA_014723135.1	4.24886	38.6982	chromosome:NZ_CP061678.1/CP061678.1; plasmid pAS11-1:NZ_CP061679.1/CP061679.1; plasmid pAS11-2:NZ_CP061680.1/CP061680.1
Acinetobacter seifertii	AS60		lcl|NZ_CP061592.1_prot_WP_077168624.1_1988	lcl|NZ_CP061592.1_prot_WP_039253688.1_1986	PRJNA662665	GCA_014719835.1	4.31681	38.6042	chromosome:NZ_CP061592.1/CP061592.1; plasmid pAS60-1:NZ_CP061593.1/CP061593.1; plasmid pAS60-2:NZ_CP061594.1/CP061594.1; plasmid pAS60-3:NZ_CP061595.1/CP061595.1
Acinetobacter seifertii	AS31		lcl|NZ_CP061660.1_prot_WP_077168624.1_1937	lcl|NZ_CP061660.1_prot_WP_039253688.1_1935	PRJNA662665	GCA_014722775.1	4.32179	38.6095	chromosome:NZ_CP061660.1/CP061660.1; plasmid pAS31-1:NZ_CP061661.1/CP061661.1; plasmid pAS31-2:NZ_CP061662.1/CP061662.1; plasmid pAS31-3:NZ_CP061663.1/CP061663.1
Acinetobacter seifertii	AS5		lcl|NZ_CP061683.1_prot_WP_077168624.1_1922	lcl|NZ_CP061683.1_prot_WP_039253688.1_1924	PRJNA662665	GCA_014723195.1	4.33662	38.6211	chromosome:NZ_CP061683.1/CP061683.1; plasmid pAS5-1:NZ_CP061684.1/CP061684.1; plasmid pAS5-2:NZ_CP061685.1/CP061685.1; plasmid pAS5-3:NZ_CP061686.1/CP061686.1
Acinetobacter seifertii	AS17		lcl|NZ_CP061675.1_prot_WP_077168624.1_1958	lcl|NZ_CP061675.1_prot_WP_039253688.1_1960	PRJNA662665	GCA_014723095.1	4.31964	38.7083	chromosome:NZ_CP061675.1/CP061675.1; plasmid pAS17-1:NZ_CP061676.1/CP061676.1; plasmid pAS17-2:NZ_CP061677.1/CP061677.1
Acinetobacter seifertii	AS42		lcl|NZ_CP061828.1_prot_WP_077168624.1_1944	lcl|NZ_CP061828.1_prot_WP_039253688.1_1942	PRJNA662665	GCA_014788525.1	4.38402	38.6242	chromosome:NZ_CP061828.1/CP061828.1; plasmid pAS42-1:NZ_CP061829.1/CP061829.1; plasmid pAS42-2:NZ_CP061830.1/CP061830.1; plasmid pAS42-3:NZ_CP061831.1/CP061831.1
Acinetobacter seifertii	AS41		lcl|NZ_CP061634.1_prot_WP_077168624.1_1944	lcl|NZ_CP061634.1_prot_WP_039253688.1_1942	PRJNA662665	GCA_014721575.1	4.42597	38.4476	chromosome:NZ_CP061634.1/CP061634.1; plasmid pAS41-1:NZ_CP061635.1/CP061635.1; plasmid pAS41-2:NZ_CP061636.1/CP061636.1; plasmid pAS41-3:NZ_CP061637.1/CP061637.1; plasmid pAS41-4:NZ_CP061638.1/CP061638.1; plasmid pAS41-5:NZ_CP061639.1/CP061639.1
Acinetobacter seifertii	AS47		lcl|NZ_CP061629.1_prot_WP_077168624.1_1940	lcl|NZ_CP061629.1_prot_WP_039253688.1_1938	PRJNA662665	GCA_014721415.1	4.46198	38.5386	chromosome:NZ_CP061629.1/CP061629.1; plasmid pAS47-1:NZ_CP061630.1/CP061630.1; plasmid pAS47-2:NZ_CP061631.1/CP061631.1; plasmid pAS47-3:NZ_CP061632.1/CP061632.1; plasmid pAS47-4:NZ_CP061633.1/CP061633.1
Acinetobacter seifertii	AS40		lcl|NZ_CP061640.1_prot_WP_077168624.1_1944	lcl|NZ_CP061640.1_prot_WP_039253688.1_1942	PRJNA662665	GCA_014721815.1	4.47331	38.5416	chromosome:NZ_CP061640.1/CP061640.1; plasmid pAS40-1:NZ_CP061641.1/CP061641.1; plasmid pAS40-2:NZ_CP061642.1/CP061642.1; plasmid pAS40-3:NZ_CP061643.1/CP061643.1; plasmid pAS40-4:NZ_CP061644.1/CP061644.1; plasmid pAS40-5:NZ_CP061645.1/CP061645.1
Acinetobacter seifertii	AS62		lcl|NZ_CP061582.1_prot_WP_077168624.1_1946	lcl|NZ_CP061582.1_prot_WP_039253688.1_1944	PRJNA662665	GCA_014719435.1	4.49746	38.4085	chromosome:NZ_CP061582.1/CP061582.1; plasmid pAS62-1:NZ_CP061583.1/CP061583.1; plasmid pAS62-2:NZ_CP061584.1/CP061584.1; plasmid pAS62-3:NZ_CP061585.1/CP061585.1; plasmid pAS62-4:NZ_CP061586.1/CP061586.1; plasmid pAS62-5:NZ_CP061587.1/CP061587.1; plasmid pAS62-6:NZ_CP061588.1/CP061588.1
Acinetobacter seifertii	AS49		lcl|NZ_CP061620.1_prot_WP_077168624.1_1994	lcl|NZ_CP061620.1_prot_WP_039253688.1_1992	PRJNA662665	GCA_014721075.1	4.50153	38.543	chromosome:NZ_CP061620.1/CP061620.1; plasmid pAS49-1:NZ_CP061621.1/CP061621.1; plasmid pAS49-2:NZ_CP061622.1/CP061622.1; plasmid pAS49-3:NZ_CP061623.1/CP061623.1; plasmid pAS49-4:NZ_CP061624.1/CP061624.1; plasmid pAS49-5:NZ_CP061625.1/CP061625.1
Acinetobacter seifertii	AS53		lcl|NZ_CP061603.1_prot_WP_077168624.1_2025	lcl|NZ_CP061603.1_prot_WP_039253688.1_2027	PRJNA662665	GCA_014720495.1	4.53167	38.5915	chromosome:NZ_CP061603.1/CP061603.1; plasmid pAS53-1:NZ_CP061604.1/CP061604.1; plasmid pAS53-2:NZ_CP061605.1/CP061605.1; plasmid pAS53-3:NZ_CP061606.1/CP061606.1; plasmid pAS53-4:NZ_CP061607.1/CP061607.1; plasmid pAS53-5:NZ_CP061608.1/CP061608.1
Acinetobacter seifertii	AS51		lcl|NZ_CP061613.1_prot_WP_077168624.1_2001		PRJNA662665	GCA_014720855.1	4.5758	38.6961	chromosome:NZ_CP061613.1/CP061613.1; plasmid pAS51-1:NZ_CP061614.1/CP061614.1; plasmid pAS51-2:NZ_CP061615.1/CP061615.1; plasmid pAS51-3:NZ_CP061616.1/CP061616.1; plasmid pAS51-4:NZ_CP061617.1/CP061617.1; plasmid pAS51-5:NZ_CP061618.1/CP061618.1; plasmid pAS51-6:NZ_CP061619.1/CP061619.1
Acinetobacter shaoyimingii	323-1				PRJNA610137	GCA_011578045.1	3.57104	38.3	chromosome:NZ_CP049801.1/CP049801.1
Acinetobacter soli	AS435			lcl|CP119229.1_prot_WEI17019.1_57	PRJNA938822	GCA_029168535.1	3.67255	42.8194	chromosome:CP119228.1; plasmid pAS435-1:CP119229.1; plasmid pAS435-2:CP119231.1; plasmid pAS435-3:CP119230.1; plasmid pAS435-4:CP119227.1
Acinetobacter soli	AS336		lcl|CP119218.1_prot_WEI11517.1_174	lcl|CP119218.1_prot_WEI11515.1_171	PRJNA938821	GCA_029168515.1	3.63677	42.77	chromosome:CP119219.1; plasmid pAS336-1:CP119218.1; plasmid pAS336-2:CP119221.1; plasmid pAS336-3:CP119222.1; plasmid pAS336-4:CP119220.1
Acinetobacter soli	AS843			lcl|CP119204.1_prot_WEH93704.1_176	PRJNA939379	GCA_029168375.1	3.81861	42.626	chromosome:CP119203.1; plasmid pAS843-1:CP119204.1; plasmid pAS843-2:CP119202.1; plasmid pAS843-3:CP119206.1; plasmid pAS843-4:CP119207.1; plasmid pAS843-5:CP119205.1
Acinetobacter soli	AS645			lcl|CP119239.1_prot_WEI11329.1_14	PRJNA939377	GCA_029168495.1	3.90262	42.572	chromosome:CP119236.1; plasmid pAS645-1:CP119239.1; plasmid pAS645-2:CP119240.1; plasmid pAS645-3:CP119242.1; plasmid pAS645-4:CP119241.1; plasmid pAS645-5:CP119237.1; plasmid pAS645-6:CP119238.1
Acinetobacter soli	AS903-1			lcl|CP119208.1_prot_WEH96742.1_183	PRJNA939380	GCA_029168415.1	3.81505	42.6243	chromosome:CP119209.1; plasmid pAS903-1-1:CP119208.1; plasmid pAS903-1-2:CP119212.1; plasmid pAS903-1-3:CP119211.1; plasmid pAS903-1-4:CP119210.1; plasmid pAS903-1-5:CP119213.1
Acinetobacter soli	AS967-1			lcl|CP119216.1_prot_WEI02218.1_178	PRJNA939381	GCA_029168435.1	3.80605	42.6655	chromosome:CP119214.1; plasmid pAS967-1-1:CP119216.1; plasmid pAS967-1-2:CP119217.1; plasmid pAS967-1-3:CP119215.1
Acinetobacter soli	AS566			lcl|CP119251.1_prot_WEH90658.1_18	PRJNA938823	GCA_029168355.1	4.00164	42.5237	chromosome:CP119250.1; plasmid pAS566-1:CP119251.1; plasmid pAS566-2:CP119252.1; plasmid pAS566-3:CP119254.1; plasmid pAS566-4:CP119249.1; plasmid pAS566-5:CP119248.1; plasmid pAS566-6:CP119253.1; plasmid pAS566-7:CP119247.1
Acinetobacter soli	M3-1-68		lcl|NZ_CP073241.1_prot_WP_104124350.1_678	lcl|NZ_CP073241.1_prot_WP_212515533.1_675	PRJNA722602	GCA_018139125.1	3.52075	42.8457	chromosome:NZ_CP073241.1/CP073241.1; plasmid pM3-1-68:NZ_CP073242.1/CP073242.1
Acinetobacter soli	GFJ2		lcl|NZ_CP016896.1_prot_WP_076032616.1_1227	lcl|NZ_CP016896.1_prot_WP_076032619.1_1230	PRJNA336080	GCA_001953195.1	3.63635	42.8246	chromosome:NZ_CP016896.1/CP016896.1; plasmid pGFJ1:NZ_CP016897.1/CP016897.1; plasmid pGFJ2:NZ_CP016898.1/CP016898.1; plasmid pGFJ3:NZ_CP016899.1/CP016899.1; plasmid pGFJ4:NZ_CP016900.1/CP016900.1; plasmid pGFJ5:NZ_CP016901.1/CP016901.1; plasmid pGFJ6:NZ_CP016902.1/CP016902.1; plasmid pGFJ7:NZ_CP016903.1/CP016903.1
Acinetobacter sp. 10FS3-1	10FS3-1		lcl|NZ_CP039147.1_prot_WP_032073130.1_38	lcl|NZ_CP039147.1_prot_WP_032073149.1_41	PRJNA531082	GCA_013343215.1	3.65313	42.7983	chromosome:NZ_CP039143.1/CP039143.1; plasmid p10FS3-1-1:NZ_CP039144.1/CP039144.1; plasmid p10FS3-1-10:NZ_CP039153.1/CP039153.1; plasmid p10FS3-1-11:NZ_CP039154.1/CP039154.1; plasmid p10FS3-1-12:NZ_CP039155.1/CP039155.1; plasmid p10FS3-1-2:NZ_CP039145.1/CP039145.1; plasmid p10FS3-1-3:NZ_CP039146.1/CP039146.1; plasmid p10FS3-1-4:NZ_CP039147.1/CP039147.1; plasmid p10FS3-1-5:NZ_CP039148.1/CP039148.1;…
Acinetobacter sp. Ac-14	Ac-14		lcl|NZ_CP063769.1_prot_WP_005069228.1_1982	lcl|NZ_CP063769.1_prot_WP_005069235.1_1984	PRJNA671750	GCA_015224645.1	4.07879	39.0057	chromosome:NZ_CP063769.1/CP063769.1; plasmid unnamed1:NZ_CP063770.1/CP063770.1; plasmid unnamed2:NZ_CP063771.1/CP063771.1
Acinetobacter sp. ACNIH1	ACNIH1				PRJNA430813	GCA_002934695.1	3.69616	41.8371	chromosome:NZ_CP026420.1/CP026420.1; plasmid unnamed:NZ_CP026427.1/CP026427.1; plasmid pACI-3bd5:NZ_CP026421.1/CP026421.1; plasmid pACI-df08:NZ_CP026426.1/CP026426.1; plasmid pNDM-9c17:NZ_CP026425.1/CP026425.1; plasmid pACI-b25a:NZ_CP026423.1/CP026423.1; plasmid pACI-148e:NZ_CP026424.1/CP026424.1; plasmid pACI-a283:NZ_CP026422.1/CP026422.1
Acinetobacter sp. ACNIH2	ACNIH2				PRJNA430813	GCA_002934965.1	4.16927	40.2412	chromosome:NZ_CP026412.1/CP026412.1; plasmid pACI-6db8:NZ_CP026419.1/CP026419.1; plasmid pACI-c6b4:NZ_CP026417.1/CP026417.1; plasmid pKPC-8dee:NZ_CP026418.1/CP026418.1; plasmid pACI-35f6:NZ_CP026413.1/CP026413.1; plasmid pACI-55cf:NZ_CP026415.1/CP026415.1; plasmid pACI-235c:NZ_CP026414.1/CP026414.1; plasmid pACI-3569:NZ_CP026416.1/CP026416.1
Acinetobacter sp. AHP123	AHP123		lcl|NZ_CP092454.1_prot_WP_252059469.1_2820	lcl|NZ_CP092454.1_prot_WP_252059471.1_2822	PRJNA801404	GCA_023757925.1	4.08272	38.8665	chromosome:NZ_CP092454.1/CP092454.1; plasmid unnamed1:NZ_CP092455.1/CP092455.1; plasmid unnamed2:NZ_CP092456.1/CP092456.1; plasmid unnamed3:NZ_CP092457.1/CP092457.1
Acinetobacter sp. AOR07_HL	AOR07_HL		lcl|NZ_CP102934.1_prot_WP_005128656.1_1831	lcl|NZ_CP102934.1_prot_WP_005128658.1_1829	PRJNA789055	GCA_027239995.1	4.06046	39.0818	chromosome:NZ_CP102934.1/CP102934.1; plasmid unnamed1:NZ_CP102935.1/CP102935.1; plasmid unnamed2:NZ_CP102936.1/CP102936.1; plasmid unnamed3:NZ_CP102937.1/CP102937.1
Acinetobacter sp. AS23	AS23		lcl|NZ_CP082274.1_prot_WP_250375699.1_1759	lcl|NZ_CP082274.1_prot_WP_250375701.1_1761	PRJNA756719	GCA_023612055.1	4.03738	38.9	chromosome:NZ_CP082274.1/CP082274.1
Acinetobacter sp. BEC1-S18-ESBL-01	BEC1-S18-ESBL-01		lcl|NZ_AP022302.1_prot_WP_005069228.1_1712	lcl|NZ_AP022302.1_prot_WP_005069235.1_1714	PRJDB6962	GCA_014169935.1	4.0317	39.0089	chromosome:NZ_AP022302.1/AP022302.1; plasmid pBEC1-S18-ESBL-01_1:NZ_AP022303.1/AP022303.1; plasmid pBEC1-S18-ESBL-01_2:NZ_AP022304.1/AP022304.1
Acinetobacter sp. BHS4	BHS4		lcl|NZ_CP075323.1_prot_WP_213689760.1_1711	lcl|NZ_CP075323.1_prot_WP_213689761.1_1713	PRJNA729870	GCA_018454425.1	3.90198	38.7875	chromosome:NZ_CP075323.1/CP075323.1; plasmid p1:NZ_CP075324.1/CP075324.1
Acinetobacter sp. C16S1	C16S1		lcl|NZ_CP043909.1_prot_WP_150025646.1_1204	lcl|NZ_CP043909.1_prot_WP_150025644.1_1202	PRJNA565116	GCA_008630915.1	3.37364	39.4	chromosome:NZ_CP043909.1/CP043909.1
Acinetobacter sp. C26G	C26G		lcl|NZ_CP098479.1_prot_WP_167251450.1_1375	lcl|NZ_CP098479.1_prot_WP_251111209.1_1373	PRJNA842366	GCA_023702695.1	3.93801	40.5	chromosome:NZ_CP098479.1/CP098479.1
Acinetobacter sp. C26M	C26M		lcl|NZ_CP098478.1_prot_WP_167251450.1_1375	lcl|NZ_CP098478.1_prot_WP_251111209.1_1373	PRJNA842366	GCA_023702675.1	3.9337	40.5	chromosome:NZ_CP098478.1/CP098478.1
Acinetobacter sp. C32I	C32I		lcl|NZ_CP098480.1_prot_WP_251117701.1_1376	lcl|NZ_CP098480.1_prot_WP_251118186.1_1378	PRJNA842366	GCA_023702715.1	4.19369	41.2818	chromosome:NZ_CP098480.1/CP098480.1; plasmid pAspC32I:NZ_CP098481.1/CP098481.1
Acinetobacter sp. CS-2	CS-2		lcl|NZ_CP067021.1_prot_WP_032073130.1_223	lcl|NZ_CP067021.1_prot_WP_032073149.1_220	PRJNA687053	GCA_016599715.1	3.56765	41.4932	chromosome:NZ_CP067019.1/CP067019.1; plasmid unnamed1:NZ_CP067020.1/CP067020.1; plasmid unnamed2:NZ_CP067021.1/CP067021.1
Acinetobacter sp. DUT-2	DUT-2		lcl|CP014651.1_prot_AMO40721.1_1700		PRJNA313514	GCA_001581975.1	4.07267	38.8315	chromosome:CP014651.1; plasmid unnamed1:CP014652.1; plasmid unnamed2:CP014653.1; plasmid unnamed3:CP014654.1; plasmid unnamed4:CP014655.1; plasmid unnamed5:CP014656.1
Acinetobacter sp. ESL0695	ESL0695				PRJNA906295	GCA_029392135.1	2.70551	36.5865	chromosome:CP113932.1; plasmid unnamed2:CP113933.1; plasmid unnamed3:CP113934.1; plasmid unnamed4:CP113935.1; plasmid unnamed5:CP113936.1; plasmid unnamed6:CP113937.1; plasmid unnamed7:CP113938.1
Acinetobacter sp. FDAARGOS_493	FDAARGOS_493		lcl|NZ_CP033858.1_prot_WP_000459543.1_2072	lcl|NZ_CP033858.1_prot_WP_000987599.1_2074	PRJNA231221	GCA_003812245.1	4.02146	39.0765	chromosome:NZ_CP033858.1/CP033858.1; plasmid unnamed1:NZ_CP033857.1/CP033857.1; plasmid unnamed2:NZ_CP033859.1/CP033859.1; plasmid unnamed3:NZ_CP033860.1/CP033860.1
Acinetobacter sp. FDAARGOS_494	FDAARGOS_494		lcl|NZ_CP033866.1_prot_WP_000459542.1_3440	lcl|NZ_CP033866.1_prot_WP_000987613.1_3438	PRJNA231221	GCA_003812225.1	3.95324	39.0986	chromosome:NZ_CP033866.1/CP033866.1; plasmid unnamed:NZ_CP033867.1/CP033867.1
Acinetobacter sp. FDAARGOS_560	FDAARGOS_560		lcl|NZ_CP033862.1_prot_WP_000459542.1_1622	lcl|NZ_CP033862.1_prot_WP_000987613.1_1620	PRJNA231221	GCA_003812205.1	4.1666	39.2655	chromosome:NZ_CP033862.1/CP033862.1; plasmid unnamed1:NZ_CP033863.1/CP033863.1; plasmid unnamed2:NZ_CP033864.1/CP033864.1
Acinetobacter sp. KCTC 92772	KCTC 92772		lcl|NZ_CP125669.1_prot_WP_283267747.1_299	lcl|NZ_CP125669.1_prot_WP_283267745.1_297	PRJNA967839	GCA_030053775.1	4.152	41.7499	chromosome:NZ_CP125669.1/CP125669.1; plasmid unnamed1:NZ_CP125670.1/CP125670.1; plasmid unnamed2:NZ_CP125671.1/CP125671.1
Acinetobacter sp. LoGeW2-3	LoGeW2-3				PRJNA356292	GCA_002688565.1	3.35773	42.329	chromosome:NZ_CP024011.1/CP024011.1; plasmid unnamed1:NZ_CP024012.1/CP024012.1
Acinetobacter sp. LUNF3	LUNF3				PRJNA814842	GCA_022699605.1	3.41952	41.3017	chromosome:NZ_CP093968.1/CP093968.1; plasmid pACI:NZ_CP093969.1/CP093969.1
Acinetobacter sp. Marseille-Q1620	Marseille-Q1620				PRJEB36960	GCA_902825285.1	4.08496	37.7	chromosome contig00001:NZ_LR782267.1/LR782267.1
Acinetobacter sp. MYb10	MYb10		lcl|NZ_CP058272.1_prot_WP_105712958.1_1098	lcl|NZ_CP058272.1_prot_WP_105712956.1_1096	PRJNA400855	GCA_002980175.2	4.63501	38.3	chromosome:NZ_CP058272.1/CP058272.1
Acinetobacter sp. NCu2D-2	NCu2D-2				PRJNA315981	GCA_001647675.1	3.04828	40.0475	chromosome:NZ_CP015594.1/CP015594.1; plasmid unnamed:NZ_CP015595.1/CP015595.1
Acinetobacter sp. NEB 394	NEB 394				PRJNA638470	GCA_013374795.1	3.84208	40.9766	chromosome:NZ_CP055277.1/CP055277.1; plasmid pBspH1:NZ_CP055283.1/CP055283.1; plasmid pBspH2:NZ_CP055284.1/CP055284.1; plasmid pBspH3:NZ_CP055285.1/CP055285.1; plasmid pBspH4:NZ_CP055286.1/CP055286.1; plasmid pBspH5:NZ_CP055287.1/CP055287.1; plasmid pBspH6:NZ_CP055288.1/CP055288.1; plasmid pBspH7:NZ_CP055289.1/CP055289.1; plasmid pBspH8:NZ_CP055290.1/CP055290.1; plasmid pBspH9:NZ_CP055291.1/CP055…
Acinetobacter sp. NEB149	NEB149				PRJNA622823	GCA_012516415.1	3.49095	42.8626	chromosome:NZ_CP051208.1/CP051208.1; plasmid pMsp11:NZ_CP051212.1/CP051212.1; plasmid pMsp22:NZ_CP051211.1/CP051211.1; plasmid pMsp65:NZ_CP051210.1/CP051210.1; plasmid pMsp179:NZ_CP051209.1/CP051209.1
Acinetobacter sp. NyZ410	NyZ410		lcl|NZ_CP094620.1_prot_WP_244015690.1_1769	lcl|NZ_CP094620.1_prot_WP_279578605.1_1771	PRJNA820370	GCA_022828975.1	4.87903	38.2	chromosome:NZ_CP094620.1/CP094620.1
Acinetobacter sp. PK01	PK01				PRJNA817686	GCA_022819285.1	3.68061	40.2707	chromosome:NZ_CP094643.1/CP094643.1; plasmid unnamed:NZ_CP094644.1/CP094644.1
Acinetobacter sp. SH20PTE14	SH20PTE14				PRJNA791516	GCA_021391555.1	3.60627	40.4881	chromosome:NZ_CP090067.1/CP090067.1; plasmid pYUSHP14-1:NZ_CP090068.1/CP090068.1; plasmid pYUSHP14-2:NZ_CP090069.1/CP090069.1; plasmid pYUSHP14-3:NZ_CP090070.1/CP090070.1; plasmid pYUSHP14-4:NZ_CP090071.1/CP090071.1; plasmid pYUSHP14-5:NZ_CP090072.1/CP090072.1; plasmid pYUSHP14-6:NZ_CP090073.1/CP090073.1
Acinetobacter sp. SWBY1	SWBY1				PRJNA432443	GCA_002946595.1	2.95304	41.3561	chromosome:NZ_CP026616.1/CP026616.1; plasmid pSWBY1:NZ_CP026617.1/CP026617.1
Acinetobacter sp. TGL-Y2	TGL-Y2				PRJNA293381	GCA_001612555.1	3.69129	39.8756	chromosome:NZ_CP015110.1/CP015110.1; plasmid unnamed1:NZ_CP015111.1/CP015111.1; plasmid unnamed2:NZ_CP015112.1/CP015112.1
Acinetobacter sp. Tol 5	Tol 5		lcl|NZ_AP024708.1_prot_WP_121774179.1_988	lcl|NZ_AP024708.1_prot_WP_121774180.1_986	PRJDB11707	GCA_019702905.1	4.79951	38.0687	chromosome:NZ_AP024708.1/AP024708.1; plasmid pTol5:NZ_AP024709.1/AP024709.1
Acinetobacter sp. TR11	TR11		lcl|NZ_CP114256.1_prot_WP_269228159.1_1771	lcl|NZ_CP114256.1_prot_WP_269230451.1_1773	PRJNA908737	GCA_027105035.1	3.39074	38.6767	chromosome:NZ_CP114256.1/CP114256.1; plasmid pTR11_1:NZ_CP114257.1/CP114257.1; plasmid pTR11_2:NZ_CP114258.1/CP114258.1; plasmid pTR11_3:NZ_CP114259.1/CP114259.1; plasmid pTR11_4:NZ_CP114260.1/CP114260.1; plasmid pTR11_5:NZ_CP114261.1/CP114261.1; plasmid pTR11_6:NZ_CP114262.1/CP114262.1; plasmid pTR11_7:NZ_CP114263.1/CP114263.1
Acinetobacter sp. TR3	TR3		lcl|NZ_CP114264.1_prot_WP_269239457.1_1170	lcl|NZ_CP114264.1_prot_WP_269239671.1_1168	PRJNA908737	GCA_027105055.1	3.35762	38.62	chromosome:NZ_CP114264.1/CP114264.1; plasmid pTR3_1:NZ_CP114265.1/CP114265.1; plasmid pTR3_10:NZ_CP114274.1/CP114274.1; plasmid pTR3_11:NZ_CP114275.1/CP114275.1; plasmid pTR3_12:NZ_CP114276.1/CP114276.1; plasmid pTR3_2:NZ_CP114266.1/CP114266.1; plasmid pTR3_3:NZ_CP114267.1/CP114267.1; plasmid pTR3_4:NZ_CP114268.1/CP114268.1; plasmid pTR3_5:NZ_CP114269.1/CP114269.1; plasmid pTR3_6:NZ_CP114270.1/CP…
Acinetobacter sp. TTH0-4	1BD1				PRJNA645977	GCA_015602665.1	2.94499	38.7	chromosome:NZ_CP059079.1/CP059079.1
Acinetobacter sp. TTH0-4	TTH0-4				PRJNA293585	GCA_001278715.1	2.96245	38.7	chromosome:NZ_CP012608.1/CP012608.1
Acinetobacter sp. WCHA45	WCHA45		lcl|NZ_CP028561.1_prot_WP_162620874.1_2467		PRJNA387062	GCA_002165255.2	3.09226	39.1441	chromosome:NZ_CP028561.1/CP028561.1; plasmid p1_010045:NZ_CP028556.1/CP028556.1; plasmid pNDM1_010045:NZ_CP028560.1/CP028560.1; plasmid p2_010045:NZ_CP028557.1/CP028557.1; plasmid p3_010045:NZ_CP028558.1/CP028558.1; plasmid p4_010045:NZ_CP028559.1/CP028559.1
Acinetobacter sp. WCHA55	WCHA55		lcl|NZ_CP032285.1_prot_WP_033917517.1_335	lcl|NZ_CP032285.1_prot_WP_033917518.1_333	PRJNA387062	GCA_002165305.2	3.96736	41.1522	chromosome:NZ_CP032286.1/CP032286.1; plasmid p1_010055:NZ_CP032280.1/CP032280.1; plasmid pNDM1_010055:NZ_CP032284.1/CP032284.1; plasmid p2_010055:NZ_CP032281.1/CP032281.1; plasmid p3_010055:NZ_CP032282.1/CP032282.1; plasmid p4_010055:NZ_CP032283.1/CP032283.1; plasmid pOXA58_010055:NZ_CP032285.1/CP032285.1
Acinetobacter sp. WCHAc010034	WCHAc010034		lcl|NZ_CP032279.1_prot_WP_068907986.1_1680		PRJNA387062	GCA_001696615.3	3.84041	48.9721	chromosome:NZ_CP032279.1/CP032279.1; plasmid p1_010034:NZ_CP032268.1/CP032268.1; plasmid pNDM1_010034:NZ_CP032278.1/CP032278.1; plasmid p2_010034:NZ_CP032270.1/CP032270.1; plasmid p3_010034:NZ_CP032271.1/CP032271.1; plasmid p4_010034:NZ_CP032272.1/CP032272.1; plasmid p5_010034:NZ_CP032273.1/CP032273.1; plasmid p6_010034:NZ_CP032274.1/CP032274.1; plasmid p7_010034:NZ_CP032275.1/CP032275.1; plasmid…
Acinetobacter sp. WCHAc010052	WCHAc010052				PRJNA387062	GCA_002165295.2	3.63057	42.5082	chromosome:NZ_CP032143.1/CP032143.1; plasmid p1_010052:NZ_CP032138.1/CP032138.1; plasmid pNDM1_010052:NZ_CP032142.1/CP032142.1; plasmid p2_010052:NZ_CP032139.1/CP032139.1; plasmid p3_010052:NZ_CP032140.1/CP032140.1; plasmid p4_010052:NZ_CP032141.1/CP032141.1
Acinetobacter sp. WY4	WY4				PRJNA606414	GCA_018438165.1	3.28943	42.9186	chromosome:NZ_CP053947.1/CP053947.1; plasmid unnamed1:NZ_CP053948.1/CP053948.1
Acinetobacter sp. XS-4	XS-4		lcl|NZ_CP094657.1_prot_WP_252613304.1_1834	lcl|NZ_CP094657.1_prot_WP_252613306.1_1836	PRJNA813167	GCA_023920705.1	4.1714	38.6	chromosome:NZ_CP094657.1/CP094657.1
Acinetobacter sp. YH12068_T	YH12068_T		lcl|NZ_CP094556.1_prot_WP_032073130.1_92	lcl|NZ_CP094556.1_prot_WP_032073149.1_95	PRJNA820314	GCA_024606005.1	3.46214	40.75	chromosome:NZ_CP094555.1/CP094555.1; plasmid pYH12068-1:NZ_CP094556.1/CP094556.1; plasmid pYH12068-2:NZ_CP094557.1/CP094557.1; plasmid pYH12068-3:NZ_CP094558.1/CP094558.1; plasmid pYH12068-4:NZ_CP094559.1/CP094559.1; plasmid pYH12068-5:NZ_CP094560.1/CP094560.1
Acinetobacter sp. YH12138	YH12138_T		lcl|NZ_CP048672.1_prot_WP_032073130.1_61	lcl|NZ_CP048672.1_prot_WP_032073149.1_58	PRJNA604696	GCA_015218525.1	3.71924	40.369	chromosome:NZ_CP048670.1/CP048670.1; plasmid pYH12138-1:NZ_CP048671.1/CP048671.1; plasmid pYH12138-10:NZ_CP048680.1/CP048680.1; plasmid pYH12138-2:NZ_CP048672.1/CP048672.1; plasmid pYH12138-3:NZ_CP048673.1/CP048673.1; plasmid pYH12138-4:NZ_CP048674.1/CP048674.1; plasmid pYH12138-5:NZ_CP048675.1/CP048675.1; plasmid pYH12138-6:NZ_CP048676.1/CP048676.1; plasmid pYH12138-7:NZ_CP048677.1/CP048677.1; p…
Acinetobacter sp. YH16040_T	YH16040_T				PRJNA820307	GCA_024605785.1	3.54923	40.5978	chromosome:NZ_CP094541.1/CP094541.1; plasmid pYH16040-1:NZ_CP094542.1/CP094542.1; plasmid pYH16040-2:NZ_CP094543.1/CP094543.1; plasmid pYH16040-3:NZ_CP094544.1/CP094544.1
Acinetobacter sp. YH16056_T	YH16056_T		lcl|NZ_CP094546.1_prot_WP_032073130.1_3	lcl|NZ_CP094546.1_prot_WP_180027193.1_98	PRJNA820312	GCA_024605895.1	3.51621	40.5844	chromosome:NZ_CP094545.1/CP094545.1; plasmid pYH16056-1:NZ_CP094546.1/CP094546.1; plasmid pYH16056-2:NZ_CP094547.1/CP094547.1; plasmid pYH16056-3:NZ_CP094548.1/CP094548.1; plasmid pYH16056-4:NZ_CP094549.1/CP094549.1; plasmid pYH16056-5:NZ_CP094550.1/CP094550.1; plasmid pYH16056-6:NZ_CP094551.1/CP094551.1; plasmid pYH16056-7:NZ_CP094552.1/CP094552.1; plasmid pYH16056-8:NZ_CP094553.1/CP094553.1; pl…
Acinetobacter sp. Z1	Z1		lcl|NZ_CP101115.1_prot_WP_254805327.1_1355	lcl|NZ_CP101115.1_prot_WP_254805325.1_1353	PRJNA850189	GCA_024296945.1	3.66932	38.2851	chromosome:NZ_CP101115.1/CP101115.1; plasmid unnamed1:NZ_CP101116.1/CP101116.1; plasmid unnamed2:NZ_CP101117.1/CP101117.1
Acinetobacter tandoii	SE63				PRJNA553032	GCA_006965565.1	3.55666	42.0867	chromosome:NZ_CP041365.1/CP041365.1; plasmid p1:NZ_CP041366.1/CP041366.1; plasmid p2:NZ_CP041367.1/CP041367.1
Acinetobacter tibetensis	Y-23				PRJNA837216	GCA_023824315.1	3.39042	40.5817	chromosome:NZ_CP098732.1/; plasmid unnamed:NZ_CP098733.1/
Acinetobacter towneri	GX3		lcl|NZ_CP071767.1_prot_WP_032073130.1_101	lcl|NZ_CP071767.1_prot_WP_032073149.1_98	PRJNA669159	GCA_017498585.1	2.79983	41.4932	chromosome:NZ_CP071766.1/CP071766.1; plasmid pGX3-1:NZ_CP071767.1/CP071767.1; plasmid pGX3-2:NZ_CP071768.1/CP071768.1
Acinetobacter towneri	205				PRJNA601288	GCA_012220585.1	2.82907	41.4439	chromosome:NZ_CP048014.1/CP048014.1; plasmid pAT205:NZ_CP048015.1/CP048015.1; plasmid pAT205-1:NZ_CP048016.1/CP048016.1; plasmid pAT205-2:NZ_CP048017.1/CP048017.1; plasmid pAT205-3:NZ_CP048018.1/CP048018.1
Acinetobacter towneri	GX5		lcl|NZ_CP071769.1_prot_WP_032073130.1_181	lcl|NZ_CP071769.1_prot_WP_270915313.1_1	PRJNA669159	GCA_017498605.1	2.8097	41.5427	chromosome:NZ_CP071770.1/CP071770.1; plasmid pGX5:NZ_CP071769.1/CP071769.1
Acinetobacter towneri	SCLZS30				PRJNA793744	GCA_021432045.1	3.05284	41.0226	chromosome:NZ_CP090382.1/CP090382.1; plasmid p1_SCLZS30:NZ_CP090385.1/CP090385.1; plasmid pcontig_1:NZ_CP090383.1/CP090383.1; plasmid pNDM_SCLZS30:NZ_CP090384.1/CP090384.1
Acinetobacter towneri	19110F47		lcl|NZ_CP046044.1_prot_WP_032073130.1_102	lcl|NZ_CP046044.1_prot_WP_032073149.1_105	PRJNA588381	GCA_009676805.1	2.97928	41.4187	chromosome:NZ_CP046045.1/CP046045.1; plasmid p19110F47-1:NZ_CP046043.1/CP046043.1; plasmid p19110F47-2:NZ_CP046044.1/CP046044.1
Acinetobacter towneri	GX7		lcl|NZ_CP071772.1_prot_WP_032073130.1_68	lcl|NZ_CP071772.1_prot_WP_032073149.1_71	PRJNA669159	GCA_017498625.1	3.0203	41.2639	chromosome:NZ_CP071771.1/CP071771.1; plasmid pGX7:NZ_CP071772.1/CP071772.1
Acinetobacter ursingii	FDAARGOS_1096				PRJNA231221	GCA_016726345.1	3.48721	40.0144	chromosome:NZ_CP068176.1/CP068176.1; plasmid unnamed1:NZ_CP068175.1/CP068175.1; plasmid unnamed2:NZ_CP068177.1/CP068177.1; plasmid unnamed3:NZ_CP068178.1/CP068178.1; plasmid unnamed4:NZ_CP068179.1/CP068179.1
Acinetobacter ursingii	M3				PRJDB7166	GCA_003966675.1	3.569	40.2065	chromosome 1:NZ_AP018824.1/AP018824.1; plasmid pAURM-1:NZ_AP018825.1/AP018825.1; plasmid pAURM-2:NZ_AP018826.1/AP018826.1
Acinetobacter ursingii	FDAARGOS_1095				PRJNA231221	GCA_016726205.1	3.6125	40.1665	chromosome:NZ_CP068180.1/CP068180.1; plasmid unnamed1:NZ_CP068181.1/CP068181.1; plasmid unnamed2:NZ_CP068182.1/CP068182.1; plasmid unnamed3:NZ_CP068183.1/CP068183.1; plasmid unnamed4:NZ_CP068184.1/CP068184.1
Acinetobacter ursingii	RIVM_C010761		lcl|NZ_CP089045.1_prot_WP_033917517.1_122	lcl|NZ_CP089045.1_prot_WP_171265544.1_120	PRJNA785437	GCA_025723125.1	4.0775	39.9088	chromosome:NZ_CP089044.1/CP089044.1; plasmid pRIVM_C010761_1:NZ_CP089045.1/CP089045.1; plasmid pRIVM_C010761_2:NZ_CP089046.1/CP089046.1; plasmid pRIVM_C010761_3:NZ_CP089047.1/CP089047.1; plasmid pRIVM_C010761_4:NZ_CP089048.1/CP089048.1; plasmid pRIVM_C010761_6:NZ_CP089049.1/CP089049.1; plasmid pRIVM_C010761_7:NZ_CP089050.1/CP089050.1
Acinetobacter ursingii	RIVM_C010559		lcl|NZ_CP089052.1_prot_WP_033917517.1_259	lcl|NZ_CP089052.1_prot_WP_171265544.1_261	PRJNA785437	GCA_025723145.1	4.0136	39.9813	chromosome:NZ_CP089051.1/CP089051.1; plasmid pRIVM_C010559_1:NZ_CP089052.1/CP089052.1; plasmid pRIVM_C010559_2:NZ_CP089053.1/CP089053.1; plasmid pRIVM_C010559_3:NZ_CP089054.1/CP089054.1; plasmid pRIVM_C010559_4:NZ_CP089055.1/CP089055.1; plasmid pRIVM_C010559_5:NZ_CP089056.1/CP089056.1; plasmid pRIVM_C010559_6:NZ_CP089057.1/CP089057.1
Acinetobacter ursingii	RIVM_C011601		lcl|NZ_CP089039.1_prot_WP_033917517.1_229	lcl|NZ_CP089039.1_prot_WP_171265544.1_231	PRJNA785437	GCA_025723105.1	4.18599	40.0396	chromosome:NZ_CP089038.1/CP089038.1; plasmid pRIVM_C011601_1:NZ_CP089039.1/CP089039.1; plasmid pRIVM_C011601_2:NZ_CP089040.1/CP089040.1; plasmid pRIVM_C011601_3:NZ_CP089041.1/CP089041.1; plasmid pRIVM_C011601_4:NZ_CP089042.1/CP089042.1; plasmid pRIVM_C011601_5:NZ_CP089043.1/CP089043.1
Acinetobacter variabilis	BDT2044				PRJNA816620	GCA_022749615.1	3.55115	42.3068	chromosome:CP094246.1; plasmid pBDT2044-1:CP094247.1; plasmid pBDT2044-2:CP094248.1; plasmid pBDT2044-3:CP094249.1; plasmid pBDT2044-4:CP094250.1; plasmid pBDT2044-5:CP094251.1; plasmid pBDT2044-6:CP094252.1; plasmid pBDT2044-7:CP094253.1
Acinetobacter variabilis	RYU24				PRJDB10565	GCA_018409485.1	3.19842	42.4	chromosome:NZ_AP024524.1/AP024524.1
Acinetobacter variabilis	FDAARGOS_1487				PRJNA231221	GCA_020099375.1	3.48474	42.0176	chromosome:NZ_CP083658.1/CP083658.1; plasmid unnamed1:NZ_CP083659.1/CP083659.1; plasmid unnamed2:NZ_CP083660.1/CP083660.1; plasmid unnamed3:NZ_CP083661.1/CP083661.1; plasmid unnamed4:NZ_CP083662.1/CP083662.1
Acinetobacter variabilis	AV_175				PRJNA497126	GCA_003938405.2	3.50855	42.0146	chromosome:NZ_CP078027.1/CP078027.1; plasmid pAV_175-2:NZ_CP078028.1/CP078028.1; plasmid pAV_175-3:NZ_CP078029.1/CP078029.1; plasmid pAV_175-4:NZ_CP078030.1/CP078030.1; plasmid pAV_175-5:NZ_CP078031.1/CP078031.1; plasmid pAV_175-6:NZ_CP078032.1/CP078032.1
Acinetobacter variabilis	2021CK-01005				PRJNA812595	GCA_025398455.1	3.50398	42.2014	chromosome:NZ_CP104651.1/CP104651.1; plasmid unnamed1:NZ_CP104652.1/CP104652.1; plasmid unnamed2:NZ_CP104653.1/CP104653.1; plasmid unnamed3:NZ_CP104654.1/CP104654.1; plasmid unnamed4:NZ_CP104655.1/CP104655.1; plasmid unnamed5:NZ_CP104656.1/CP104656.1; plasmid unnamed6:NZ_CP104657.1/CP104657.1; plasmid unnamed7:NZ_CP104658.1/CP104658.1
Acinetobacter variabilis	XM9F202-2				PRJNA660300	GCA_016607565.1	3.48113	42.3673	chromosome:NZ_CP060811.1/CP060811.1; plasmid pXM9F202-2-13k:NZ_CP060815.1/CP060815.1; plasmid pXM9F202-2-17k:NZ_CP060814.1/CP060814.1; plasmid pXM9F202-2-186k:NZ_CP060812.1/CP060812.1; plasmid pXM9F202-2-2k:NZ_CP060816.1/CP060816.1; plasmid pXM9F202-2-tetX-90k:NZ_CP060813.1/CP060813.1
Acinetobacter venetianus	TUST-DM21				PRJNA640942	GCA_014250455.1	4.11512	41.3902	chromosome:CP060161.1; plasmid unnamed1:CP060162.1; plasmid unnamed2:CP060163.1; plasmid unnamed3:CP060164.1
Acinetobacter wanghuae	dk386				PRJNA579749	GCA_009557235.1	2.76776	40.6	chromosome:NZ_CP045650.1/CP045650.1
Acinetobacter wuhouensis	WCHA60		lcl|NZ_CP031716.1_prot_WP_068975629.1_3378		PRJNA387062	GCA_001696605.3	3.96045	38.2563	chromosome:NZ_CP031716.1/CP031716.1; plasmid p1_010060:NZ_CP031709.1/CP031709.1; plasmid p2_010060:NZ_CP031710.1/CP031710.1; plasmid p3_010060:NZ_CP031711.1/CP031711.1; plasmid p4_010060:NZ_CP031712.1/CP031712.1; plasmid p5_010060:NZ_CP031713.1/CP031713.1; plasmid p6_010060:NZ_CP031714.1/CP031714.1; plasmid p7_010060:NZ_CP031715.1/CP031715.1
Acinetobacter wuhouensis	WCHAW010062		lcl|NZ_CP033133.1_prot_WP_087552064.1_175		PRJNA387062	GCA_002165345.2	4.59914	38.1115	chromosome:NZ_CP033133.1/CP033133.1; plasmid p1_010062:NZ_CP033119.1/CP033119.1; plasmid p2_010062:NZ_CP033122.1/CP033122.1; plasmid p3_010062:NZ_CP033123.1/CP033123.1; plasmid p4_010062:NZ_CP033124.1/CP033124.1; plasmid p5_010062:NZ_CP033125.1/CP033125.1; plasmid p6_010062:NZ_CP033126.1/CP033126.1; plasmid p7_010062:NZ_CP033127.1/CP033127.1; plasmid p8_010062:NZ_CP033128.1/CP033128.1; plasmid p9…
