# Supplementary material for: Reciprocal regulation between Acinetobacter baumannii and Enterobacter cloacae AdeR homologs: implications for antimicrobial resistance and pathogenesis
Source: PLoS One. 2025 Mar 10;20(3):e0315428. doi: 10.1371/journal.pone.0315428 (PMC11892822; doi:10.1371/journal.pone.0315428)
Supplement: S2 Table — (XLSX) [file pone.0315428.s002.xlsx]

## Sheet: raw
Table S2. Prevalence of adeB and adeR in Enterobacter spp.
Organism Name	Strain	ST_Ecloacae	AdeR_like	AdeB_like	BioProject	Assembly	Size(Mb)	GC%	Input replicons
Enterobacter cloacae	AVS0889	1	lcl|NZ_CP092042.1_prot_WP_013096388.1_2467	lcl|NZ_CP092042.1_prot_WP_219274361.1_2470	PRJNA803974	GCA_022220405.1	5.16369	54.6549	chromosome:NZ_CP092042.1/CP092042.1; plasmid pAVS0889-a:NZ_CP092043.1/CP092043.1; plasmid pAVS0889-b:NZ_CP092044.1/CP092044.1; plasmid pAVS0889-c:NZ_CP092045.1/CP092045.1; plasmid pAVS0889-d:NZ_CP092046.1/CP092046.1; plasmid pAVS0889-e:NZ_CP092047.1/CP092047.1
Enterobacter cloacae	MY490	1	lcl|NZ_CP053568.1_prot_WP_013096388.1_3360	lcl|NZ_CP053568.1_prot_WP_126347598.1_3363	PRJNA633246	GCA_021496745.1	5.53174	54.4659	chromosome:NZ_CP053568.1/CP053568.1; plasmid pMY490-2:NZ_CP053570.1/CP053570.1; plasmid pMY490-mcr-9:NZ_CP053569.1/CP053569.1
Enterobacter cloacae	DSM 30054	1	lcl|NZ_CP056776.1_prot_WP_013096388.1_4070	lcl|NZ_CP056776.1_prot_WP_013096385.1_4067	PRJNA640151	GCA_013376815.1	5.60261	54.6039	chromosome:NZ_CP056776.1/CP056776.1; plasmid p1:NZ_CP056777.1/CP056777.1; plasmid p2:NZ_CP056778.1/CP056778.1
Enterobacter cloacae	FDAARGOS 1431	1	lcl|NZ_CP077211.1_prot_WP_013096388.1_3390	lcl|NZ_CP077211.1_prot_WP_013096385.1_3387	PRJNA231221	GCA_019047105.1	5.60262	54.6041	chromosome:NZ_CP077211.1/CP077211.1; plasmid unnamed1:NZ_CP077212.1/CP077212.1; plasmid unnamed2:NZ_CP077213.1/CP077213.1
Enterobacter cloacae subsp. cloacae ATCC 13047	ATCC 13047	1	lcl|NC_014121.1_prot_WP_013096388.1_1702	lcl|NC_014121.1_prot_WP_013096385.1_1699	PRJNA45793	GCA_000025565.1	5.5988	54.5971	chromosome:NC_014121.1/CP001918.1; plasmid pECL_A:NC_014107.1/CP001919.1; plasmid pECL_B:NC_014108.1/CP001920.1
Enterobacter cloacae	EN3600	25	lcl|NZ_CP035633.1_prot_WP_039262917.1_1988	lcl|NZ_CP035633.1_prot_WP_094935680.1_1991	PRJNA517781	GCA_004151605.1	5.48442	55.0303	chromosome:NZ_CP035633.1/CP035633.1; plasmid unnamed2:NZ_CP035634.1/CP035634.1; plasmid unnamed3:NZ_CP035635.1/CP035635.1; plasmid unnamed4:NZ_CP035636.1/CP035636.1; plasmid unnamed5:NZ_CP035637.1/CP035637.1; plasmid unnamed6:NZ_CP035638.1/CP035638.1
Enterobacter cloacae complex sp. ECL352	ECL352	25	lcl|NZ_CP083709.1_prot_WP_039262917.1_217	lcl|NZ_CP083709.1_prot_WP_094935680.1_220	PRJNA757181	GCA_020149545.1	4.95877	55.7398	chromosome:NZ_CP083709.1/CP083709.1; plasmid unnamed1:NZ_CP083710.1/CP083710.1; plasmid unnamed2:NZ_CP083711.1/CP083711.1; plasmid unnamed3:NZ_CP083712.1/CP083712.1; plasmid unnamed4:NZ_CP083713.1/CP083713.1; plasmid unnamed5:NZ_CP083714.1/CP083714.1
Enterobacter cloacae complex sp. ECL405	ECL405	25	lcl|NZ_CP091492.1_prot_WP_039262917.1_2507	lcl|NZ_CP091492.1_prot_WP_112778287.1_2510	PRJNA800173	GCA_021869645.1	5.50441	55.0299	chromosome:NZ_CP091492.1/CP091492.1; plasmid unnamed1:NZ_CP091493.1/CP091493.1; plasmid unnamed2:NZ_CP091494.1/CP091494.1; plasmid unnamed3:NZ_CP091495.1/CP091495.1
Enterobacter cloacae	WP8-W18-CRE-04	28	lcl|NZ_AP022228.1_prot_WP_025756601.1_2321	lcl|NZ_AP022228.1_prot_WP_182930774.1_2324	PRJDB6962	GCA_014169635.1	4.83865	55.4102	chromosome:NZ_AP022228.1/AP022228.1; plasmid pWP8-W18-CRE-04_1:NZ_AP022229.1/AP022229.1; plasmid pWP8-W18-CRE-04_2:NZ_AP022230.1/AP022230.1; plasmid pWP8-W18-CRE-04_3:NZ_AP022231.1/AP022231.1; plasmid pWP8-W18-CRE-04_4:NZ_AP022232.1/AP022232.1; plasmid pWP8-W18-CRE-04_5:NZ_AP022233.1/AP022233.1; plasmid pWP8-W18-CRE-04_6:NZ_AP022234.1/AP022234.1; plasmid pWP8-W18-CRE-04_7:NZ_AP022235.1/AP022235.1…
Enterobacter cloacae	WP5-S18-CRE-02	32	lcl|NZ_AP022126.1_prot_WP_014884072.1_2578	lcl|NZ_AP022126.1_prot_WP_023337372.1_2581	PRJDB6962	GCA_014169295.1	5.56276	54.3693	chromosome:NZ_AP022126.1/AP022126.1; plasmid pWP5-S18-CRE-02_1:NZ_AP022127.1/AP022127.1; plasmid pWP5-S18-CRE-02_2:NZ_AP022128.1/AP022128.1; plasmid pWP5-S18-CRE-02_3:NZ_AP022129.1/AP022129.1; plasmid pWP5-S18-CRE-02_4:NZ_AP022130.1/AP022130.1; plasmid pWP5-S18-CRE-02_5:NZ_AP022131.1/AP022131.1; plasmid pWP5-S18-CRE-02_6:NZ_AP022132.1/AP022132.1
Enterobacter cloacae complex sp.	AR_0065	50			PRJNA292904	GCA_002055735.1	4.89483	55.353	chromosome:NZ_CP020053.1/CP020053.1; plasmid unitig_1:NZ_CP020054.1/CP020054.1
Enterobacter cloacae complex sp. ECNIH7	ECNIH7	53	lcl|NZ_CP017990.1_prot_WP_047741788.1_2591	lcl|NZ_CP017990.1_prot_WP_063409187.1_2588	PRJNA279659	GCA_002208095.1	5.38883	55.3472	chromosome:NZ_CP017990.1/CP017990.1; plasmid pENT-1ac:NZ_CP017991.1/CP017991.1; plasmid pENT-2c5:NZ_CP017992.1/CP017992.1; plasmid pKPC-98f:NZ_CP017993.1/CP017993.1
Enterobacter cloacae	109	78			PRJNA278886	GCA_003031445.1	5.31832	54.7352	chromosome:NZ_CP020525.1/CP020525.1; plasmid unnamed1:NZ_CP020526.1/CP020526.1; plasmid unnamed2:NZ_CP020527.1/CP020527.1
Enterobacter cloacae complex sp.	AR_0050	78			PRJNA292904	GCA_002201815.1	4.98955	54.9483	chromosome:NZ_CP021896.1/CP021896.1; plasmid unitig_2_pilon:NZ_CP021897.1/CP021897.1; plasmid unitig_3_pilon:NZ_CP021898.1/CP021898.1; plasmid unitig_4_pilon:NZ_CP021899.1/CP021899.1
Enterobacter cloacae subsp. cloacae	12961-yvys	84	lcl|NZ_CP083821.1_prot_WP_139936476.1_2358	lcl|NZ_CP083821.1_prot_WP_246934827.1_2361	PRJNA762162	GCA_023023085.1	4.84387	54.8176	chromosome:NZ_CP083821.1/CP083821.1; plasmid p12961_1:NZ_CP083822.1/CP083822.1; plasmid p12961_2:NZ_CP083823.1/CP083823.1
Enterobacter cloacae complex sp.	AR_0163	88			PRJNA292902	GCA_002192355.1	5.21582	54.944	chromosome:NZ_CP021749.1/CP021749.1; plasmid tig00000258:NZ_CP021750.1/CP021750.1
Enterobacter cloacae ECNIH2	ECNIH2	93			PRJNA202893	GCA_000724505.1	5.50268	54.8216	chromosome:NZ_CP008823.1/CP008823.1; plasmid pKEC-39c:NZ_CP008824.1/CP008824.1; plasmid pKPC-f91:NZ_CP008826.1/CP008826.1; plasmid pKPC-272:NZ_CP008825.1/CP008825.1
Enterobacter cloacae	ECNIH5	97			PRJNA251385	GCA_000784905.1	4.92744	55.0476	chromosome:NZ_CP009854.1/CP009854.1; plasmid pENT-d0d:NZ_CP009857.1/CP009857.1; plasmid pENT-22e:NZ_CP009855.1/CP009855.1; plasmid pKPC-47e:NZ_CP009858.1/CP009858.1; plasmid pENT-784:NZ_CP009856.1/CP009856.1
Enterobacter cloacae complex sp. ECL404	ECL404	97			PRJNA800174	GCA_021869625.1	5.42072	54.5469	chromosome:NZ_CP091496.1/CP091496.1; plasmid unnamed1:NZ_CP091497.1/CP091497.1; plasmid unnamed2:NZ_CP091498.1/CP091498.1; plasmid unnamed3:NZ_CP091499.1/CP091499.1; plasmid unnamed4:NZ_CP091500.1/CP091500.1; plasmid unnamed5:NZ_CP091501.1/CP091501.1; plasmid unnamed6:NZ_CP091502.1/CP091502.1; plasmid unnamed7:NZ_CP091503.1/CP091503.1
Enterobacter cloacae complex sp. ECL411	ECL411	97			PRJNA800172	GCA_021869665.1	5.56102	54.4374	chromosome:NZ_CP091486.1/CP091486.1; plasmid unnamed1:NZ_CP091487.1/CP091487.1; plasmid unnamed2:NZ_CP091488.1/CP091488.1; plasmid unnamed3:NZ_CP091489.1/CP091489.1; plasmid unnamed4:NZ_CP091490.1/CP091490.1; plasmid unnamed5:NZ_CP091491.1/CP091491.1
Enterobacter cloacae complex sp.	AR_0072	108			PRJNA292904	GCA_002954165.1	4.87579	55.4204	chromosome:NZ_CP026850.1/CP026850.1; plasmid unnamed1:NZ_CP026851.1/CP026851.1; plasmid unnamed2:NZ_CP026852.1/CP026852.1
Enterobacter cloacae	114	114			PRJEB42440	GCA_905322535.2	5.07401	54.7351	chromosome main:NZ_OW967388.1/OW967388.1; plasmid P1:NZ_OW967389.1/OW967389.1; plasmid P2:NZ_OW967390.1/OW967390.1; plasmid P3:NZ_OW967391.1/OW967391.1
Enterobacter cloacae complex sp.	AR_0093	114			PRJNA292904	GCA_003053755.1	4.98081	55.1841	chromosome:NZ_CP027604.1/CP027604.1; plasmid unnamed1:NZ_CP027605.1/CP027605.1; plasmid unnamed2:NZ_CP027606.1/CP027606.1
Enterobacter cloacae	125	125	lcl|NZ_OW849195.1_prot_WP_023330541.1_2586	lcl|NZ_OW849195.1_prot_WP_023330543.1_2589	PRJEB42440	GCA_905232805.2	5.08867	54.8691	chromosome main:NZ_OW849195.1/OW849195.1; plasmid P1:NZ_OW849196.1/OW849196.1; plasmid P2:NZ_OW849197.1/OW849197.1
Enterobacter cloacae complex sp.	AR_0136	171			PRJNA292902	GCA_002204775.1	5.04041	55.0185	chromosome:NZ_CP021902.1/CP021902.1; plasmid tig00001437_pilon:NZ_CP021900.1/CP021900.1; plasmid tig00001456_pilon:NZ_CP021901.1/CP021901.1
Enterobacter cloacae complex sp.	AR_0053	171			PRJNA292904	GCA_002192395.1	5.13201	55.0746	chromosome:NZ_CP021776.1/CP021776.1; plasmid unitig_2:NZ_CP021777.1/CP021777.1; plasmid unitig_3:NZ_CP021778.1/CP021778.1; plasmid unitig_4:NZ_CP021779.1/CP021779.1
Enterobacter cloacae complex sp. AR_0002	AR_0002	171			PRJNA292901	GCA_001922365.1	5.02198	55.0693	chromosome:NZ_CP018814.1/CP018814.1; plasmid tig00000003:NZ_CP018815.1/CP018815.1
Enterobacter cloacae complex sp. ECL112	ECL112	171			PRJNA737183	GCA_019056655.1	4.7276	55.3	chromosome:NZ_CP077661.1/CP077661.1
Enterobacter cloacae complex sp. ECL72	ECL72	177			PRJNA737181	GCA_019056635.1	4.85146	55.4	chromosome:NZ_CP077659.1/CP077659.1
Enterobacter cloacae	ECNIH4	191	lcl|NZ_CP009850.1_prot_WP_014884072.1_2094	lcl|NZ_CP009850.1_prot_WP_023337372.1_2091	PRJNA251384	GCA_000784865.1	4.94644	54.9683	chromosome:NZ_CP009850.1/CP009850.1; plasmid pENT-e56:NZ_CP009852.1/CP009852.1; plasmid pENT-c88:NZ_CP009851.1/CP009851.1; plasmid pKPC-860:NZ_CP009853.1/CP009853.1
Enterobacter cloacae	174	231			PRJNA278886	GCA_003031755.1	5.3332	54.4902	chromosome:NZ_CP020528.1/CP020528.1; plasmid unnamed1:NZ_CP020529.1/CP020529.1; plasmid unnamed2:NZ_CP020530.1/CP020530.1; plasmid unnamed3:NZ_CP020531.1/CP020531.1
Enterobacter cloacae complex sp.	FDAARGOS_77	252	lcl|NZ_CP026975.1_prot_WP_045400158.1_560	lcl|NZ_CP026975.1_prot_WP_045400161.1_563	PRJNA231221	GCA_000783675.2	4.877	55.6	chromosome:NZ_CP026975.1/CP026975.1
Enterobacter cloacae complex sp.	N13-01531	261	lcl|NZ_CP037919.1_prot_WP_133294565.1_2277	lcl|NZ_CP037919.1_prot_WP_133294567.1_2280	PRJNA511479	GCA_004355165.1	4.59003	55.7	chromosome:NZ_CP037919.1/CP037919.1
Enterobacter cloacae complex sp. FDA-CDC-AR_0132	FDA-CDC-AR_0132	282	lcl|NZ_CP027618.1_prot_WP_032677610.1_2592	lcl|NZ_CP027618.1_prot_WP_032677613.1_2595	PRJNA292902	GCA_003010695.1	4.97144	54.3	chromosome:NZ_CP027618.1/CP027618.1
Enterobacter cloacae complex sp. ECL414	ECL414	365	lcl|NZ_CP091481.1_prot_WP_023338377.1_2487	lcl|NZ_CP091481.1_prot_WP_117580466.1_2490	PRJNA800171	GCA_021869685.1	5.20112	54.5575	chromosome:NZ_CP091481.1/CP091481.1; plasmid unnamed1:NZ_CP091482.1/CP091482.1; plasmid unnamed2:NZ_CP091483.1/CP091483.1; plasmid unnamed3:NZ_CP091484.1/CP091484.1; plasmid unnamed4:NZ_CP091485.1/CP091485.1
Enterobacter cloacae	3849	382			PRJNA628587	GCA_012974405.1	5.15916	54.6901	chromosome:NZ_CP052870.1/CP052870.1; plasmid p3846III:NZ_CP052873.1/CP052873.1; plasmid p3846_IncHI2_mcr:NZ_CP052871.1/CP052871.1; plasmid p3846_IncN_VIM-1:NZ_CP052872.1/CP052872.1; plasmid p3849I:NZ_CP052874.1/CP052874.1; plasmid p3849II:NZ_CP052875.1/CP052875.1
Enterobacter cloacae	GGT036	432	lcl|NZ_CP009756.1_prot_WP_020690953.1_2413		PRJNA259401	GCA_000770155.1	4.84875	55	chromosome:NZ_CP009756.1/CP009756.1
Enterobacter cloacae	EFN743	456	lcl|NZ_CP092635.1_prot_WP_058651259.1_2293	lcl|NZ_CP092635.1_prot_WP_058651257.1_2290	PRJNA473419	GCA_023920605.1	5.4075	54.6235	chromosome:NZ_CP092635.1/CP092635.1; plasmid p2:NZ_CP092637.1/CP092637.1; plasmid p3:NZ_CP092638.1/CP092638.1; plasmid p743-OXA-181:NZ_CP092636.1/CP092636.1
Enterobacter cloacae	STN0717-73	484	lcl|NZ_AP022519.1_prot_WP_033145735.1_2607	lcl|NZ_AP022519.1_prot_WP_033145736.1_2610	PRJDB9036	GCA_015138375.1	5.33236	55.1688	chromosome:NZ_AP022519.1/AP022519.1; plasmid pSTN0717-73-1:NZ_AP022520.1/AP022520.1; plasmid pSTN0717-73-2:NZ_AP022521.1/AP022521.1; plasmid pSTN0717-73-3:NZ_AP022522.1/AP022522.1; plasmid pSTN0717-73-4:NZ_AP022523.1/AP022523.1; plasmid pSTN0717-73-5:NZ_AP022524.1/AP022524.1
Enterobacter cloacae	PIMB10EC27	513	lcl|NZ_CP020089.1_prot_WP_058678830.1_2602	lcl|NZ_CP020089.1_prot_WP_058678829.1_2605	PRJNA376861	GCA_002982195.1	5.41925	54.3756	chromosome:NZ_CP020089.1/CP020089.1; plasmid pEC27-1:NZ_CP020090.1/CP020090.1; plasmid pEC27-2:NZ_CP020091.1/CP020091.1
Enterobacter cloacae complex sp.	ECL42	520	lcl|NZ_CP082147.1_prot_WP_014884072.1_2454	lcl|NZ_CP082147.1_prot_WP_058689966.1_2457	PRJNA757181	GCA_019856235.1	5.4832	54.327	chromosome:NZ_CP082147.1/CP082147.1; plasmid unnamed1:NZ_CP082148.1/CP082148.1; plasmid unnamed2:NZ_CP082149.1/CP082149.1; plasmid unnamed3:NZ_CP082150.1/CP082150.1; plasmid unnamed4:NZ_CP082151.1/CP082151.1; plasmid unnamed5:NZ_CP082152.1/CP082152.1
Enterobacter cloacae	GX1Z-1L	524			PRJNA714529	GCA_021497605.1	5.09533	54.5393	chromosome:NZ_CP071861.1/CP071861.1; plasmid pGX1Z-1L:NZ_CP071862.1/CP071862.1
Enterobacter cloacae complex sp.	AR_0060	664			PRJNA292904	GCA_002947755.1	5.18256	55.2775	chromosome:NZ_CP026719.1/CP026719.1; plasmid unitig_2_pilon:NZ_CP026720.1/CP026720.1
Enterobacter cloacae subsp. dissolvens SDM	SDM	736	lcl|NC_018079.1_prot_WP_014832204.1_2546	lcl|NC_018079.1_prot_WP_014832207.1_2549	PRJNA74737	GCA_000235765.3	4.96825	55.1	chromosome:NC_018079.1/CP003678.1
Enterobacter cloacae	A1137	738	lcl|NZ_CP021851.1_prot_WP_025756601.1_2720	lcl|NZ_CP021851.1_prot_WP_025756598.1_2723	PRJNA387717	GCA_002197345.1	5.09013	55.3	chromosome:NZ_CP021851.1/CP021851.1
Enterobacter cloacae	764	764			PRJEB42440	GCA_905331365.2	5.25587	54.641	chromosome main:NZ_OW968417.1/OW968417.1; plasmid P1:NZ_OW968418.1/OW968418.1; plasmid P2:NZ_OW968419.1/OW968419.1; plasmid P3:NZ_OW968420.1/OW968420.1; plasmid P4:NZ_OW968421.1/OW968421.1; plasmid P5:NZ_OW968422.1/OW968422.1
Enterobacter cloacae	E3442	813			PRJNA503409	GCA_003719615.1	4.72248	55.531	chromosome:NZ_CP033466.1/CP033466.1; plasmid p3442-FRI-1:NZ_CP033467.1/CP033467.1; plasmid p3442-IMI-2:NZ_CP033468.1/CP033468.1; plasmid p3442-IncR:NZ_CP033469.1/CP033469.1
Enterobacter cloacae	CZ862	837			PRJNA722384	GCA_018140965.1	5.47224	54.7072	chromosome:NZ_CP073310.1/CP073310.1; plasmid pCZ862_1:NZ_CP073311.1/CP073311.1; plasmid pCZ862_ColRNAI:NZ_CP073312.1/CP073312.1; plasmid pCZ862_GES1_GES5:NZ_CP073313.1/CP073313.1; plasmid pCZ862_IncFIB:NZ_CP073314.1/CP073314.1
Enterobacter cloacae	2022CK-00409	837			PRJNA812595	GCA_025426135.1	5.78623	54.4703	chromosome:NZ_CP104836.1/CP104836.1; plasmid unnamed1:NZ_CP104837.1/CP104837.1; plasmid unnamed2:NZ_CP104838.1/CP104838.1; plasmid unnamed3:NZ_CP104839.1/CP104839.1; plasmid unnamed4:NZ_CP104840.1/CP104840.1; plasmid unnamed5:NZ_CP104841.1/CP104841.1; plasmid unnamed6:NZ_CP104842.1/CP104842.1
Enterobacter cloacae complex sp.	C45	873			PRJEB25613	GCA_900322725.1	5.29019	55.1598	chromosome C45:NZ_LT991957.1/LT991957.1; plasmid pC45-VIM4:NZ_LT991958.1/LT991958.1; plasmid pC45-p2:NZ_LT991959.1/LT991959.1; plasmid pC45-p3:NZ_LT991960.1/LT991960.1
Enterobacter cloacae	M12X01451	922			PRJNA341281	GCA_002303275.1	5.0875	54.827	chromosome complete genome:NZ_CP017475.1/CP017475.1; plasmid pM12X01451:NZ_CP017473.1/CP017473.1
Enterobacter cloacae	CBG15936	932	lcl|NZ_CP046116.1_prot_WP_020690953.1_2609	lcl|NZ_CP046116.1_prot_WP_129251816.1_2612	PRJNA589672	GCA_009707405.1	5.17163	54.6332	chromosome:NZ_CP046116.1/CP046116.1; plasmid pTEM-CBG:NZ_CP046117.1/CP046117.1; plasmid pNDM1-CBG:NZ_CP046118.1/CP046118.1
Enterobacter cloacae	NH77	995	lcl|CP040827.1_prot_QCZ40963.1_60	lcl|CP040827.1_prot_QCZ37098.1_57	PRJNA544891	GCA_006228165.1	5.08171	54.8668	chromosome:CP040827.1; plasmid pEcloNH77:CP040826.1
Enterobacter cloacae	3143	995	lcl|NZ_CP103611.1_prot_WP_020690953.1_2577	lcl|NZ_CP103611.1_prot_WP_129327282.1_2580	PRJNA836696	GCA_024917615.1	5.10886	54.8162	chromosome:NZ_CP103611.1/CP103611.1; plasmid pMB6956_1:NZ_CP103612.1/CP103612.1; plasmid pMB6956_2:NZ_CP103613.1/CP103613.1
Enterobacter cloacae complex sp.	AR_0154	1015			PRJNA292902	GCA_003204095.1	5.42079	54.8596	chromosome:NZ_CP029716.1/CP029716.1; plasmid unnamed1:NZ_CP029719.1/CP029719.1; plasmid unnamed2:NZ_CP029720.1/CP029720.1; plasmid unnamed3:NZ_CP029721.1/CP029721.1; plasmid unnamed4:NZ_CP029717.1/CP029717.1; plasmid unnamed5:NZ_CP029718.1/CP029718.1
Enterobacter cloacae	1382	1382	lcl|NZ_OW968328.1_prot_WP_020690953.1_2519	lcl|NZ_OW968328.1_prot_WP_230135980.1_2522	PRJEB42440	GCA_905331265.2	5.02344	54.8778	chromosome main:NZ_OW968328.1/OW968328.1; plasmid P1:NZ_OW968329.1/OW968329.1; plasmid P2:NZ_OW968330.1/OW968330.1
Enterobacter cloacae	POL9	1523	lcl|NZ_CP086408.1_prot_WP_020690953.1_2461	lcl|NZ_CP086408.1_prot_WP_128311272.1_2464	PRJNA777726	GCA_020882135.1	5.1222	54.7002	chromosome:NZ_CP086408.1/CP086408.1; plasmid pPOL9A:NZ_CP086409.1/CP086409.1; plasmid pPOL9B:NZ_CP086410.1/CP086410.1
Enterobacter cloacae	SD21	1718	lcl|NZ_CP093914.1_prot_WP_061771595.1_2343	lcl|NZ_CP093914.1_prot_WP_248766535.1_2346	PRJNA816615	GCA_023238665.1	5.17345	54.3642	chromosome:NZ_CP093914.1/CP093914.1; plasmid pSD21_266kb:NZ_CP093915.1/CP093915.1; plasmid pSD21_4kb:NZ_CP093918.1/CP093918.1; plasmid pSD21_54kb:NZ_CP093917.1/CP093917.1; plasmid pSD21_mcr8:NZ_CP093916.1/CP093916.1
Enterobacter cloacae complex sp. FDA-CDC-AR_0164	FDA-CDC-AR_0164	1724			PRJNA292902	GCA_003071645.1	4.84979	54.4	chromosome:NZ_CP028950.1/CP028950.1
Enterobacter cloacae complex sp. ECL78	ECL78	114*			PRJNA737181	GCA_019056615.1	4.77051	55.4	chromosome:NZ_CP077660.1/CP077660.1
Enterobacter cloacae	TL15	187*	lcl|NZ_CP126341.1_prot_WP_020690953.1_2576	lcl|NZ_CP126341.1_prot_WP_161670573.1_2579	PRJNA974949	GCA_030166415.1	5.03358	55	chromosome:NZ_CP126341.1/CP126341.1
Enterobacter cloacae	RMCH-M23-N	436*	lcl|CP123598.1_prot_WGL81397.1_3585	lcl|CP123598.1_prot_WGL81400.1_3588	PRJNA956928	GCA_029873395.1	5.17797	54.5291	chromosome:CP123598.1; plasmid unnamed1:CP123599.1; plasmid unnamed2:CP123600.1
Enterobacter cloacae	88701	Unk			PRJNA576640	GCA_016864075.1	4.4834	55.8	chromosome:NZ_CP045485.1/CP045485.1
Enterobacter cloacae	99101	Unk			PRJNA576640	GCA_016864095.1	4.59496	55.9	chromosome:NZ_CP045486.1/CP045486.1
Enterobacter cloacae	CZ-1	Unk	lcl|NZ_CP035738.1_prot_WP_129995657.1_2044	lcl|NZ_CP035738.1_prot_WP_129995654.1_2041	PRJNA520972	GCA_004193715.1	4.79274	53.3	chromosome:NZ_CP035738.1/CP035738.1
Enterobacter cloacae	ECl_1.VN	Unk			PRJNA769740	GCA_020540925.1	4.91825	55	chromosome:NZ_CP085080.1/CP085080.1
Enterobacter cloacae	D41-sc-1712200	Unk	lcl|NZ_CP056779.1_prot_WP_148418772.1_543	lcl|NZ_CP056779.1_prot_WP_148418775.1_546	PRJNA640151	GCA_013376835.1	5.06162	56.1338	chromosome:NZ_CP056779.1/CP056779.1; plasmid p1:NZ_CP056782.1/CP056782.1; plasmid pctg1:NZ_CP056780.1/CP056780.1; plasmid pctg2:NZ_CP056781.1/CP056781.1
Enterobacter cloacae	14240244101	Unk	lcl|NZ_CP045487.1_prot_WP_014832204.1_2548	lcl|NZ_CP045487.1_prot_WP_203461249.1_2551	PRJNA576640	GCA_016864115.1	5.00604	55	chromosome:NZ_CP045487.1/CP045487.1
Enterobacter cloacae	WP8-W19-CRE-02	Unk	lcl|NZ_AP022274.1_prot_WP_100166154.1_2649	lcl|NZ_AP022274.1_prot_WP_182945549.1_2652	PRJDB6962	GCA_014169815.1	5.22184	55.181	chromosome:NZ_AP022274.1/AP022274.1; plasmid pWP8-W19-CRE-02_1:NZ_AP022275.1/AP022275.1; plasmid pWP8-W19-CRE-02_2:NZ_AP022276.1/AP022276.1; plasmid pWP8-W19-CRE-02_3:NZ_AP022277.1/AP022277.1; plasmid pWP8-W19-CRE-02_4:NZ_AP022278.1/AP022278.1; plasmid pWP8-W19-CRE-02_5:NZ_AP022279.1/AP022279.1; plasmid pWP8-W19-CRE-02_6:NZ_AP022280.1/AP022280.1
Enterobacter cloacae complex sp. R_G8	R_G8	Unk	lcl|NZ_CP102246.1_prot_WP_219279155.1_2180	lcl|NZ_CP102246.1_prot_WP_257256843.1_2177	PRJNA861833	GCA_024599795.1	4.95253	55.2	chromosome:NZ_CP102246.1/CP102246.1
Enterobacter asburiae	S3_CRE3		lcl|CP074448.1_prot_WBN03063.1_1164	lcl|CP074448.1_prot_WBN03060.1_1161	PRJNA667445	GCA_027595525.1	4.50974	56.1	chromosome:CP074448.1
Enterobacter asburiae	L1 delta-T1RM		lcl|NZ_CP074584.1_prot_WP_029740514.1_1303	lcl|NZ_CP074584.1_prot_WP_029740517.1_1300	PRJNA729118	GCA_018394395.1	4.55712	56.1	chromosome:NZ_CP074584.1/CP074584.1
Enterobacter asburiae	RG1		lcl|CP129027.1_prot_WJW88594.1_2358	lcl|CP129027.1_prot_WJW88597.1_2361	PRJNA987424	GCA_030406145.1	4.58341	56	chromosome:CP129027.1
Enterobacter asburiae	SD4L		lcl|NZ_CP063441.1_prot_WP_047651105.1_1805	lcl|NZ_CP063441.1_prot_WP_193806745.1_1803	PRJNA670619	GCA_015168595.1	4.65944	55.914	chromosome:NZ_CP063441.1/CP063441.1; plasmid unnamed1:NZ_CP063442.1/CP063442.1
Enterobacter asburiae	RHBSTW-00516		lcl|NZ_CP056716.1_prot_WP_181593259.1_2439		PRJNA605147	GCA_013784425.1	4.62638	55.8	chromosome:NZ_CP056716.1/CP056716.1
Enterobacter asburiae	RHBSTW-01009			lcl|NZ_CP056126.1_prot_WP_059346862.1_2351	PRJNA605147	GCA_013782005.1	4.66012	55.4654	chromosome:NZ_CP056126.1/CP056126.1; plasmid pRHBSTW-01009_2:NZ_CP056127.1/CP056127.1; plasmid pRHBSTW-01009_3:NZ_CP056128.1/CP056128.1
Enterobacter asburiae	1808-013		lcl|NZ_AP019632.1_prot_WP_143346894.1_1832	lcl|NZ_AP019632.1_prot_WP_143346892.1_1829	PRJDB8163	GCA_007035645.1	4.77072	55.7819	chromosome:NZ_AP019632.1/AP019632.1; plasmid pEAS1808-013-1:NZ_AP019633.1/AP019633.1
Enterobacter asburiae	161373-yvys				PRJNA762162	GCA_023023045.1	4.74491	55.6552	chromosome:NZ_CP083815.1/CP083815.1; plasmid p161373_1:NZ_CP083816.1/CP083816.1; plasmid p161373_2:NZ_CP083817.1/CP083817.1; plasmid p161373_3:NZ_CP083818.1/CP083818.1
Enterobacter asburiae	AEB30		lcl|NZ_CP046618.1_prot_WP_024907133.1_2479	lcl|NZ_CP046618.1_prot_WP_157189304.1_2481	PRJNA594005	GCA_009755685.1	4.74864	55.8	chromosome:NZ_CP046618.1/CP046618.1
Enterobacter asburiae	17Nkhm-UP2		lcl|NZ_AP019630.1_prot_WP_039262917.1_2335	lcl|NZ_AP019630.1_prot_WP_048979150.1_2338	PRJDB8163	GCA_007035805.1	4.76832	55.7663	chromosome:NZ_AP019630.1/AP019630.1; plasmid pEAS17Nkhm-UP2-1:NZ_AP019631.1/AP019631.1
Enterobacter asburiae	R_A5.MM		lcl|NZ_CP102247.1_prot_WP_121423960.1_2019	lcl|NZ_CP102247.1_prot_WP_257261054.1_2016	PRJNA861833	GCA_024599655.1	4.83806	55.9	chromosome:NZ_CP102247.1/CP102247.1
Enterobacter asburiae	A2563		lcl|NZ_AP022628.1_prot_WP_033145735.1_2488	lcl|NZ_AP022628.1_prot_WP_033145736.1_2491	PRJDB9129	GCA_011396735.1	4.80837	55.8	chromosome:NZ_AP022628.1/AP022628.1
Enterobacter asburiae	2017-45-80		lcl|NZ_CP109692.1_prot_WP_033145735.1_172	lcl|NZ_CP109692.1_prot_WP_033145736.1_169	PRJNA288601	GCA_030179805.1	4.78446	55.4625	chromosome:NZ_CP109692.1/CP109692.1; plasmid p2017-45-80_1:NZ_CP109693.1/CP109693.1; plasmid p2017-45-80_2:NZ_CP109691.1/CP109691.1
Enterobacter asburiae	JBIWA007		lcl|NZ_CP074154.1_prot_WP_202771353.1_1944	lcl|NZ_CP074154.1_prot_WP_223537309.1_1941	PRJNA725976	GCA_019968785.1	4.83307	55.5417	chromosome:NZ_CP074154.1/CP074154.1; plasmid pJBIWA007_1:NZ_CP074155.1/CP074155.1; plasmid pJBIWA007_2:NZ_CP074156.1/CP074156.1; plasmid pJBIWA007_3:NZ_CP074157.1/CP074157.1; plasmid pJBIWA007_4:NZ_CP074158.1/CP074158.1
Enterobacter asburiae	ATCC 35953		lcl|NZ_CP011863.1_prot_WP_059346861.1_1588	lcl|NZ_CP011863.1_prot_WP_059346862.1_1591	PRJNA285282	GCA_001521715.1	4.80622	55.4279	chromosome:NZ_CP011863.1/CP011863.1; plasmid unnamed 1:NZ_CP011864.1/CP011864.1; plasmid unnamed 2:NZ_CP011865.1/CP011865.1; plasmid unnamed 3:NZ_CP011866.1/CP011866.1; plasmid unnamed 4:NZ_CP011867.1/CP011867.1
Enterobacter asburiae	FDAARGOS_892		lcl|NZ_CP065693.1_prot_WP_059346861.1_2892	lcl|NZ_CP065693.1_prot_WP_059346862.1_2889	PRJNA231221	GCA_016027695.1	4.767	55.5065	chromosome:NZ_CP065693.1/CP065693.1; plasmid unnamed1:NZ_CP065692.1/CP065692.1; plasmid unnamed2:NZ_CP065694.1/CP065694.1
Enterobacter asburiae	FDAARGOS 1432		lcl|NZ_CP077411.1_prot_WP_196354289.1_1805		PRJNA231221	GCA_019048485.1	4.90137	55.5898	chromosome:NZ_CP077411.1/CP077411.1; plasmid unnamed1:NZ_CP077410.1/CP077410.1; plasmid unnamed2:NZ_CP077412.1/CP077412.1; plasmid unnamed3:NZ_CP077413.1/CP077413.1
Enterobacter asburiae	2022CK-00757		lcl|CP117723.1_prot_WDB12544.1_2417	lcl|CP117723.1_prot_WDB12547.1_2420	PRJNA812595	GCA_028622135.1	4.98693	55.6399	chromosome:CP117723.1; plasmid unnamed1:CP117724.1; plasmid unnamed2:CP117725.1; plasmid unnamed3:CP117726.1; plasmid unnamed4:CP117727.1
Enterobacter asburiae	CAV1043		lcl|NZ_CP011591.1_prot_WP_047741788.1_512	lcl|NZ_CP011591.1_prot_WP_047741786.1_509	PRJNA246471	GCA_001022095.1	5.03145	55.4677	chromosome:NZ_CP011591.1/CP011591.1; plasmid pCAV1043-10:NZ_CP011586.1/CP011586.1; plasmid pCAV1043-1919:NZ_CP011585.1/CP011585.1; plasmid pCAV1043-51:NZ_CP011587.1/CP011587.1; plasmid pCAV1043-58:NZ_CP011588.1/CP011588.1; plasmid pCAV1043-97:NZ_CP011590.1/CP011590.1; plasmid pKPC_CAV1043:NZ_CP011589.1/CP011589.1
Enterobacter asburiae	5549		lcl|NZ_CP093154.1_prot_WP_045400158.1_2083	lcl|NZ_CP093154.1_prot_WP_045400161.1_2080	PRJNA813899	GCA_022570715.1	5.03147	55.3709	chromosome:NZ_CP093154.1/CP093154.1; plasmid pECLA:NZ_CP093155.1/CP093155.1; plasmid IncN_1:NZ_CP093156.1/CP093156.1
Enterobacter asburiae	Ent261		lcl|NZ_AP024281.1_prot_WP_033145735.1_2554	lcl|NZ_AP024281.1_prot_WP_033145736.1_2557	PRJDB10973	GCA_019973695.1	5.06052	55.6842	chromosome:NZ_AP024281.1/AP024281.1; plasmid pEnt261:NZ_AP024282.1/AP024282.1
Enterobacter asburiae	ENIPBJ-CG1		lcl|CP014993.1_prot_AMX04938.1_620	lcl|CP014993.1_prot_AMX04935.1_617	PRJNA314550	GCA_001617645.1	4.6487	55.8	chromosome:CP014993.1
Enterobacter asburiae	CAV1043		lcl|NZ_CP034336.1_prot_WP_023312054.1_4662	lcl|NZ_CP034336.1_prot_WP_023312057.1_4659	PRJNA508388	GCA_003940765.1	5.04618	55.5	chromosome:NZ_CP034336.1/CP034336.1
Enterobacter asburiae	En30		lcl|NZ_AP024498.1_prot_WP_182071736.1_2432	lcl|NZ_AP024498.1_prot_WP_182071737.1_2435	PRJDB11245	GCA_017347425.1	5.0914	55.3386	chromosome:NZ_AP024498.1/AP024498.1; plasmid pEN30L:NZ_AP024500.1/AP024500.1; plasmid pEN30S:NZ_AP024499.1/AP024499.1
Enterobacter asburiae	JBIWA002		lcl|NZ_CP074177.1_prot_WP_023312054.1_3609	lcl|NZ_CP074177.1_prot_WP_223604302.1_3612	PRJNA725976	GCA_019968865.1	5.20797	55.5193	chromosome:NZ_CP074177.1/CP074177.1; plasmid pJBIWA002_1:NZ_CP074179.1/CP074179.1; plasmid pJBIWA002_2:NZ_CP074178.1/CP074178.1; plasmid pJBIWA002_3:NZ_CP074176.1/CP074176.1; plasmid pJBIWA002_4:NZ_CP074180.1/CP074180.1; plasmid pJBIWA002_5:NZ_CP074181.1/CP074181.1
Enterobacter asburiae	RHBSTW-00542		lcl|NZ_CP056711.1_prot_WP_023312054.1_2648	lcl|NZ_CP056711.1_prot_WP_045355885.1_2651	PRJNA605147	GCA_013740195.1	5.17836	55.5353	chromosome:NZ_CP056711.1/CP056711.1; plasmid pRHBSTW-00542_2:NZ_CP056712.1/CP056712.1; plasmid pRHBSTW-00542_3:NZ_CP056713.1/CP056713.1; plasmid pRHBSTW-00542_4:NZ_CP056714.1/CP056714.1; plasmid pRHBSTW-00542_5:NZ_CP056715.1/CP056715.1
Enterobacter asburiae	16773-yvys		lcl|NZ_CP083842.1_prot_WP_045400158.1_2342	lcl|NZ_CP083842.1_prot_WP_045400161.1_2345	PRJNA762162	GCA_023101705.1	5.27723	55.0736	chromosome:NZ_CP083842.1/CP083842.1; plasmid p16773_1:NZ_CP083843.1/CP083843.1; plasmid p16773_2:NZ_CP083844.1/CP083844.1; plasmid p16773_3:NZ_CP083845.1/CP083845.1; plasmid p16773_4:NZ_CP083846.1/CP083846.1; plasmid p16773_5:NZ_CP083847.1/CP083847.1; plasmid p16773_6:NZ_CP083848.1/CP083848.1
Enterobacter asburiae	WW-19C		lcl|NZ_CP080107.1_prot_WP_039262917.1_2590		PRJNA715927	GCA_019428505.1	5.33489	55.0818	chromosome:NZ_CP080107.1/CP080107.1; plasmid pWW19C-5:NZ_CP080111.1/CP080111.1; plasmid pWW19C-6:NZ_CP080112.1/CP080112.1; plasmid pWW19C-7:NZ_CP080113.1/CP080113.1; plasmid pWW19C-8:NZ_CP080114.1/CP080114.1; plasmid pWW19C-9:NZ_CP080115.1/CP080115.1; plasmid pWW19C-IncFIB:NZ_CP080109.1/CP080109.1; plasmid pWW19C-IncHI2:NZ_CP080108.1/CP080108.1; plasmid pWW19C-KPC2:NZ_CP080110.1/CP080110.1
Enterobacter asburiae	AR2284-yvys		lcl|NZ_CP083830.1_prot_WP_045400158.1_2136	lcl|NZ_CP083830.1_prot_WP_045400161.1_2133	PRJNA762162	GCA_023023145.1	5.37935	54.976	chromosome:NZ_CP083830.1/CP083830.1; plasmid pAR2284_1:NZ_CP083831.1/CP083831.1; plasmid pAR2284_2:NZ_CP083832.1/CP083832.1; plasmid pAR2284_3:NZ_CP083833.1/CP083833.1
Enterobacter asburiae	AR0468-yvys		lcl|NZ_CP083834.1_prot_WP_236903200.1_2456	lcl|NZ_CP083834.1_prot_WP_045889380.1_2459	PRJNA762162	GCA_023023265.1	5.38504	55.0873	chromosome:NZ_CP083834.1/CP083834.1; plasmid pAR0468_1:NZ_CP083835.1/CP083835.1; plasmid pAR0468_2:NZ_CP083836.1/CP083836.1; plasmid pAR0468_3:NZ_CP083837.1/CP083837.1; plasmid pAR0468_4:NZ_CP083838.1/CP083838.1; plasmid pAR0468_5:NZ_CP083839.1/CP083839.1; plasmid pAR0468_6:NZ_CP083840.1/CP083840.1; plasmid pAR0468_7:NZ_CP083841.1/CP083841.1
Enterobacter asburiae	2017-45-54-05		lcl|NZ_CP109694.1_prot_WP_182071736.1_1933	lcl|NZ_CP109694.1_prot_WP_182071737.1_1936	PRJNA288601	GCA_030179835.1	5.46571	55.0937	chromosome:NZ_CP109694.1/CP109694.1; plasmid p2017-45-54-05_1:NZ_CP109698.1/CP109698.1; plasmid p2017-45-54-05_2:NZ_CP109697.1/CP109697.1; plasmid p2017-45-54-05_3:NZ_CP109696.1/CP109696.1; plasmid p2017-45-54-05_4:NZ_CP109695.1/CP109695.1
Enterobacter asburiae	2497		lcl|NZ_CP103751.1_prot_WP_023312054.1_2651	lcl|NZ_CP103751.1_prot_WP_045355885.1_2655	PRJNA836696	GCA_024917675.1	5.61536	54.9802	chromosome:NZ_CP103751.1/CP103751.1; plasmid pMB2617_1:NZ_CP103752.1/CP103752.1; plasmid pMB2617_2:NZ_CP103753.1/CP103753.1; plasmid pMB2617_3:NZ_CP103754.1/CP103754.1
Enterobacter asburiae L1	L1		lcl|NZ_CP007546.1_prot_WP_029740514.1_1303	lcl|NZ_CP007546.1_prot_WP_029740517.1_1300	PRJNA243408	GCA_000632395.1	4.56191	56.1	chromosome:NZ_CP007546.1/CP007546.1
Enterobacter bugandensis	STN0717-56		lcl|NZ_AP022508.1_prot_WP_063154355.1_2412	lcl|NZ_AP022508.1_prot_WP_193030777.1_2414	PRJDB9036	GCA_015137655.1	4.63575	56	chromosome:NZ_AP022508.1/AP022508.1
Enterobacter bugandensis	EB-247		lcl|NZ_LT992502.1_prot_WP_028013388.1_2478	lcl|NZ_LT992502.1_prot_WP_088205578.1_2480	PRJEB11452	GCA_900324475.1	4.71761	56	chromosome I:NZ_LT992502.1/LT992502.1
Enterobacter bugandensis	XL95		lcl|NZ_CP083403.1_prot_WP_182034868.1_2458	lcl|NZ_CP083403.1_prot_WP_224065734.1_2460	PRJNA761942	GCA_020042625.1	4.73404	55.967	chromosome:NZ_CP083403.1/CP083403.1; plasmid unnamed:NZ_CP083404.1/CP083404.1
Enterobacter bugandensis	CMCC(B)45301		lcl|NZ_CP097255.1_prot_WP_028013388.1_2342	lcl|NZ_CP097255.1_prot_WP_194385719.1_2344	PRJNA833245	GCA_023374275.1	4.71316	55.9492	chromosome:NZ_CP097255.1/CP097255.1; plasmid pCMCCB45301:NZ_CP097254.1/CP097254.1
Enterobacter bugandensis	1367		lcl|NZ_CP039452.1_prot_WP_063154355.1_3217	lcl|NZ_CP039452.1_prot_WP_063154356.1_3215	PRJNA531146	GCA_004804395.1	4.75046	56	chromosome:NZ_CP039452.1/CP039452.1
Enterobacter bugandensis	220		lcl|NZ_CP039453.1_prot_WP_028013388.1_2356	lcl|NZ_CP039453.1_prot_WP_136485605.1_2354	PRJNA531146	GCA_004804375.1	4.91776	55.8771	chromosome:NZ_CP039453.1/CP039453.1; plasmid pSurvcare220:NZ_CP039454.1/CP039454.1
Enterobacter bugandensis	FDAARGOS_1497		lcl|NZ_CP083641.1_prot_WP_028013388.1_2290	lcl|NZ_CP083641.1_prot_WP_088205578.1_2292	PRJNA231221	GCA_020099235.1	5.02287	55.4524	chromosome:NZ_CP083641.1/CP083641.1; plasmid unnamed:NZ_CP083642.1/CP083642.1
Enterobacter bugandensis	FDAARGOS_1496		lcl|NZ_CP083643.1_prot_WP_028013388.1_1741	lcl|NZ_CP083643.1_prot_WP_088205578.1_1739	PRJNA231221	GCA_020099255.1	5.02287	55.4524	chromosome:NZ_CP083643.1/CP083643.1; plasmid unnamed:NZ_CP083644.1/CP083644.1
Enterobacter bugandensis	FDAARGOS_1520		lcl|NZ_CP083620.1_prot_WP_028013388.1_1896	lcl|NZ_CP083620.1_prot_WP_088205578.1_1894	PRJNA231221	GCA_020097235.1	5.02287	55.4524	chromosome:NZ_CP083620.1/CP083620.1; plasmid unnamed:NZ_CP083621.1/CP083621.1
Enterobacter bugandensis	FDAARGOS 1427		lcl|NZ_CP077206.1_prot_WP_028013388.1_2426	lcl|NZ_CP077206.1_prot_WP_088205578.1_2428	PRJNA231221	GCA_019046905.1	5.03769	55.4481	chromosome:NZ_CP077206.1/CP077206.1; plasmid unnamed1:NZ_CP077207.1/CP077207.1; plasmid unnamed2:NZ_CP077208.1/CP077208.1
Enterobacter cancerogenus	CR-Eb1		lcl|NZ_CP025225.1_prot_WP_006175643.1_2020	lcl|NZ_CP025225.1_prot_WP_101737613.1_2018	PRJNA420145	GCA_002850575.1	4.79651	55.8	chromosome:NZ_CP025225.1/CP025225.1
Enterobacter cancerogenus	FDAARGOS 1428		lcl|NZ_CP077290.1_prot_WP_006175643.1_124	lcl|NZ_CP077290.1_prot_WP_088208373.1_122	PRJNA231221	GCA_019047785.1	4.82173	55.7	chromosome:NZ_CP077290.1/CP077290.1
Enterobacter cancerogenus	UPC1				PRJEB40359	GCA_904425455.1	4.93536	55.5766	chromosome UPC1:NZ_LR881936.1/LR881936.1; plasmid pUPC1:NZ_LR881937.1/LR881937.1
Enterobacter cancerogenus	MiY-F		lcl|NZ_CP045769.1_prot_WP_153688264.1_778	lcl|NZ_CP045769.1_prot_WP_153688263.1_776	PRJNA541977	GCA_009648915.1	4.99257	55.5426	chromosome:NZ_CP045769.1/CP045769.1; plasmid pCFSAN086183:NZ_CP045770.1/CP045770.1
Enterobacter cancerogenus	HAEC1		lcl|NZ_CP082280.1_prot_WP_006175643.1_2291	lcl|NZ_CP082280.1_prot_WP_058608680.1_2293	PRJNA640255	GCA_019880465.1	5.19438	54.9938	chromosome:NZ_CP082280.1/CP082280.1; plasmid unnamed1:NZ_CP082281.1/CP082281.1; plasmid unnamed2:NZ_CP082282.1/CP082282.1
Enterobacter chengduensis	WCHECl-C4 = WCHECh050004		lcl|NZ_CP043318.1_prot_WP_032640948.1_2642	lcl|NZ_CP043318.1_prot_WP_032640952.1_2644	PRJNA415108	GCA_001984825.2	5.21812	55.7203	chromosome:NZ_CP043318.1/CP043318.1; plasmid pLAP2_050004:NZ_CP043319.1/CP043319.1
Enterobacter hormaechei	C126				PRJNA507671	GCA_006385655.1	5.02824	54.9517	chromosome:CP041054.1; plasmid unnamed1:CP041055.1; plasmid unnamed2:CP041056.1; plasmid unnamed3:CP041057.1; plasmid unnamed4:CP041058.1; plasmid unnamed5:CP041059.1; plasmid unnamed6:CP041060.1; plasmid pEnC126NDM:CP041052.1; plasmid pEnC126OXA181:CP041053.1
Enterobacter hormaechei	pf0910				PRJNA812965	GCA_029962565.1	5.13989	54.8956	chromosome:CP096994.1; plasmid unnamed1:CP096993.1; plasmid unnamed2:CP096995.1
Enterobacter hormaechei	NCTC11571				PRJEB6403	GCA_900635705.1	4.55205	55.4	chromosome 1:NZ_LR134164.1/LR134164.1
Enterobacter hormaechei	UM_CRE_14 patient 13				PRJNA401340	GCA_028532685.1	5.01673	55.0698	chromosome:CP116959.1; plasmid unnamed:CP116960.1
Enterobacter hormaechei	RHB45-SO-C08				PRJNA605147	GCA_029721335.1	4.53837	0	chromosome:CP099323.1; plasmid unnamed1:CP099324.1
Enterobacter hormaechei	B0910				PRJNA812965	GCA_029962545.1	5.06212	54.7081	chromosome:CP096598.1; plasmid unnamed:CP096599.1
Enterobacter hormaechei	14320055602				PRJNA576640	GCA_016864155.1	4.58397	55.8	chromosome:NZ_CP045451.1/CP045451.1
Enterobacter hormaechei	PG20180056				PRJNA560883	GCA_008123985.1	4.63524	55.6	chromosome:NZ_CP043225.1/CP043225.1
Enterobacter hormaechei	PG20180049				PRJNA560883	GCA_008124025.1	4.63526	55.6	chromosome:NZ_CP043226.1/CP043226.1
Enterobacter hormaechei	F2				PRJNA599539	GCA_009905155.1	4.61972	55.6	chromosome:NZ_CP047570.1/CP047570.1
Enterobacter hormaechei	RMCH-M19-N				PRJNA956928	GCA_029873415.1	5.02209	55.3063	chromosome:CP123601.1; plasmid unnamed1:CP123602.1; plasmid unnamed2:CP123603.1; plasmid unnamed3:CP123604.1; plasmid unnamed4:CP123605.1; plasmid unnamed5:CP123606.1
Enterobacter hormaechei	2020CK-00376				PRJNA812595	GCA_025398395.2	4.68936	55.2909	chromosome:NZ_CP104689.2/CP104689.2; plasmid unnamed1:NZ_CP104690.2/CP104690.2; plasmid unnamed2:NZ_CP124857.1/CP124857.1
Enterobacter hormaechei	FDAARGOS_642				PRJNA231221	GCA_008693905.1	4.69811	55.6	chromosome:NZ_CP044107.1/CP044107.1
Enterobacter hormaechei	14280161202				PRJNA576640	GCA_016864135.1	4.66294	55.7	chromosome:NZ_CP045450.1/CP045450.1
Enterobacter hormaechei	KCJ3K19				PRJNA539923	GCA_005217135.2	4.69913	55.4179	chromosome:NZ_CP054411.1/CP054411.1; plasmid pKC45K:NZ_CP054412.1/CP054412.1
Enterobacter hormaechei	Y-2				PRJNA794006	GCA_021491635.1	4.7326	55.305	chromosome:NZ_CP090796.1/CP090796.1; plasmid pY-2.p1:NZ_CP090797.1/CP090797.1; plasmid pY-2.p2:NZ_CP090798.1/CP090798.1; plasmid pY-2.p3:NZ_CP090799.1/CP090799.1
Enterobacter hormaechei	388				PRJNA278886	GCA_003186565.1	4.73529	55.4683	chromosome:NZ_CP021167.1/CP021167.1; plasmid p388:NZ_CP021168.1/CP021168.1
Enterobacter hormaechei	234				PRJNA278886	GCA_003186415.1	4.72485	55.4666	chromosome:NZ_CP021162.1/CP021162.1; plasmid p234:NZ_CP021163.1/CP021163.1
Enterobacter hormaechei	AKB48				PRJNA492847	GCA_012975085.1	4.87633	55.5071	chromosome:NZ_CP044335.1/CP044335.1; plasmid unnamed1:NZ_CP044336.1/CP044336.1; plasmid unnamed2:NZ_CP044337.1/CP044337.1
Enterobacter hormaechei	1074				PRJNA836696	GCA_024917315.1	4.76418	55.5308	chromosome:NZ_CP103674.1/CP103674.1; plasmid pMB4861_1:NZ_CP103675.1/CP103675.1
Enterobacter hormaechei	RHBSTW-00217				PRJNA605147	GCA_013743755.1	4.80893	55.5686	chromosome:NZ_CP056747.1/CP056747.1; plasmid pRHBSTW-00217_2:NZ_CP056748.1/CP056748.1; plasmid pRHBSTW-00217_3:NZ_CP056749.1/CP056749.1; plasmid pRHBSTW-00217_4:NZ_CP056750.1/CP056750.1
Enterobacter hormaechei	FDAARGOS 1434				PRJNA231221	GCA_019047945.1	4.78253	55.6	chromosome:NZ_CP077264.1/CP077264.1
Enterobacter hormaechei	M1				PRJNA796381	GCA_021496135.1	4.80683	55.3857	chromosome:NZ_CP090909.1/CP090909.1; plasmid pM1:NZ_CP090910.1/CP090910.1
Enterobacter hormaechei	FDAARGOS 1435				PRJNA231221	GCA_019048625.1	4.76244	54.9966	chromosome:NZ_CP077392.1/CP077392.1; plasmid unnamed:NZ_CP077393.1/CP077393.1
Enterobacter hormaechei	54569CZ				PRJNA772913	GCA_020695605.1	4.80342	55.172	chromosome:NZ_CP085757.1/CP085757.1; plasmid p54569CZ_1:NZ_CP085758.1/CP085758.1; plasmid p54569CZ_2:NZ_CP085759.1/CP085759.1; plasmid p54569CZ_Col4401:NZ_CP085760.1/CP085760.1; plasmid p54569CZ_ColpVC:NZ_CP085761.1/CP085761.1; plasmid p54569CZ_IncQ1:NZ_CP085762.1/CP085762.1; plasmid p54569CZ_VIM:NZ_CP085763.1/CP085763.1
Enterobacter hormaechei	IR5283				PRJNA672237	GCA_017310485.1	4.8087	55.3356	chromosome:NZ_CP064113.1/CP064113.1; plasmid unnamed1:NZ_CP064114.1/CP064114.1; plasmid unnamed2:NZ_CP064115.1/CP064115.1; plasmid unnamed3:NZ_CP064116.1/CP064116.1
Enterobacter hormaechei	RHBSTW-00916				PRJNA605147	GCA_013726395.1	4.84917	55.3792	chromosome:NZ_CP056132.1/CP056132.1; plasmid pRHBSTW-00916_2:NZ_CP056133.1/CP056133.1; plasmid pRHBSTW-00916_3:NZ_CP056134.1/CP056134.1; plasmid pRHBSTW-00916_4:NZ_CP056135.1/CP056135.1
Enterobacter hormaechei	1023017620-1				PRJNA934278	GCA_028743675.1	4.77978	55.5418	chromosome:NZ_CP117993.1/CP117993.1; plasmid unnamed:NZ_CP117992.1/CP117992.1; plasmid pOXA-48:NZ_CP117991.1/CP117991.1
Enterobacter hormaechei	NY0401				PRJNA833772	GCA_027595125.1	4.80521	55.1523	chromosome:CP096923.1; plasmid pNY0401-IMP:CP096924.1
Enterobacter hormaechei	80014967				PRJNA873893	GCA_025369895.1	4.86515	55.1751	chromosome:NZ_CP104471.1/CP104471.1; plasmid pE80014967-1:NZ_CP104468.1/CP104468.1; plasmid pE80014967-2:NZ_CP104469.1/CP104469.1; plasmid pE80014967-3:NZ_CP104470.1/CP104470.1
Enterobacter hormaechei	RHBSTW-00059				PRJNA605147	GCA_013629235.1	4.91608	54.8486	chromosome:NZ_CP058167.1/CP058167.1; plasmid pRHBSTW-00059_2:NZ_CP058168.1/CP058168.1; plasmid pRHBSTW-00059_3:NZ_CP058169.1/CP058169.1; plasmid pRHBSTW-00059_4:NZ_CP058170.1/CP058170.1; plasmid pRHBSTW-00059_5:NZ_CP058171.1/CP058171.1
Enterobacter hormaechei	14102KSN				PRJNA576640	GCA_016864035.1	4.82791	55.1462	chromosome:NZ_CP045312.1/CP045312.1; plasmid unnamed1:NZ_CP045313.1/CP045313.1; plasmid unnamed2:NZ_CP045314.1/CP045314.1; plasmid unnamed3:NZ_CP045315.1/CP045315.1; plasmid unnamed4:NZ_CP045316.1/CP045316.1
Enterobacter hormaechei	Eho-1				PRJNA599404	GCA_015910385.1	4.82412	55.1012	chromosome:NZ_CP047765.1/CP047765.1; plasmid pEcl1-1:NZ_CP047766.1/CP047766.1; plasmid pEcl1-2:NZ_CP047767.1/CP047767.1; plasmid pEcl1-3:NZ_CP047768.1/CP047768.1; plasmid pEcl1-4:NZ_CP047769.1/CP047769.1; plasmid pEcl1-5:NZ_CP047770.1/CP047770.1; plasmid pEcl1-6:NZ_CP047771.1/CP047771.1; plasmid pEcl1-7:NZ_CP047772.1/CP047772.1
Enterobacter hormaechei	WCHEH090011				PRJNA415108	GCA_003965345.2	4.78863	55.1657	chromosome:NZ_CP036310.1/CP036310.1; plasmid pNDM5_090011:NZ_CP036312.1/CP036312.1; plasmid pCTXM65_090011:NZ_CP036311.1/CP036311.1
Enterobacter hormaechei	K528				PRJNA823881	GCA_023375605.1	4.8604	55.303	chromosome:NZ_CP095177.1/CP095177.1; plasmid pK528_2k:NZ_CP095179.1/CP095179.1; plasmid pK528_mcr-10:NZ_CP095178.1/CP095178.1
Enterobacter hormaechei	FUJ80003				PRJDB13518	GCA_023734835.1	4.83509	55.0256	chromosome:NZ_AP025770.1/AP025770.1; plasmid pFJMB80003_1:NZ_AP025771.1/AP025771.1
Enterobacter hormaechei	RHB44-SE-C01				PRJNA605147	GCA_029719865.1	4.82254	0	chromosome:CP099314.1; plasmid unnamed1:CP099315.1
Enterobacter hormaechei	E70				PRJNA589496	GCA_009728975.1	4.83403	55.2259	chromosome:NZ_CP046271.1/CP046271.1; plasmid pE70-A:NZ_CP046272.1/CP046272.1; plasmid pE70-NDM1:NZ_CP046274.1/CP046274.1; plasmid pE70-TEM1:NZ_CP046275.1/CP046275.1; plasmid pE70-sul2:NZ_CP046273.1/CP046273.1
Enterobacter hormaechei	RHB44-SE-C02				PRJNA605147	GCA_029719845.1	4.82254	0	chromosome:CP099316.1; plasmid unnamed1:CP099317.1
Enterobacter hormaechei	2022CK-00453				PRJNA812595	GCA_025398715.1	4.87884	55.5485	chromosome:NZ_CP104691.1/CP104691.1; plasmid unnamed1:NZ_CP104692.1/CP104692.1; plasmid unnamed2:NZ_CP104693.1/CP104693.1
Enterobacter hormaechei	AUH-ENM30				PRJNA551102	GCA_009497055.1	4.86961	55.2	chromosome:NZ_CP045611.1/CP045611.1
Enterobacter hormaechei	AR432				PRJNA316321	GCA_003073995.1	4.89785	55.3954	chromosome:NZ_CP029126.1/CP029126.1; plasmid unnamed1:NZ_CP029124.1/CP029124.1; plasmid unnamed2:NZ_CP029125.1/CP029125.1
Enterobacter hormaechei	RHBSTW-00564				PRJNA605147	GCA_013747035.1	4.84742	55.5711	chromosome:NZ_CP056707.1/CP056707.1; plasmid pRHBSTW-00564_2:NZ_CP056708.1/CP056708.1; plasmid pRHBSTW-00564_3:NZ_CP056709.1/CP056709.1; plasmid pRHBSTW-00564_4:NZ_CP056710.1/CP056710.1
Enterobacter hormaechei	RHBSTW-00198				PRJNA605147	GCA_013744415.1	4.86174	55.4767	chromosome:NZ_CP056756.1/CP056756.1; plasmid pRHBSTW-00198_2:NZ_CP056757.1/CP056757.1; plasmid pRHBSTW-00198_3:NZ_CP056758.1/CP056758.1; plasmid pRHBSTW-00198_4:NZ_CP056759.1/CP056759.1
Enterobacter hormaechei	RIVM_C010068				PRJNA695145	GCA_017161765.1	4.87414	55.0472	chromosome:NZ_CP071025.1/CP071025.1; plasmid pRIVM_C010068_1:NZ_CP071026.1/CP071026.1
Enterobacter hormaechei	RHBSTW-00216				PRJNA605147	GCA_013743935.1	4.85289	55.4935	chromosome:NZ_CP056751.1/CP056751.1; plasmid pRHBSTW-00216_2:NZ_CP056752.1/CP056752.1; plasmid pRHBSTW-00216_3:NZ_CP056753.1/CP056753.1; plasmid pRHBSTW-00216_4:NZ_CP056754.1/CP056754.1; plasmid pRHBSTW-00216_5:NZ_CP056755.1/CP056755.1
Enterobacter hormaechei	RHBSTW-00220				PRJNA605147	GCA_013743295.1	4.85289	55.4935	chromosome:NZ_CP056742.1/CP056742.1; plasmid pRHBSTW-00220_2:NZ_CP056743.1/CP056743.1; plasmid pRHBSTW-00220_3:NZ_CP056744.1/CP056744.1; plasmid pRHBSTW-00220_4:NZ_CP056745.1/CP056745.1; plasmid pRHBSTW-00220_5:NZ_CP056746.1/CP056746.1
Enterobacter hormaechei	RHBSTW-00086				PRJNA605147	GCA_013625435.1	4.92249	55.0543	chromosome:NZ_CP058157.1/CP058157.1; plasmid pRHBSTW-00086_2:NZ_CP058158.1/CP058158.1; plasmid pRHBSTW-00086_3:NZ_CP058159.1/CP058159.1
Enterobacter hormaechei	RHBSTW-00083				PRJNA605147	GCA_013625575.1	4.90457	55.4393	chromosome:NZ_CP058160.1/CP058160.1; plasmid pRHBSTW-00083_2:NZ_CP058161.1/CP058161.1; plasmid pRHBSTW-00083_3:NZ_CP058162.1/CP058162.1; plasmid pRHBSTW-00083_4:NZ_CP058163.1/CP058163.1
Enterobacter hormaechei	RHBSTW-00844				PRJNA605147	GCA_013731155.1	4.88888	55.4332	chromosome:NZ_CP056155.1/CP056155.1; plasmid pRHBSTW-00844_2:NZ_CP056156.1/CP056156.1; plasmid pRHBSTW-00844_3:NZ_CP056157.1/CP056157.1; plasmid pRHBSTW-00844_4:NZ_CP056158.1/CP056158.1
Enterobacter hormaechei	RHBSTW-00105				PRJNA605147	GCA_013625265.1	4.9157	55.4395	chromosome:NZ_CP058153.1/CP058153.1; plasmid pRHBSTW-00105_2:NZ_CP058154.1/CP058154.1; plasmid pRHBSTW-00105_3:NZ_CP058155.1/CP058155.1; plasmid pRHBSTW-00105_4:NZ_CP058156.1/CP058156.1
Enterobacter hormaechei	K432				PRJNA900428	GCA_026240655.1	4.8628	55.1	chromosome:NZ_CP110857.1/CP110857.1
Enterobacter hormaechei	RHBSTW-00070				PRJNA605147	GCA_013625795.1	4.92776	55.0207	chromosome:NZ_CP058164.1/CP058164.1; plasmid pRHBSTW-00070_2:NZ_CP058165.1/CP058165.1; plasmid pRHBSTW-00070_3:NZ_CP058166.1/CP058166.1
Enterobacter hormaechei	G17				PRJNA747900	GCA_019356035.1	4.89818	55.1823	chromosome:NZ_CP079939.1/CP079939.1; plasmid pG17-1:NZ_CP079936.1/CP079936.1; plasmid pG17-2:NZ_CP079937.1/CP079937.1; plasmid pG17-3:NZ_CP079938.1/CP079938.1
Enterobacter hormaechei	CM18-216				PRJNA613546	GCA_016767735.1	4.97809	55.0197	chromosome:NZ_CP050311.1/CP050311.1; plasmid pCM18-216:NZ_CP050312.1/CP050312.1
Enterobacter hormaechei	CM18-242-2				PRJNA613546	GCA_016767755.1	4.97805	55.0197	chromosome:NZ_CP050506.1/CP050506.1; plasmid pCM18-242-2:NZ_CP050507.1/CP050507.1
Enterobacter hormaechei	70				PRJNA836696	GCA_024917775.1	4.91877	55.4104	chromosome:NZ_CP103494.1/CP103494.1; plasmid pMB9539_1:NZ_CP103495.1/CP103495.1; plasmid pMB9539_2:NZ_CP103496.1/CP103496.1; plasmid pMB9539_3:NZ_CP103497.1/CP103497.1; plasmid pMB9539_4:NZ_CP103498.1/CP103498.1
Enterobacter hormaechei	FDAARGOS 1433				PRJNA231221	GCA_019048245.1	4.91593	55.1434	chromosome:NZ_CP077308.1/CP077308.1; plasmid unnamed1:NZ_CP077309.1/CP077309.1; plasmid unnamed2:NZ_CP077310.1/CP077310.1
Enterobacter hormaechei	GX4-8L				PRJNA714529	GCA_021497625.1	4.95067	54.8439	chromosome:NZ_CP071876.1/CP071876.1; plasmid pGX4-8L:NZ_CP071877.1/CP071877.1
Enterobacter hormaechei	2020CK-00202				PRJNA812595	GCA_027886545.1	4.97105	55.4479	chromosome:NZ_CP115696.1/CP115696.1; plasmid unnamed1:NZ_CP115697.1/CP115697.1; plasmid unnamed2:NZ_CP115698.1/CP115698.1; plasmid unnamed3:NZ_CP115699.1/CP115699.1; plasmid unnamed4:NZ_CP115700.1/CP115700.1
Enterobacter hormaechei	C44				PRJNA550014	GCA_008931325.1	4.96239	55.3452	chromosome:NZ_CP042566.1/CP042566.1; plasmid pC44_001:NZ_CP042567.1/CP042567.1; plasmid pC44_002:NZ_CP042568.1/CP042568.1; plasmid pC44_003:NZ_CP042569.1/CP042569.1; plasmid pC44_004:NZ_CP042570.1/CP042570.1
Enterobacter hormaechei	Y2152				PRJNA607915	GCA_011045355.1	5.09532	54.8564	chromosome:NZ_CP049192.1/CP049192.1; plasmid pIHI2-2152:NZ_CP049193.1/CP049193.1; plasmid pDC2152-2:NZ_CP049195.1/CP049195.1; plasmid pDC2152-6:NZ_CP049194.1/CP049194.1
Enterobacter hormaechei	4453				PRJNA836696	GCA_024917635.1	4.95401	55.0842	chromosome:NZ_CP103642.1/CP103642.1; plasmid pMB5921_1:NZ_CP103643.1/CP103643.1; plasmid pMB5921_2:NZ_CP103644.1/CP103644.1
Enterobacter hormaechei	CAV1669				PRJNA246471	GCA_001022255.1	4.97353	55.3541	chromosome:NZ_CP011650.1/CP011650.1; plasmid pCAV1669-34:NZ_CP011648.1/CP011648.1; plasmid pKPC_CAV1669:NZ_CP011649.1/CP011649.1
Enterobacter hormaechei	C4				PRJNA550014	GCA_008931585.1	4.97206	55.3422	chromosome:NZ_CP042540.1/CP042540.1; plasmid pC4_001:NZ_CP042541.1/CP042541.1; plasmid pC4_002:NZ_CP042542.1/CP042542.1; plasmid pC4_003:NZ_CP042543.1/CP042543.1; plasmid pC4_004:NZ_CP042544.1/CP042544.1
Enterobacter hormaechei	4285				PRJNA836696	GCA_024917395.1	4.95043	54.9641	chromosome:NZ_CP103577.1/CP103577.1; plasmid pMB8072_1:NZ_CP103578.1/CP103578.1
Enterobacter hormaechei	RHB45-SO-C02				PRJNA605147	GCA_029719585.1	4.96421	0	chromosome:CP099318.1; plasmid unnamed1:CP099319.1; plasmid unnamed2:CP099320.1; plasmid unnamed3:CP099321.1; plasmid unnamed4:CP099322.1
Enterobacter hormaechei	RHBSTW-00492				PRJNA605147	GCA_013740655.1	4.98198	54.9957	chromosome:NZ_CP056455.1/CP056455.1; plasmid pRHBSTW-00492_2:NZ_CP056456.1/CP056456.1; plasmid pRHBSTW-00492_3:NZ_CP056457.1/CP056457.1; plasmid pRHBSTW-00492_4:NZ_CP056458.1/CP056458.1; plasmid pRHBSTW-00492_5:NZ_CP056459.1/CP056459.1
Enterobacter hormaechei	KCJ3K13				PRJNA539918	GCA_005217155.2	4.92523	55.2197	chromosome:NZ_CP054410.1/CP054410.1; plasmid pKC45K:NZ_CP054409.1/CP054409.1
Enterobacter hormaechei	RHBSTW-00114				PRJNA605147	GCA_013625115.1	5.00004	55.0019	chromosome:NZ_CP058149.1/CP058149.1; plasmid pRHBSTW-00114_2:NZ_CP058150.1/CP058150.1; plasmid pRHBSTW-00114_3:NZ_CP058151.1/CP058151.1; plasmid pRHBSTW-00114_4:NZ_CP058152.1/CP058152.1
Enterobacter hormaechei	RHBSTW-00040				PRJNA605147	GCA_013629675.1	4.98011	54.8799	chromosome:NZ_CP058175.1/CP058175.1; plasmid pRHBSTW-00040_2:NZ_CP058176.1/CP058176.1; plasmid pRHBSTW-00040_3:NZ_CP058177.1/CP058177.1; plasmid pRHBSTW-00040_4:NZ_CP058178.1/CP058178.1; plasmid pRHBSTW-00040_5:NZ_CP058179.1/CP058179.1
Enterobacter hormaechei	RIVM_C019181				PRJNA695145	GCA_017161825.1	5.02122	54.6216	chromosome:NZ_CP071015.1/CP071015.1; plasmid pRIVM_C019181_1:NZ_CP071016.1/CP071016.1
Enterobacter hormaechei	RIVM_C012369				PRJNA695145	GCA_017161865.1	5.02121	54.6216	chromosome:NZ_CP071023.1/CP071023.1; plasmid pRIVM_C012369_1:NZ_CP071024.1/CP071024.1
Enterobacter hormaechei	CAV1311				PRJNA246471	GCA_001022015.1	5.00699	55.355	chromosome:NZ_CP011572.1/CP011572.1; plasmid pCAV1311-3223:NZ_CP011569.1/CP011569.1; plasmid pCAV1311-34:NZ_CP011570.1/CP011570.1; plasmid pKPC_CAV1311:NZ_CP011571.1/CP011571.1
Enterobacter hormaechei	RIVM_C017238				PRJNA695145	GCA_017161785.1	5.02382	54.6218	chromosome:NZ_CP071021.1/CP071021.1; plasmid pRIVM_C017238_1:NZ_CP071022.1/CP071022.1
Enterobacter hormaechei	CAV1411				PRJNA246471	GCA_001022075.1	5.00507	55.3544	chromosome:NZ_CP011581.1/CP011581.1; plasmid pCAV1411-34:NZ_CP011579.1/CP011579.1; plasmid pKPC_CAV1411:NZ_CP011580.1/CP011580.1
Enterobacter hormaechei	FUJ80067				PRJDB13518	GCA_023735335.1	4.97266	54.9886	chromosome:NZ_AP025824.1/AP025824.1; plasmid pFJMB80067_1:NZ_AP025825.1/AP025825.1; plasmid pFJMB80067_2:NZ_AP025826.1/AP025826.1
Enterobacter hormaechei	CAV1668				PRJNA246471	GCA_001022055.1	5.00473	55.3562	chromosome:NZ_CP011584.1/CP011584.1; plasmid pCAV1668-85:NZ_CP011583.1/CP011583.1; plasmid pKPC_CAV1668:NZ_CP011582.1/CP011582.1
Enterobacter hormaechei	YQ13422hy				PRJNA847058	GCA_023805415.1	4.98383	55.0049	chromosome:NZ_CP098778.1/CP098778.1; plasmid pYQ13422-1:NZ_CP098779.1/CP098779.1; plasmid pYQ13422-2:NZ_CP098780.1/CP098780.1; plasmid pYQ13422-3:NZ_CP098782.1/CP098782.1; plasmid pYQ13422-IMP-4:NZ_CP098781.1/CP098781.1
Enterobacter hormaechei	Eho-E2				PRJNA599404	GCA_015910205.1	5.03481	54.7474	chromosome:NZ_CP047715.1/CP047715.1; plasmid pEclE2-1:NZ_CP047716.1/CP047716.1; plasmid pEclE2-2:NZ_CP047717.1/CP047717.1; plasmid pEclE2-3:NZ_CP047718.1/CP047718.1; plasmid pEclE2-4:NZ_CP047719.1/CP047719.1; plasmid pEclE2-5:NZ_CP047720.1/CP047720.1
Enterobacter hormaechei	RIVM_C019072				PRJNA695145	GCA_017161745.1	5.05282	54.6259	chromosome:NZ_CP071017.1/CP071017.1; plasmid pRIVM_C019072_1:NZ_CP071018.1/CP071018.1
Enterobacter hormaechei	48411CZ				PRJNA772913	GCA_020695725.1	4.97952	55.2916	chromosome:NZ_CP085780.1/CP085780.1; plasmid p48411CZ_1:NZ_CP085781.1/CP085781.1; plasmid p48411CZ_Col:NZ_CP085782.1/CP085782.1; plasmid p48411CZ_VIM_1:NZ_CP085783.1/CP085783.1; plasmid p48411CZ_VIM_2:NZ_CP085784.1/CP085784.1
Enterobacter hormaechei	RIVM_C033144				PRJNA695145	GCA_017161805.1	5.05366	54.6247	chromosome:NZ_CP071013.1/CP071013.1; plasmid pRIVM_C033144_1:NZ_CP071014.1/CP071014.1
Enterobacter hormaechei	RIVM_C017834				PRJNA695145	GCA_017161845.1	5.05367	54.6247	chromosome:NZ_CP071019.1/CP071019.1; plasmid pRIVM_C017834_1:NZ_CP071020.1/CP071020.1
Enterobacter hormaechei	RIVM_C034177				PRJNA695145	GCA_017161725.1	5.05499	54.6248	chromosome:NZ_CP071011.1/CP071011.1; plasmid pRIVM_C034177_1:NZ_CP071012.1/CP071012.1
Enterobacter hormaechei	Eho-8				PRJNA599404	GCA_022023915.1	5.0642	54.6968	chromosome:NZ_CP066101.1/CP066101.1; plasmid pEho8-1:NZ_CP066102.1/CP066102.1; plasmid pEho8-2:NZ_CP066103.1/CP066103.1; plasmid pEho8-3:NZ_CP066104.1/CP066104.1; plasmid pEho8-4:NZ_CP066105.1/CP066105.1; plasmid pEho8-5:NZ_CP066106.1/CP066106.1; plasmid pEho8-6:NZ_CP066107.1/CP066107.1
Enterobacter hormaechei	Eho-7				PRJNA599404	GCA_022023955.1	5.06103	54.6953	chromosome:NZ_CP066108.1/CP066108.1; plasmid pEho7-1:NZ_CP066109.1/CP066109.1; plasmid pEho7-2:NZ_CP066110.1/CP066110.1; plasmid pEho7-3:NZ_CP066111.1/CP066111.1; plasmid pEho7-4:NZ_CP066112.1/CP066112.1; plasmid pEho7-5:NZ_CP066113.1/CP066113.1; plasmid pEho7-6:NZ_CP066114.1/CP066114.1
Enterobacter hormaechei	Eho-6				PRJNA599404	GCA_015910245.1	5.06659	54.6921	chromosome:NZ_CP047729.1/CP047729.1; plasmid pEcl6-1:NZ_CP047730.1/CP047730.1; plasmid pEcl6-2:NZ_CP047731.1/CP047731.1; plasmid pEcl6-3:NZ_CP047732.1/CP047732.1; plasmid pEcl6-4:NZ_CP047733.1/CP047733.1; plasmid pEcl6-5:NZ_CP047734.1/CP047734.1; plasmid pEcl6-6:NZ_CP047735.1/CP047735.1
Enterobacter hormaechei	RHBSTW-00016				PRJNA605147	GCA_013635255.1	5.0342	55.0381	chromosome:NZ_CP058187.1/CP058187.1; plasmid pRHBSTW-00016_2:NZ_CP058188.1/CP058188.1; plasmid pRHBSTW-00016_3:NZ_CP058189.1/CP058189.1; plasmid pRHBSTW-00016_4:NZ_CP058190.1/CP058190.1
Enterobacter hormaechei	TUECL19003				PRJNA791797	GCA_021398115.1	5.03438	54.8803	chromosome:NZ_CP090192.1/CP090192.1; plasmid pTUECL19003-1:NZ_CP090193.1/CP090193.1; plasmid pTUECL19003-2:NZ_CP090194.1/CP090194.1; plasmid pTUECL19003-3:NZ_CP090195.1/CP090195.1
Enterobacter hormaechei	1575				PRJNA690587	GCA_016745355.1	5.03138	54.6996	chromosome:NZ_CP068287.1/CP068287.1; plasmid p1575-1:NZ_CP068288.1/CP068288.1; plasmid p1575-2:NZ_CP068289.1/CP068289.1
Enterobacter hormaechei	RIVM_C034192				PRJNA695145	GCA_017161605.1	5.07488	54.6881	chromosome:NZ_CP071009.1/CP071009.1; plasmid pRIVM_C034192_1:NZ_CP071010.1/CP071010.1
Enterobacter hormaechei	RHBSTW-00140				PRJNA605147	GCA_013624605.1	5.01095	55.0172	chromosome:NZ_CP058128.1/CP058128.1; plasmid pRHBSTW-00140_2:NZ_CP058129.1/CP058129.1; plasmid pRHBSTW-00140_3:NZ_CP058130.1/CP058130.1
Enterobacter hormaechei	TUECL19001				PRJNA791797	GCA_021397695.1	5.03978	54.8819	chromosome:NZ_CP090146.1/CP090146.1; plasmid pTUECL19001-1:NZ_CP090147.1/CP090147.1; plasmid pTUECL19001-2:NZ_CP090148.1/CP090148.1; plasmid pTUECL19001-3:NZ_CP090149.1/CP090149.1
Enterobacter hormaechei	CAV1176				PRJNA246471	GCA_001874505.1	5.04309	55.2007	chromosome:NZ_CP011662.1/CP011662.1; chromosome unnamed :NZ_CP011660.1/CP011660.1; plasmid pCAV1176-3223:NZ_CP011658.1/CP011658.1; plasmid pCAV1176-34:NZ_CP011659.1/CP011659.1; plasmid pKPC_CAV1176:NZ_CP011661.1/CP011661.1
Enterobacter hormaechei	3131				PRJNA836696	GCA_024918795.1	5.06847	55.3196	chromosome:NZ_CP103722.1/CP103722.1; plasmid pMB3093_1:NZ_CP103723.1/CP103723.1; plasmid pMB3093_2:NZ_CP103724.1/CP103724.1; plasmid pMB3093_3:NZ_CP103725.1/CP103725.1; plasmid pMB3093_4:NZ_CP103726.1/CP103726.1
Enterobacter hormaechei	RHBSTW-00012				PRJNA605147	GCA_013635495.1	5.07579	54.8168	chromosome:NZ_CP058191.1/CP058191.1; plasmid pRHBSTW-00012_2:NZ_CP058192.1/CP058192.1; plasmid pRHBSTW-00012_3:NZ_CP058193.1/CP058193.1; plasmid pRHBSTW-00012_4:NZ_CP058194.1/CP058194.1; plasmid pRHBSTW-00012_5:NZ_CP058195.1/CP058195.1
Enterobacter hormaechei	RHBSTW-00316				PRJNA605147	GCA_013742375.1	5.07298	54.8539	chromosome:NZ_CP056727.1/CP056727.1; plasmid pRHBSTW-00316_10:NZ_CP056736.1/CP056736.1; plasmid pRHBSTW-00316_2:NZ_CP056728.1/CP056728.1; plasmid pRHBSTW-00316_3:NZ_CP056729.1/CP056729.1; plasmid pRHBSTW-00316_4:NZ_CP056730.1/CP056730.1; plasmid pRHBSTW-00316_5:NZ_CP056731.1/CP056731.1; plasmid pRHBSTW-00316_6:NZ_CP056732.1/CP056732.1; plasmid pRHBSTW-00316_7:NZ_CP056733.1/CP056733.1; plasmid pRH…
Enterobacter hormaechei	FDAARGOS_1078				PRJNA231221	GCA_016725825.1	5.08025	55.3	chromosome:NZ_CP068215.1/CP068215.1
Enterobacter hormaechei	ENCL48880				PRJNA647548	GCA_013873515.1	5.1323	54.6336	chromosome:NZ_CP059419.1/CP059419.1; plasmid p48880_COL:NZ_CP059420.1/CP059420.1; plasmid p48880_VIM_4:NZ_CP059418.1/CP059418.1; plasmid p48880_mcr:NZ_CP059421.1/CP059421.1
Enterobacter hormaechei	FRM				PRJNA375719	GCA_003444755.1	5.13635	55.3616	chromosome:NZ_CP019889.1/CP019889.1; plasmid unnamed1:NZ_CP019890.1/CP019890.1; plasmid unnamed2:NZ_CP019891.1/CP019891.1
Enterobacter hormaechei	N1				PRJNA302185	GCA_003408575.1	5.11441	55.2339	chromosome:NZ_CP031571.1/CP031571.1; plasmid pQnrS1-1502262:NZ_CP031572.1/CP031572.1; plasmid pIncAC2-1502262:NZ_CP031573.1/CP031573.1
Enterobacter hormaechei	EC-TO80				PRJEB27480	GCA_900497145.1	5.01462	55.6431	chromosome 1:NZ_LS999206.1/LS999206.1; plasmid 2:NZ_LS999207.1/LS999207.1
Enterobacter hormaechei	2020CK-00198				PRJNA812595	GCA_029948145.1	5.06555	55.3722	chromosome:CP124121.1; plasmid unnamed1:CP124122.1; plasmid unnamed2:CP124123.1; plasmid unnamed3:CP124124.1; plasmid unnamed4:CP124125.1
Enterobacter hormaechei	Y323				PRJNA607627	GCA_011045335.1	5.18541	54.8579	chromosome:NZ_CP049188.1/CP049188.1; plasmid pIHI2-323:NZ_CP049189.1/CP049189.1; plasmid pY323-2:NZ_CP049190.1/CP049190.1; plasmid pY323-3:NZ_CP049191.1/CP049191.1
Enterobacter hormaechei	S11_16				PRJNA515436	GCA_004118875.1	5.03885	55.1182	chromosome:NZ_CP035385.1/CP035385.1; plasmid unnamed1:NZ_CP035386.1/CP035386.1; plasmid unnamed2:NZ_CP035387.1/CP035387.1; plasmid unnamed3:NZ_CP035388.1/CP035388.1; plasmid unnamed4:NZ_CP035389.1/CP035389.1
Enterobacter hormaechei	WCHEH020038				PRJNA415108	GCA_003428425.1	5.08131	54.8477	chromosome:NZ_CP031726.1/CP031726.1; plasmid p1_020038:NZ_CP031722.1/CP031722.1; plasmid p2_020038:NZ_CP031723.1/CP031723.1; plasmid pNDM5_020038:NZ_CP031725.1/CP031725.1; plasmid pCTXM9_020038:NZ_CP031724.1/CP031724.1
Enterobacter hormaechei	FUJ80181				PRJDB13518	GCA_023735395.1	5.11317	54.5072	chromosome:NZ_AP025833.1/AP025833.1; plasmid pFJMB80181_1:NZ_AP025834.1/AP025834.1; plasmid pFJMB80181_2:NZ_AP025835.1/AP025835.1
Enterobacter hormaechei	59732CZ				PRJNA772913	GCA_020695485.1	5.01084	55.2976	chromosome:NZ_CP085748.1/CP085748.1; plasmid p59732CZ_1:NZ_CP085749.1/CP085749.1; plasmid p59732CZ_Col:NZ_CP085750.1/CP085750.1; plasmid p59732CZ_IncFIB:NZ_CP085751.1/CP085751.1; plasmid p59732CZ_VIM:NZ_CP085752.1/CP085752.1
Enterobacter hormaechei	C15117				PRJNA494598	GCA_003660125.1	5.09689	54.9729	chromosome:NZ_CP032841.1/CP032841.1; plasmid pSPRC-Echo1:NZ_CP032842.1/CP032842.1; plasmid unnamed1:NZ_CP032843.1/CP032843.1; plasmid unnamed2:NZ_CP032844.1/CP032844.1; plasmid unnamed3:NZ_CP032845.1/CP032845.1; plasmid unnamed4:NZ_CP032846.1/CP032846.1; plasmid unnamed5:NZ_CP032847.1/CP032847.1
Enterobacter hormaechei	FUJ80022				PRJDB13518	GCA_023735055.1	5.11609	54.5413	chromosome:NZ_AP025797.1/AP025797.1; plasmid pFJMB80022_1:NZ_AP025798.1/AP025798.1
Enterobacter hormaechei	FUJ80004				PRJDB13518	GCA_023734855.1	5.11475	54.5412	chromosome:NZ_AP025772.1/AP025772.1; plasmid pFJMB80004_1:NZ_AP025773.1/AP025773.1
Enterobacter hormaechei	FUJ80065				PRJDB13518	GCA_023735295.1	5.12208	54.7208	chromosome:NZ_AP025818.1/AP025818.1; plasmid pFJMB80065_1:NZ_AP025819.1/AP025819.1; plasmid pFJMB80065_2:NZ_AP025820.1/AP025820.1
Enterobacter hormaechei	RHBSTW-00133				PRJNA605147	GCA_013624995.1	5.08601	55.0184	chromosome:NZ_CP058146.1/CP058146.1; plasmid pRHBSTW-00133_2:NZ_CP058147.1/CP058147.1; plasmid pRHBSTW-00133_3:NZ_CP058148.1/CP058148.1
Enterobacter hormaechei	FUJ80056				PRJDB13518	GCA_023735215.1	5.13258	54.6271	chromosome:NZ_AP025807.1/AP025807.1; plasmid pFJMB80056_1:NZ_AP025808.1/AP025808.1; plasmid pFJMB80056_2:NZ_AP025809.1/AP025809.1
Enterobacter hormaechei	FUJ80024				PRJDB13518	GCA_023735155.1	5.1326	54.6271	chromosome:NZ_AP025801.1/AP025801.1; plasmid pFJMB80024_1:NZ_AP025802.1/AP025802.1; plasmid pFJMB80024_2:NZ_AP025803.1/AP025803.1
Enterobacter hormaechei	FUJ80060				PRJDB13518	GCA_023735235.1	5.12849	54.5369	chromosome:NZ_AP025810.1/AP025810.1; plasmid pFJMB80060_1:NZ_AP025811.1/AP025811.1
Enterobacter hormaechei	FUJ80064				PRJDB13518	GCA_023735275.1	5.13258	54.6271	chromosome:NZ_AP025815.1/AP025815.1; plasmid pFJMB80064_1:NZ_AP025816.1/AP025816.1; plasmid pFJMB80064_2:NZ_AP025817.1/AP025817.1
Enterobacter hormaechei	FUJ80012				PRJDB13518	GCA_023734955.1	5.1351	54.6295	chromosome:NZ_AP025784.1/AP025784.1; plasmid pFJMB80012_1:NZ_AP025785.1/AP025785.1; plasmid pFJMB80012_2:NZ_AP025786.1/AP025786.1
Enterobacter hormaechei	RHBSTW-00626				PRJNA605147	GCA_013734915.1	5.05362	55.0212	chromosome:NZ_CP056691.1/CP056691.1; plasmid pRHBSTW-00626_2:NZ_CP056692.1/CP056692.1; plasmid pRHBSTW-00626_3:NZ_CP056693.1/CP056693.1; plasmid pRHBSTW-00626_4:NZ_CP056694.1/CP056694.1; plasmid pRHBSTW-00626_5:NZ_CP056695.1/CP056695.1; plasmid pRHBSTW-00626_6:NZ_CP056696.1/CP056696.1
Enterobacter hormaechei	FUJ80053				PRJDB13518	GCA_023735195.1	5.14093	54.555	chromosome:NZ_AP025804.1/AP025804.1; plasmid pFJMB80053_1:NZ_AP025805.1/AP025805.1; plasmid pFJMB80053_2:NZ_AP025806.1/AP025806.1
Enterobacter hormaechei	FUJ80014				PRJDB13518	GCA_023734995.1	5.15122	54.5451	chromosome:NZ_AP025790.1/AP025790.1; plasmid pFJMB80014_1:NZ_AP025791.1/AP025791.1
Enterobacter hormaechei	FUJ80008				PRJDB13518	GCA_023734915.1	5.15326	54.5453	chromosome:NZ_AP025780.1/AP025780.1; plasmid pFJMB80008_1:NZ_AP025781.1/AP025781.1
Enterobacter hormaechei	FUJ80019				PRJDB13518	GCA_023735035.1	5.15129	54.5451	chromosome:NZ_AP025795.1/AP025795.1; plasmid pFJMB80019_1:NZ_AP025796.1/AP025796.1
Enterobacter hormaechei	FUJ80011				PRJDB13518	GCA_023734935.1	5.15384	54.5414	chromosome:NZ_AP025782.1/AP025782.1; plasmid pFJMB80011_1:NZ_AP025783.1/AP025783.1
Enterobacter hormaechei	Eh27				PRJNA633446	GCA_023897035.1	5.09895	54.761	chromosome:NZ_CP053691.1/CP053691.1; plasmid pEh27_1:NZ_CP053692.1/CP053692.1; plasmid pEh27_2:NZ_CP053693.1/CP053693.1; plasmid pEh27_3:NZ_CP053694.1/CP053694.1; plasmid pEh27_4:NZ_CP053695.1/CP053695.1; plasmid pEh27_5:NZ_CP053696.1/CP053696.1
Enterobacter hormaechei	3804				PRJNA675430	GCA_015535055.1	5.09977	54.8495	chromosome:NZ_CP064656.1/CP064656.1; plasmid p3804_3:NZ_CP064658.1/CP064658.1; plasmid p3804_4:NZ_CP064659.1/CP064659.1; plasmid p3804_NDM:NZ_CP064660.1/CP064660.1; plasmid p3804_mcr:NZ_CP064657.1/CP064657.1
Enterobacter hormaechei	60214CZ				PRJNA772913	GCA_020695365.1	5.12473	54.7774	chromosome:NZ_CP085743.1/CP085743.1; plasmid p60214CZ_1:NZ_CP085744.1/CP085744.1; plasmid p60214CZ_Col:NZ_CP085745.1/CP085745.1; plasmid p60214CZ_IncFII:NZ_CP085746.1/CP085746.1; plasmid p60214CZ_VIM:NZ_CP085747.1/CP085747.1
Enterobacter hormaechei	Eh65				PRJNA633449	GCA_023547485.1	5.12322	54.769	chromosome:NZ_CP053643.1/CP053643.1; plasmid pEh65_1:NZ_CP053644.1/CP053644.1; plasmid pEh65_2:NZ_CP053645.1/CP053645.1; plasmid pEh65_3:NZ_CP053646.1/CP053646.1; plasmid pEh65_4:NZ_CP053647.1/CP053647.1; plasmid pEh65_5:NZ_CP053648.1/CP053648.1
Enterobacter hormaechei	FUJ80007				PRJDB13518	GCA_023734895.1	5.17099	54.4728	chromosome:NZ_AP025777.1/AP025777.1; plasmid pFJMB80007_1:NZ_AP025778.1/AP025778.1; plasmid pFJMB80007_2:NZ_AP025779.1/AP025779.1
Enterobacter hormaechei	MB4528 Variant				PRJNA836696	GCA_024918215.1	5.19159	55.2041	chromosome:NZ_CP103679.1/CP103679.1; plasmid pMB4528_1:NZ_CP103680.1/CP103680.1; plasmid pMB4528_2:NZ_CP103681.1/CP103681.1; plasmid pMB4528_3:NZ_CP103682.1/CP103682.1
Enterobacter hormaechei	NJGLYY90-CR				PRJNA659615	GCA_014771415.1	5.09149	54.938	chromosome:NZ_CP061744.1/CP061744.1; plasmid pECL-90-1:NZ_CP061745.1/CP061745.1; plasmid pECL-90-2:NZ_CP061746.1/CP061746.1; plasmid pECL-90-3:NZ_CP061747.1/CP061747.1; plasmid pECL-90-4:NZ_CP061748.1/CP061748.1
Enterobacter hormaechei	FUJ80002				PRJDB13518	GCA_023734815.1	5.16631	54.5567	chromosome:NZ_AP025767.1/AP025767.1; plasmid pFJMB80002_1:NZ_AP025768.1/AP025768.1; plasmid pFJMB80002_2:NZ_AP025769.1/AP025769.1
Enterobacter hormaechei	Y233				PRJNA607390	GCA_011044215.1	5.18714	54.9917	chromosome:NZ_CP049046.1/CP049046.1; plasmid pIHI2-233:NZ_CP049047.1/CP049047.1; plasmid p233-142:NZ_CP049048.1/CP049048.1; plasmid p233-2:NZ_CP049049.1/CP049049.1
Enterobacter hormaechei	FUJ80169				PRJDB13518	GCA_023735375.1	5.17276	54.4673	chromosome:NZ_AP025830.1/AP025830.1; plasmid pFJMB80169_1:NZ_AP025831.1/AP025831.1; plasmid pFJMB80169_2:NZ_AP025832.1/AP025832.1
Enterobacter hormaechei	2020CK-00203				PRJNA812595	GCA_027886505.1	5.13987	55.2413	chromosome:NZ_CP115672.1/CP115672.1; plasmid unnamed1:NZ_CP115673.1/CP115673.1; plasmid unnamed2:NZ_CP115674.1/CP115674.1; plasmid unnamed3:NZ_CP115675.1/CP115675.1; plasmid unnamed4:NZ_CP115676.1/CP115676.1; plasmid unnamed5:NZ_CP115677.1/CP115677.1; plasmid unnamed6:NZ_CP115678.1/CP115678.1
Enterobacter hormaechei	SCEH020042				PRJNA415108	GCA_003051945.2	5.14996	54.543	chromosome:NZ_CP028538.2/CP028538.2; plasmid pQnrB4_020042:NZ_CP028537.1/CP028537.1; plasmid pNDM5_020042:NZ_CP028536.2/CP028536.2
Enterobacter hormaechei	FUJ80023				PRJDB13518	GCA_023735075.1	5.15623	54.5419	chromosome:NZ_AP025799.1/AP025799.1; plasmid pFJMB80023_1:NZ_AP025800.1/AP025800.1
Enterobacter hormaechei	ECC59				PRJNA750888	GCA_019458525.1	5.1805	54.473	chromosome:NZ_CP080470.1/CP080470.1; plasmid pECC59-1:NZ_CP080471.1/CP080471.1; plasmid pECC59-2:NZ_CP080472.1/CP080472.1; plasmid pECC59-3:NZ_CP080473.1/CP080473.1; plasmid pECC59-4:NZ_CP080474.1/CP080474.1; plasmid pECC59-5:NZ_CP080475.1/CP080475.1; plasmid pECC59-6:NZ_CP080476.1/CP080476.1; plasmid pECC59-7:NZ_CP080477.1/CP080477.1
Enterobacter hormaechei	EHX_PAT_001				PRJNA882063	GCA_030324195.1	5.14961	54.8626	chromosome:CP106894.1; plasmid unnamed1:CP106895.1; plasmid unnamed2:CP106896.1; plasmid unnamed3:CP106897.1
Enterobacter hormaechei	FUJ80149				PRJDB13518	GCA_023735355.1	5.18117	54.564	chromosome:NZ_AP025827.1/AP025827.1; plasmid pFJMB80149_1:NZ_AP025828.1/AP025828.1; plasmid pFJMB80149_2:NZ_AP025829.1/AP025829.1
Enterobacter hormaechei	RHBSTW-00668				PRJNA605147	GCA_013739595.1	5.11767	55.0295	chromosome:NZ_CP056663.1/CP056663.1; plasmid pRHBSTW-00668_2:NZ_CP056664.1/CP056664.1; plasmid pRHBSTW-00668_3:NZ_CP056665.1/CP056665.1; plasmid pRHBSTW-00668_4:NZ_CP056666.1/CP056666.1; plasmid pRHBSTW-00668_5:NZ_CP056667.1/CP056667.1
Enterobacter hormaechei	2020CK-00204				PRJNA812595	GCA_027886525.1	5.16618	55.1665	chromosome:NZ_CP115689.1/CP115689.1; plasmid unnamed1:NZ_CP115690.1/CP115690.1; plasmid unnamed2:NZ_CP115691.1/CP115691.1; plasmid unnamed3:NZ_CP115692.1/CP115692.1; plasmid unnamed4:NZ_CP115693.1/CP115693.1; plasmid unnamed5:NZ_CP115694.1/CP115694.1; plasmid unnamed6:NZ_CP115695.1/CP115695.1
Enterobacter hormaechei	2020CK-00224				PRJNA812595	GCA_028872235.1	5.19259	55.37	chromosome:NZ_CP118383.1/CP118383.1; plasmid unnamed1:NZ_CP118384.1/CP118384.1; plasmid unnamed2:NZ_CP118385.1/CP118385.1; plasmid unnamed3:NZ_CP118386.1/CP118386.1; plasmid unnamed4:NZ_CP118387.1/CP118387.1; plasmid unnamed5:NZ_CP118388.1/CP118388.1; plasmid unnamed6:NZ_CP118389.1/CP118389.1
Enterobacter hormaechei	C15				PRJNA550014	GCA_008931405.1	5.1881	54.759	chromosome:NZ_CP042488.1/CP042488.1; plasmid pC15_001:NZ_CP042489.1/CP042489.1; plasmid pC15_002:NZ_CP042490.1/CP042490.1; plasmid pC15_003:NZ_CP042491.1/CP042491.1; plasmid pC15_004:NZ_CP042492.1/CP042492.1
Enterobacter hormaechei	E5				PRJNA550014	GCA_008931525.1	5.21777	54.7942	chromosome:NZ_CP042571.1/CP042571.1; plasmid pE5_001:NZ_CP042572.1/CP042572.1; plasmid pE5_002:NZ_CP042573.1/CP042573.1; plasmid pE5_003:NZ_CP042574.1/CP042574.1; plasmid pE5_004:NZ_CP042575.1/CP042575.1; plasmid pE5_005:NZ_CP042576.1/CP042576.1; plasmid pE5_006:NZ_CP042577.1/CP042577.1
Enterobacter hormaechei	ST90				PRJNA836696	GCA_024918255.1	5.22943	55.2471	chromosome:NZ_CP103683.1/CP103683.1; plasmid pMB4528V_1:NZ_CP103684.1/CP103684.1; plasmid pMB4528V_2:NZ_CP103685.1/CP103685.1; plasmid pMB4528V_3:NZ_CP103686.1/CP103686.1
Enterobacter hormaechei	49589CZ				PRJNA772913	GCA_020695685.1	5.21774	54.8548	chromosome:NZ_CP085767.1/CP085767.1; plasmid p49589CZ_1:NZ_CP085768.1/CP085768.1; plasmid p49589CZ_2:NZ_CP085769.1/CP085769.1; plasmid p49589CZ_3:NZ_CP085770.1/CP085770.1; plasmid p49589CZ_IncFII:NZ_CP085771.1/CP085771.1; plasmid p49589CZ_IncR:NZ_CP085772.1/CP085772.1; plasmid p49589CZ_VIM:NZ_CP085773.1/CP085773.1
Enterobacter hormaechei	2020CK-00199				PRJNA812595	GCA_028898905.1	5.22393	54.5289	chromosome:NZ_CP118567.1/CP118567.1; plasmid unnamed1:NZ_CP118568.1/CP118568.1; plasmid unnamed2:NZ_CP118569.1/CP118569.1; plasmid unnamed3:NZ_CP118570.1/CP118570.1; plasmid unnamed4:NZ_CP118571.1/CP118571.1; plasmid unnamed5:NZ_CP118572.1/CP118572.1; plasmid unnamed6:NZ_CP118573.1/CP118573.1
Enterobacter hormaechei	FUJ80013				PRJDB13518	GCA_023734975.1	5.21913	54.4215	chromosome:NZ_AP025787.1/AP025787.1; plasmid pFJMB80013_1:NZ_AP025788.1/AP025788.1; plasmid pFJMB80013_2:NZ_AP025789.1/AP025789.1
Enterobacter hormaechei	FUJ80001				PRJDB13518	GCA_023734795.1	5.21185	54.5623	chromosome:NZ_AP025764.1/AP025764.1; plasmid pFJMB80001_1:NZ_AP025765.1/AP025765.1; plasmid pFJMB80001_2:NZ_AP025766.1/AP025766.1
Enterobacter hormaechei	FUJ80062				PRJDB13518	GCA_023735255.1	5.2163	54.5618	chromosome:NZ_AP025812.1/AP025812.1; plasmid pFJMB80062_1:NZ_AP025813.1/AP025813.1; plasmid pFJMB80062_2:NZ_AP025814.1/AP025814.1
Enterobacter hormaechei	RHBSTW-00056				PRJNA605147	GCA_013629455.1	5.12875	54.8795	chromosome:NZ_CP058172.1/CP058172.1; plasmid pRHBSTW-00056_2:NZ_CP058173.1/CP058173.1; plasmid pRHBSTW-00056_3:NZ_CP058174.1/CP058174.1
Enterobacter hormaechei	FUJ80005				PRJDB13518	GCA_023734875.1	5.21378	54.5634	chromosome:NZ_AP025774.1/AP025774.1; plasmid pFJMB80005_1:NZ_AP025775.1/AP025775.1; plasmid pFJMB80005_2:NZ_AP025776.1/AP025776.1
Enterobacter hormaechei	MSB1_8J				PRJNA646837	GCA_016126855.1	5.20111	54.7057	chromosome:NZ_CP065939.1/CP065939.1; plasmid unnamed1:NZ_CP065940.1/CP065940.1; plasmid unnamed2:NZ_CP065941.1/CP065941.1; plasmid unnamed3:NZ_CP065942.1/CP065942.1
Enterobacter hormaechei	BW				PRJNA411992	GCA_009930835.1	5.24853	54.8792	chromosome:NZ_CP023569.1/CP023569.1; plasmid unnamed1:NZ_CP023572.1/CP023572.1; plasmid unnamed2:NZ_CP023570.1/CP023570.1; plasmid unnamed3:NZ_CP023571.1/CP023571.1
Enterobacter hormaechei	Eho-5				PRJNA599404	GCA_015910265.1	5.1949	54.9001	chromosome:NZ_CP047736.1/CP047736.1; plasmid pEcl5-1:NZ_CP047737.1/CP047737.1; plasmid pEcl5-2:NZ_CP047738.1/CP047738.1; plasmid pEcl5-3:NZ_CP047739.1/CP047739.1
Enterobacter hormaechei	FUJ80066				PRJDB13518	GCA_023735315.1	5.23001	54.4822	chromosome:NZ_AP025821.1/AP025821.1; plasmid pFJMB0066_2:NZ_AP025823.1/AP025823.1; plasmid pFJMB80066_1:NZ_AP025822.1/AP025822.1
Enterobacter hormaechei	BW				PRJNA434358	GCA_009930935.1	5.25598	54.9406	chromosome:NZ_CP027111.1/CP027111.1; plasmid unnamed1:NZ_CP027112.1/CP027112.1; plasmid unnamed2:NZ_CP027113.1/CP027113.1
Enterobacter hormaechei	EB_P6_L3_02.19				PRJNA562727	GCA_008505035.1	5.38644	54.9914	chromosome:NZ_CP043853.1/CP043853.1; plasmid unnamed1:NZ_CP043854.1/CP043854.1; plasmid unnamed2:NZ_CP043855.1/CP043855.1; plasmid pIMPIncN3_52kb:NZ_CP043856.1/CP043856.1
Enterobacter hormaechei	2020CK-00206				PRJNA812595	GCA_028891505.1	5.22528	55.3194	chromosome:NZ_CP118552.1/CP118552.1; plasmid unnamed1:NZ_CP118553.1/CP118553.1; plasmid unnamed2:NZ_CP118554.1/CP118554.1; plasmid unnamed3:NZ_CP118555.1/CP118555.1; plasmid unnamed4:NZ_CP118556.1/CP118556.1; plasmid unnamed5:NZ_CP118557.1/CP118557.1
Enterobacter hormaechei	FUJ80299				PRJDB13518	GCA_023735435.1	5.22442	54.4715	chromosome:NZ_AP025839.1/AP025839.1; plasmid pFJMB80299_1:NZ_AP025840.1/AP025840.1; plasmid pFJMB80299_2:NZ_AP025841.1/AP025841.1
Enterobacter hormaechei	FUJ80017				PRJDB13518	GCA_023735015.1	5.23346	54.4814	chromosome:NZ_AP025792.1/AP025792.1; plasmid pFJMB80017_1:NZ_AP025793.1/AP025793.1; plasmid pFJMB80017_2:NZ_AP025794.1/AP025794.1
Enterobacter hormaechei	FUJ80199				PRJDB13518	GCA_024182005.1	5.23099	54.4705	chromosome:NZ_AP025836.1/AP025836.1; plasmid pFJMB0199_2:NZ_AP025838.1/AP025838.1; plasmid pFJMB80199_1:NZ_AP025837.1/AP025837.1
Enterobacter hormaechei	FY-1				PRJNA794006	GCA_021491615.1	5.24501	55.1301	chromosome:NZ_CP090792.1/CP090792.1; plasmid pFY-1.p1:NZ_CP090793.1/CP090793.1; plasmid pFY-1.p2:NZ_CP090794.1/CP090794.1; plasmid pFY-1.p3:NZ_CP090795.1/CP090795.1
Enterobacter hormaechei	Eh60				PRJNA775673	GCA_023547225.1	5.24392	54.3465	chromosome:NZ_CP088221.1/CP088221.1; plasmid pEh60-1:NZ_CP088222.1/CP088222.1; plasmid pEh60-2:NZ_CP088223.1/CP088223.1; plasmid pEh60-3:NZ_CP088224.1/CP088224.1; plasmid pEh60-4:NZ_CP088225.1/CP088225.1; plasmid pEh60-5:NZ_CP088226.1/CP088226.1; plasmid pEh60-6:NZ_CP088227.1/CP088227.1; plasmid pEh60-7:NZ_CP088228.1/CP088228.1
Enterobacter hormaechei	SH19PTE2				PRJNA724799	GCA_018255815.1	5.1787	54.8407	chromosome:NZ_CP073771.1/CP073771.1; plasmid pYUSHP2-1:NZ_CP073772.1/CP073772.1; plasmid pYUSHP2-2:NZ_CP073773.1/CP073773.1; plasmid pYUSHP2-3:NZ_CP073774.1/CP073774.1; plasmid pYUSHP2-4:NZ_CP073775.1/CP073775.1; plasmid pYUSHP2-5:NZ_CP073776.1/CP073776.1; plasmid pYUSHP2-6:NZ_CP073777.1/CP073777.1
Enterobacter hormaechei	EGYMCRVIM				PRJNA630061	GCA_013046845.1	5.18821	54.7057	chromosome:NZ_CP053190.1/CP053190.1; plasmid pMS-37a:NZ_CP053191.1/CP053191.1; plasmid pMS-37b:NZ_CP053192.1/CP053192.1; plasmid pMS-37c:NZ_CP053193.1/CP053193.1; plasmid pMS-37d:NZ_CP053194.1/CP053194.1
Enterobacter hormaechei	STN0717-64				PRJDB9036	GCA_015137995.1	5.27427	54.9209	chromosome:NZ_AP022510.1/AP022510.1; plasmid pSTN0717-64-1:NZ_AP022511.1/AP022511.1; plasmid pSTN0717-64-2:NZ_AP022512.1/AP022512.1
Enterobacter hormaechei	RHBSTW-00642				PRJNA605147	GCA_013734275.1	5.22247	54.9291	chromosome:NZ_CP056676.1/CP056676.1; plasmid pRHBSTW-00642_2:NZ_CP056677.1/CP056677.1; plasmid pRHBSTW-00642_3:NZ_CP056678.1/CP056678.1; plasmid pRHBSTW-00642_4:NZ_CP056679.1/CP056679.1; plasmid pRHBSTW-00642_5:NZ_CP056680.1/CP056680.1; plasmid pRHBSTW-00642_6:NZ_CP056681.1/CP056681.1
Enterobacter hormaechei	Eho-2				PRJNA599404	GCA_015910365.1	5.25576	55.0316	chromosome:NZ_CP047757.1/CP047757.1; plasmid pEcl2-1:NZ_CP047758.1/CP047758.1; plasmid pEcl2-2:NZ_CP047759.1/CP047759.1; plasmid pEcl2-3:NZ_CP047760.1/CP047760.1; plasmid pEcl2-4:NZ_CP047761.1/CP047761.1; plasmid pEcl2-5:NZ_CP047762.1/CP047762.1; plasmid pEcl2-6:NZ_CP047763.1/CP047763.1; plasmid pEcl2-7:NZ_CP047764.1/CP047764.1
Enterobacter hormaechei	MS7884A				PRJNA383436	GCA_002237465.1	5.26712	54.8685	chromosome:NZ_CP022532.1/CP022532.1; plasmid pMS7884A:NZ_CP022533.1/CP022533.1; plasmid pMS7884B:NZ_CP022534.1/CP022534.1
Enterobacter hormaechei	A1				PRJNA302185	GCA_003408595.1	5.38255	54.9572	chromosome:NZ_CP031574.1/CP031574.1; plasmid pIncAC2-1502264:NZ_CP031576.1/CP031576.1; plasmid pIncHI2-1502264:NZ_CP031575.1/CP031575.1
Enterobacter hormaechei	48947CZ				PRJNA772913	GCA_020695705.1	5.2697	54.643	chromosome:NZ_CP085774.1/CP085774.1; plasmid p48947CZ_1:NZ_CP085775.1/CP085775.1; plasmid p48947CZ_2:NZ_CP085776.1/CP085776.1; plasmid p48947CZ_3:NZ_CP085777.1/CP085777.1; plasmid p48947CZ_IncHI2:NZ_CP085778.1/CP085778.1; plasmid p48947CZ_VIM1:NZ_CP085779.1/CP085779.1
Enterobacter hormaechei	FUJ80068				PRJDB13518	GCA_023735495.1	5.31418	54.836	chromosome:NZ_AP025851.1/AP025851.1; plasmid pFJMB80068_1:NZ_AP025852.1/AP025852.1; plasmid pFJMB80068_2:NZ_AP025853.1/AP025853.1; plasmid pFJMB80068_3:NZ_AP025854.1/AP025854.1
Enterobacter hormaechei	AMS-38				PRJNA616711	GCA_012562255.1	5.31662	54.9352	chromosome:NZ_CP051132.1/CP051132.1; plasmid pAMS-38a:NZ_CP051133.1/CP051133.1; plasmid pAMS-38b:NZ_CP051134.1/CP051134.1; plasmid pAMS-38c:NZ_CP051135.1/CP051135.1; plasmid pAMS-38d:NZ_CP051136.1/CP051136.1
Enterobacter hormaechei	FUJ80379				PRJDB13518	GCA_024182025.1	5.27684	54.5269	chromosome:NZ_AP025842.1/AP025842.1; plasmid pFJMB80379_1:NZ_AP025843.1/AP025843.1; plasmid pFJMB80379_2:NZ_AP025844.1/AP025844.1; plasmid pFJMB80379_3:NZ_AP025845.1/AP025845.1; plasmid pFJMB80379_4:NZ_AP025846.1/AP025846.1
Enterobacter hormaechei	RHBSTW-00333				PRJNA605147	GCA_013738375.1	5.21502	54.9466	chromosome:NZ_CP056719.1/CP056719.1; plasmid pRHBSTW-00333_2:NZ_CP056720.1/CP056720.1; plasmid pRHBSTW-00333_3:NZ_CP056721.1/CP056721.1; plasmid pRHBSTW-00333_4:NZ_CP056722.1/CP056722.1; plasmid pRHBSTW-00333_5:NZ_CP056723.1/CP056723.1; plasmid pRHBSTW-00333_6:NZ_CP056724.1/CP056724.1; plasmid pRHBSTW-00333_7:NZ_CP056725.1/CP056725.1; plasmid pRHBSTW-00333_8:NZ_CP056726.1/CP056726.1
Enterobacter hormaechei	EB_P9_L5_03.19				PRJNA562727	GCA_008931785.1	5.39945	54.8265	chromosome:NZ_CP043766.1/CP043766.1; plasmid unnamed1:NZ_CP043768.1/CP043768.1; plasmid unnamed2:NZ_CP043769.1/CP043769.1; plasmid pIMPIncH12_331kb:NZ_CP043767.1/CP043767.1
Enterobacter hormaechei	EC48293				PRJNA700516	GCA_016939555.1	5.33153	54.8861	chromosome:NZ_CP070534.1/CP070534.1; plasmid p48293_1:NZ_CP070533.1/CP070533.1; plasmid p48293_Col:NZ_CP070532.1/CP070532.1; plasmid p48293_IncN:NZ_CP070531.1/CP070531.1; plasmid p48293_KPC:NZ_CP070530.1/CP070530.1
Enterobacter hormaechei	AR_038				PRJNA316321	GCA_003288475.1	5.28642	55.2654	chromosome:NZ_CP030347.1/CP030347.1; plasmid unnamed1:NZ_CP030345.1/CP030345.1; plasmid unnamed2:NZ_CP030346.1/CP030346.1; plasmid unnamed3:NZ_CP030348.1/CP030348.1; plasmid unnamed4:NZ_CP030349.1/CP030349.1; plasmid unnamed5:NZ_CP030350.1/CP030350.1
Enterobacter hormaechei	2013_1a				PRJNA302185	GCA_003408555.1	5.37908	54.8771	chromosome:NZ_CP031565.1/CP031565.1; plasmid pIncAC2-1301491:NZ_CP031570.1/CP031570.1; plasmid pIncHI2-1301491:NZ_CP031567.1/CP031567.1; plasmid pSHV12-1301491:NZ_CP031568.1/CP031568.1; plasmid pIncFIB-1301491:NZ_CP031569.1/CP031569.1; plasmid pIncLM-1301491:NZ_CP031566.1/CP031566.1
Enterobacter hormaechei	FUJ80380				PRJDB13518	GCA_023735975.1	5.33969	54.8686	chromosome:NZ_AP025923.1/AP025923.1; plasmid pFJMB80380_1:NZ_AP025924.1/AP025924.1; plasmid pFJMB80380_2:NZ_AP025925.1/AP025925.1; plasmid pFJMB80380_3:NZ_AP025926.1/AP025926.1
Enterobacter hormaechei	FUJ80158				PRJDB13518	GCA_023735775.1	5.34629	54.8593	chromosome:NZ_AP025883.1/AP025883.1; plasmid pFJMB80158_1:NZ_AP025884.1/AP025884.1; plasmid pFJMB80158_2:NZ_AP025885.1/AP025885.1; plasmid pFJMB80158_3:NZ_AP025886.1/AP025886.1
Enterobacter hormaechei	FUJ80063				PRJDB13518	GCA_023735475.1	5.35722	54.8405	chromosome:NZ_AP025847.1/AP025847.1; plasmid pFJMB0063_3:NZ_AP025850.1/AP025850.1; plasmid pFJMB80063_1:NZ_AP025848.1/AP025848.1; plasmid pFJMB80063_2:NZ_AP025849.1/AP025849.1
Enterobacter hormaechei	cre64				PRJNA524070	GCA_023612875.1	5.53726	54.3745	chromosome:NZ_CP039388.1/CP039388.1; plasmid unnamed1:NZ_CP039389.1/CP039389.1; plasmid unnamed2:NZ_CP039390.1/CP039390.1; plasmid unnamed3:NZ_CP039391.1/CP039391.1; plasmid unnamed4:NZ_CP039392.1/CP039392.1
Enterobacter hormaechei	57816CZ				PRJNA772913	GCA_020695585.1	5.31746	54.9094	chromosome:NZ_CP085753.1/CP085753.1; plasmid p57816CZ_Col:NZ_CP085754.1/CP085754.1; plasmid p57816CZ_MCR_9:NZ_CP085755.1/CP085755.1; plasmid p57816CZ_VIM:NZ_CP085756.1/CP085756.1
Enterobacter hormaechei	L51				PRJNA495112	GCA_009738085.1	5.36265	54.3896	chromosome:NZ_CP033102.1/CP033102.1; plasmid pEHZJ1:NZ_CP033103.1/CP033103.1
Enterobacter hormaechei	FUJ80178				PRJDB13518	GCA_023735795.1	5.39361	54.8629	chromosome:NZ_AP025887.1/AP025887.1; plasmid pFJMB80178_1:NZ_AP025888.1/AP025888.1; plasmid pFJMB80178_2:NZ_AP025889.1/AP025889.1; plasmid pFJMB80178_3:NZ_AP025890.1/AP025890.1
Enterobacter hormaechei	FUJ80382				PRJDB13518	GCA_023736015.1	5.39665	54.8257	chromosome:NZ_AP025931.1/AP025931.1; plasmid pFJMB80382_1:NZ_AP025932.1/AP025932.1; plasmid pFJMB80382_2:NZ_AP025933.1/AP025933.1; plasmid pFJMB80382_3:NZ_AP025934.1/AP025934.1; plasmid pFJMB80382_4:NZ_AP025935.1/AP025935.1
Enterobacter hormaechei	E1532				PRJNA911934	GCA_027271235.1	5.34042	54.7606	chromosome:CP114571.1; plasmid pE1532-4:CP114572.1; plasmid pE1532-KPC:CP114573.1; plasmid pE1532-MCR:CP114574.1; plasmid pE1532-NDM:CP114575.1
Enterobacter hormaechei	ECC2783				PRJNA894355	GCA_026015945.1	5.38802	54.6303	chromosome:CP110354.1; plasmid pECC2783_a:CP110355.1; plasmid pECC2783_b:CP110356.1; plasmid pECC2783_c:CP110357.1; plasmid pECC2783_d:CP110358.1
Enterobacter hormaechei	FUJ80375				PRJDB13518	GCA_023735895.1	5.39469	54.863	chromosome:NZ_AP025907.1/AP025907.1; plasmid pFJMB80375_1:NZ_AP025908.1/AP025908.1; plasmid pFJMB80375_2:NZ_AP025909.1/AP025909.1; plasmid pFJMB80375_3:NZ_AP025910.1/AP025910.1
Enterobacter hormaechei	FUJ80191				PRJDB13518	GCA_023735835.1	5.40209	54.8394	chromosome:NZ_AP025895.1/AP025895.1; plasmid pFJMB80191_1:NZ_AP025896.1/AP025896.1; plasmid pFJMB80191_2:NZ_AP025897.1/AP025897.1; plasmid pFJMB80191_3:NZ_AP025898.1/AP025898.1
Enterobacter hormaechei	2022CK-00700				PRJNA812595	GCA_028622735.1	5.38497	54.7453	chromosome:CP117750.1; plasmid unnamed1:CP117751.1; plasmid unnamed2:CP117752.1; plasmid unnamed3:CP117753.1; plasmid unnamed4:CP117754.1; plasmid unnamed5:CP117755.1; plasmid unnamed6:CP117756.1; plasmid unnamed7:CP117757.1; plasmid unnamed8:CP117758.1
Enterobacter hormaechei	FUJ80156				PRJDB13518	GCA_023735755.1	5.40536	54.8312	chromosome:NZ_AP025879.1/AP025879.1; plasmid pFJMB80156_1:NZ_AP025880.1/AP025880.1; plasmid pFJMB80156_2:NZ_AP025881.1/AP025881.1; plasmid pFJMB80156_3:NZ_AP025882.1/AP025882.1
Enterobacter hormaechei	FUJ80182				PRJDB13518	GCA_023735815.1	5.41527	54.7541	chromosome:NZ_AP025891.1/AP025891.1; plasmid pFJMB80182_1:NZ_AP025892.1/AP025892.1; plasmid pFJMB80182_2:NZ_AP025893.1/AP025893.1; plasmid pFJMB80182_3:NZ_AP025894.1/AP025894.1
Enterobacter hormaechei	ENCL48212				PRJNA647546	GCA_013873655.1	5.34783	54.846	chromosome:NZ_CP059414.1/CP059414.1; plasmid p48212_COL:NZ_CP059415.1/CP059415.1; plasmid p48212_IncFIB:NZ_CP059416.1/CP059416.1; plasmid p48212_MCR:NZ_CP059413.1/CP059413.1; plasmid pKPC_48212_VIM:NZ_CP059417.1/CP059417.1
Enterobacter hormaechei	ENCL49790				PRJNA647548	GCA_013873945.1	5.34812	54.8457	chromosome:NZ_CP059422.1/CP059422.1; plasmid p49790_COL:NZ_CP059423.1/CP059423.1; plasmid p49790_IncFIB:NZ_CP059424.1/CP059424.1; plasmid p49790_MCR:NZ_CP059425.1/CP059425.1; plasmid pKPC_49790_VIM_1:NZ_CP059426.1/CP059426.1
Enterobacter hormaechei	FUJ80151				PRJDB13518	GCA_023735695.1	5.41455	54.7734	chromosome:NZ_AP025867.1/AP025867.1; plasmid pFJMB80151_1:NZ_AP025868.1/AP025868.1; plasmid pFJMB80151_2:NZ_AP025869.1/AP025869.1; plasmid pFJMB80151_3:NZ_AP025870.1/AP025870.1
Enterobacter hormaechei	189				PRJNA600798	GCA_015238615.1	5.41774	55.2016	chromosome:NZ_CP047965.1/CP047965.1; plasmid pECL189-1:NZ_CP047966.1/CP047966.1; plasmid pECL189-2:NZ_CP047967.1/CP047967.1; plasmid pECL189-3:NZ_CP047968.1/CP047968.1; plasmid pECL189-4:NZ_CP047969.1/CP047969.1
Enterobacter hormaechei	ZHH				PRJNA648784	GCA_014117285.1	5.41582	54.5502	chromosome:NZ_CP059711.1/CP059711.1; plasmid pZHH-1:NZ_CP059712.1/CP059712.1; plasmid pZHH-2:NZ_CP059713.1/CP059713.1; plasmid pZHH-3:NZ_CP059714.1/CP059714.1; plasmid pZHH-4:NZ_CP059715.1/CP059715.1; plasmid pZHH-5:NZ_CP059716.1/CP059716.1
Enterobacter hormaechei	FUJ80152				PRJDB13518	GCA_023735715.1	5.42428	54.7374	chromosome:NZ_AP025871.1/AP025871.1; plasmid pFJMB80152_1:NZ_AP025872.1/AP025872.1; plasmid pFJMB80152_2:NZ_AP025873.1/AP025873.1; plasmid pFJMB80152_3:NZ_AP025874.1/AP025874.1
Enterobacter hormaechei	FUJ80146				PRJDB13518	GCA_023735615.1	5.42153	54.7867	chromosome:NZ_AP025863.1/AP025863.1; plasmid pFJMB80146_1:NZ_AP025864.1/AP025864.1; plasmid pFJMB80146_2:NZ_AP025865.1/AP025865.1; plasmid pFJMB80146_3:NZ_AP025866.1/AP025866.1
Enterobacter hormaechei	FUJ80144				PRJDB13518	GCA_023735515.1	5.4193	54.7886	chromosome:NZ_AP025855.1/AP025855.1; plasmid pFJMB80144_1:NZ_AP025856.1/AP025856.1; plasmid pFJMB80144_2:NZ_AP025857.1/AP025857.1; plasmid pFJMB80144_3:NZ_AP025858.1/AP025858.1
Enterobacter hormaechei	FUJ80145				PRJDB13518	GCA_023735535.1	5.42912	54.769	chromosome:NZ_AP025859.1/AP025859.1; plasmid pFJMB80145_1:NZ_AP025860.1/AP025860.1; plasmid pFJMB80145_2:NZ_AP025861.1/AP025861.1; plasmid pFJMB80145_3:NZ_AP025862.1/AP025862.1
Enterobacter hormaechei	FUJ80374				PRJDB13518	GCA_023735875.1	5.42993	54.7603	chromosome:NZ_AP025903.1/AP025903.1; plasmid pFJMB80374_1:NZ_AP025904.1/AP025904.1; plasmid pFJMB80374_2:NZ_AP025905.1/AP025905.1; plasmid pFJMB80374_3:NZ_AP025906.1/AP025906.1
Enterobacter hormaechei	FUJ80377				PRJDB13518	GCA_023735935.1	5.42994	54.7679	chromosome:NZ_AP025915.1/AP025915.1; plasmid pFJMB80377_1:NZ_AP025916.1/AP025916.1; plasmid pFJMB80377_2:NZ_AP025917.1/AP025917.1; plasmid pFJMB80377_3:NZ_AP025918.1/AP025918.1
Enterobacter hormaechei	FUJ80378				PRJDB13518	GCA_023735955.1	5.44914	54.7625	chromosome:NZ_AP025919.1/AP025919.1; plasmid pFJMB80378_1:NZ_AP025920.1/AP025920.1; plasmid pFJMB80378_2:NZ_AP025921.1/AP025921.1; plasmid pFJMB80378_3:NZ_AP025922.1/AP025922.1
Enterobacter hormaechei	FUJ80376				PRJDB13518	GCA_023735915.1	5.43637	54.7468	chromosome:NZ_AP025911.1/AP025911.1; plasmid pFJMB80376_1:NZ_AP025912.1/AP025912.1; plasmid pFJMB80376_2:NZ_AP025913.1/AP025913.1; plasmid pFJMB80376_3:NZ_AP025914.1/AP025914.1
Enterobacter hormaechei	FUJ80381				PRJDB13518	GCA_023735995.1	5.43716	54.7457	chromosome:NZ_AP025927.1/AP025927.1; plasmid pFJMB80381_1:NZ_AP025928.1/AP025928.1; plasmid pFJMB80381_2:NZ_AP025929.1/AP025929.1; plasmid pFJMB80381_3:NZ_AP025930.1/AP025930.1
Enterobacter hormaechei	FUJ80153				PRJDB13518	GCA_023735735.1	5.43839	54.747	chromosome:NZ_AP025875.1/AP025875.1; plasmid pFJMB80153_1:NZ_AP025876.1/AP025876.1; plasmid pFJMB80153_2:NZ_AP025877.1/AP025877.1; plasmid pFJMB80153_3:NZ_AP025878.1/AP025878.1
Enterobacter hormaechei	FUJ80334				PRJDB13518	GCA_023735855.1	5.44171	54.7457	chromosome:NZ_AP025899.1/AP025899.1; plasmid pFJMB80334_1:NZ_AP025900.1/AP025900.1; plasmid pFJMB80334_2:NZ_AP025901.1/AP025901.1; plasmid pFJMB80334_3:NZ_AP025902.1/AP025902.1
Enterobacter hormaechei	Eho-4				PRJNA599404	GCA_015910285.1	5.52202	54.6816	chromosome:NZ_CP047740.1/CP047740.1; plasmid pEcl4-1:NZ_CP047741.1/CP047741.1; plasmid pEcl4-2:NZ_CP047742.1/CP047742.1; plasmid pEcl4-3:NZ_CP047743.1/CP047743.1; plasmid pEcl4-4:NZ_CP047744.1/CP047744.1; plasmid pEcl4-5:NZ_CP047745.1/CP047745.1; plasmid pEcl4-6:NZ_CP047746.1/CP047746.1; plasmid pEcl4-7:NZ_CP047747.1/CP047747.1; plasmid pEcl4-8:NZ_CP047748.1/CP047748.1
Enterobacter hormaechei	C45				PRJNA550014	GCA_008931645.1	5.53847	54.8083	chromosome:NZ_CP042551.1/CP042551.1; plasmid pC45_001:NZ_CP042552.1/CP042552.1; plasmid pC45_002:NZ_CP042553.1/CP042553.1; plasmid pC45_003:NZ_CP042554.1/CP042554.1; plasmid pC45_004:NZ_CP042555.1/CP042555.1
Enterobacter hormaechei	20710				PRJNA476055	GCA_003264955.1	5.54502	54.5399	chromosome:NZ_CP030076.1/CP030076.1; plasmid p3-20710:NZ_CP030077.1/CP030077.1; plasmid p4-20710:NZ_CP030078.1/CP030078.1; plasmid p5-20710:NZ_CP030079.1/CP030079.1; plasmid pIMP-20710:NZ_CP030080.1/CP030080.1; plasmid pVIM-20710:NZ_CP030081.1/CP030081.1
Enterobacter hormaechei	Eho-E1				PRJNA599404	GCA_022023895.1	5.62053	54.4986	chromosome:NZ_CP066094.1/CP066094.1; plasmid pEhoE1-1:NZ_CP066095.1/CP066095.1; plasmid pEhoE1-2:NZ_CP066096.1/CP066096.1; plasmid pEhoE1-3:NZ_CP066097.1/CP066097.1; plasmid pEhoE1-4:NZ_CP066098.1/CP066098.1; plasmid pEhoE1-5:NZ_CP066099.1/CP066099.1; plasmid pEhoE1-6:NZ_CP066100.1/CP066100.1
Enterobacter hormaechei	Eho-E3				PRJNA599404	GCA_015910345.1	5.63992	54.49	chromosome:NZ_CP049021.1/CP049021.1; plasmid pEclE3-1:NZ_CP049022.1/CP049022.1; plasmid pEclE3-2:NZ_CP049023.1/CP049023.1; plasmid pEclE3-3:NZ_CP049024.1/CP049024.1; plasmid pEclE3-4:NZ_CP049025.1/CP049025.1; plasmid pEclE3-5:NZ_CP049026.1/CP049026.1; plasmid pEclE3-6:NZ_CP049027.1/CP049027.1
Enterobacter hormaechei	Eho-E4				PRJNA599404	GCA_015910325.1	5.65213	54.4827	chromosome:NZ_CP048696.1/CP048696.1; plasmid pEclE4-1:NZ_CP048697.1/CP048697.1; plasmid pEclE4-2:NZ_CP048698.1/CP048698.1; plasmid pEclE4-3:NZ_CP048699.1/CP048699.1; plasmid pEclE4-4:NZ_CP048700.1/CP048700.1; plasmid pEclE4-5:NZ_CP048701.1/CP048701.1; plasmid pEclE4-6:NZ_CP048702.1/CP048702.1
Enterobacter hormaechei subsp. hoffmannii	DSM 14563				PRJNA259658	GCA_001729745.1	4.67857	55.3072	chromosome:NZ_CP017186.1/CP017186.1; plasmid pDSMZ14563:NZ_CP017187.1/CP017187.1
Enterobacter hormaechei subsp. hoffmannii	OIPH-N069				PRJDB8177	GCA_010319625.1	4.99088	54.941	chromosome:NZ_AP019817.1/AP019817.1; plasmid pN069_1:NZ_AP019818.1/AP019818.1; plasmid pN069_2:NZ_AP019819.1/AP019819.1; plasmid pN069_3:NZ_AP019820.1/AP019820.1; plasmid pN069_4:NZ_AP019821.1/AP019821.1
Enterobacter hormaechei subsp. hoffmannii	Eh1				PRJNA339843	GCA_009834325.1	5.14488	54.973	chromosome:NZ_CP034754.1/CP034754.1; plasmid p1:NZ_CP034755.1/CP034755.1; plasmid p2:NZ_CP034756.1/CP034756.1; plasmid p3:NZ_CP034757.1/CP034757.1; plasmid p4:NZ_CP034758.1/CP034758.1
Enterobacter hormaechei subsp. hoffmannii	AR_0365				PRJNA316321	GCA_002968455.1	5.3342	54.6514	chromosome:NZ_CP027142.1/CP027142.1; plasmid unnamed1:NZ_CP027144.1/CP027144.1; plasmid unnamed2:NZ_CP027145.1/CP027145.1; plasmid unnamed3:NZ_CP027143.1/CP027143.1; plasmid unnamed4:NZ_CP027141.1/CP027141.1
Enterobacter hormaechei subsp. hoffmannii ECNIH3	ECNIH3				PRJNA202894	GCA_000750225.1	5.06139	54.5891	chromosome:NZ_CP008897.1/CP008897.1; plasmid pENT-d4a:NZ_CP008900.1/CP008900.1; plasmid pENT-8a4:NZ_CP008899.1/CP008899.1; plasmid pKPC-47e:NZ_CP008901.1/CP008901.1; plasmid pENT-576:NZ_CP008898.1/CP008898.1
Enterobacter hormaechei subsp. hoffmannii ECR091	ECR091				PRJNA202892	GCA_000750275.1	4.95989	54.7421	chromosome:NZ_CP008905.1/CP008905.1; plasmid pENT-4bd:NZ_CP008907.1/CP008907.1; plasmid pENT-08e:NZ_CP008906.1/CP008906.1; plasmid pKPC-47e:NZ_CP008908.1/CP008908.1
Enterobacter hormaechei subsp. hormaechei	ECC33				PRJNA845926	GCA_025266795.1	4.82192	55.1596	chromosome:NZ_CP098486.1/CP098486.1; plasmid pECC33-49:NZ_CP098487.1/CP098487.1; plasmid pECC33-57:NZ_CP098488.1/CP098488.1
Enterobacter hormaechei subsp. hormaechei	34983				PRJNA259658	GCA_000814205.1	5.06373	54.8409	chromosome:NZ_CP010377.1/CP010377.1; plasmid p34983-328.905kb:NZ_CP010380.1/CP010380.1; plasmid p34983-43.621kb:NZ_CP010379.1/CP010379.1; plasmid p34983-59.134kb:NZ_CP010378.1/CP010378.1
Enterobacter hormaechei subsp. oharae	DSM 16687				PRJNA259658	GCA_001729705.1	4.72432	55.6	chromosome:NZ_CP017180.1/CP017180.1
Enterobacter hormaechei subsp. oharae	FDAARGOS_1533				PRJNA231221	GCA_020097195.1	4.7316	55.5947	chromosome:NZ_CP083613.1/CP083613.1; plasmid unnamed1:NZ_CP083614.1/CP083614.1; plasmid unnamed2:NZ_CP083615.1/CP083615.1
Enterobacter hormaechei subsp. steigerwaltii	JT.WLB1A				PRJNA877370	GCA_025244885.1	4.55387	55.8	chromosome:NZ_CP104284.1/CP104284.1
Enterobacter hormaechei subsp. steigerwaltii	WYTS.MG41				PRJNA917514	GCA_027920365.1	4.65632	55.6	chromosome:CP115874.1
Enterobacter hormaechei subsp. steigerwaltii	DSM 16691				PRJNA259658	GCA_001729725.1	4.78248	55.6	chromosome:NZ_CP017179.1/CP017179.1
Enterobacter hormaechei subsp. steigerwaltii	VKH10				PRJNA794990	GCA_024218835.1	4.8555	55.4077	chromosome:NZ_CP100388.1/CP100388.1; plasmid pVKH10:NZ_CP100389.1/CP100389.1
Enterobacter hormaechei subsp. steigerwaltii	4236				PRJNA877279	GCA_025311595.1	4.96017	55.4061	chromosome:NZ_CP104405.1/CP104405.1; plasmid pEH4236:NZ_CP104406.1/CP104406.1
Enterobacter hormaechei subsp. steigerwaltii	csa13R				PRJNA877279	GCA_025311555.1	4.964	55.5039	chromosome:NZ_CP104403.1/CP104403.1; plasmid pEH4236:NZ_CP104404.1/CP104404.1
Enterobacter hormaechei subsp. steigerwaltii	colR				PRJNA877279	GCA_025311535.1	4.98771	55.4066	chromosome:NZ_CP104401.1/CP104401.1; plasmid pEH4236:NZ_CP104402.1/CP104402.1
Enterobacter hormaechei subsp. steigerwaltii	ME-1				PRJNA549322	GCA_007556795.1	5.09187	55.0832	chromosome:NZ_CP041733.1/CP041733.1; plasmid pME-1a:NZ_CP041734.1/CP041734.1; plasmid pME-1b:NZ_CP041735.1/CP041735.1; plasmid pME-1c:NZ_CP041736.1/CP041736.1; plasmid pME-1d:NZ_CP041737.1/CP041737.1
Enterobacter hormaechei subsp. steigerwaltii	08-175				PRJNA607616	GCA_019355415.1	5.0974	55.0614	chromosome:NZ_CP049290.1/CP049290.1; plasmid pHS08-175-1:NZ_CP049291.1/CP049291.1; plasmid pHS08-175-3:NZ_CP049292.1/CP049292.1; plasmid pHS08-175-4:NZ_CP049293.1/CP049293.1; plasmid pHS08-175-5:NZ_CP049294.1/CP049294.1; plasmid pHS08-175-6:NZ_CP049295.1/CP049295.1
Enterobacter hormaechei subsp. steigerwaltii	C309				PRJEB25613	GCA_900322715.1	5.20077	54.9235	chromosome C309:NZ_LT991954.1/LT991954.1; plasmid pC309-VIM4:NZ_LT991955.1/LT991955.1; plasmid pC309-p2:NZ_LT991956.1/LT991956.1
Enterobacter hormaechei subsp. steigerwaltii	14269-yvys				PRJNA762162	GCA_023023665.1	5.19203	54.8266	chromosome:NZ_CP083849.1/CP083849.1; plasmid p14269_1:NZ_CP083850.1/CP083850.1; plasmid p14269_2:NZ_CP083851.1/CP083851.1; plasmid p14269_3:NZ_CP083852.1/CP083852.1
Enterobacter hormaechei subsp. steigerwaltii	34977				PRJNA259658	GCA_000814125.3	5.20925	54.914	chromosome:NZ_CP010376.2/CP010376.2; plasmid p34977-263.138kb:NZ_CP012170.1/CP012170.1; plasmid p34977-43.621kb:NZ_CP010374.1/CP010374.1; plasmid p34977-5.006kb:NZ_CP010375.2/CP010375.2
Enterobacter hormaechei subsp. steigerwaltii	BD-50-Eh				PRJNA664791	GCA_015535675.1	5.3129	54.8428	chromosome:NZ_CP063224.1/CP063224.1; plasmid pBD-50-Eh_2:NZ_CP063225.1/CP063225.1; plasmid pBD-50-Eh_3:NZ_CP063226.1/CP063226.1; plasmid pBD-50-Eh_4:NZ_CP063228.1/CP063228.1; plasmid pBD-50-Eh_VIM-1:NZ_CP063227.1/CP063227.1
Enterobacter hormaechei subsp. steigerwaltii	34998				PRJNA259658	GCA_000807425.4	5.30352	55.4399	chromosome:NZ_CP012167.1/CP012167.1; plasmid p34998-106.409kb:NZ_CP010383.2/CP010383.2; plasmid p34998-210.894kb:NZ_CP012169.1/CP012169.1; plasmid p34998-239.973kb:NZ_CP012168.1/CP012168.1; plasmid p34998-4.921kb:NZ_CP010381.1/CP010381.1; plasmid p34998-53.129kb:NZ_CP010382.1/CP010382.1
Enterobacter hormaechei subsp. xiangfangensis	LMG27195				PRJNA259658	GCA_001729785.1	4.66185	55.3	chromosome:NZ_CP017183.1/CP017183.1
Enterobacter hormaechei subsp. xiangfangensis	F81Y				PRJNA951873	GCA_029639565.1	4.6729	0	chromosome:NZ_CP121269.1/CP121269.1
Enterobacter hormaechei subsp. xiangfangensis	OSUCZKPC4-74				PRJNA686409	GCA_022376795.1	5.28911	54.585	chromosome:CP067065.1; plasmid pOSUCZKPC4-74-1:CP067063.1; plasmid pOSUCZKPC4-74-2:CP067064.1
Enterobacter hormaechei subsp. xiangfangensis	WCHEX045001				PRJNA415108	GCA_003964795.2	4.86473	55.077	chromosome:NZ_CP043382.1/CP043382.1; plasmid p1_045001:NZ_CP043384.1/CP043384.1; plasmid pNDM1_045001:NZ_CP043383.1/CP043383.1; plasmid p2_045001:NZ_CP043385.1/CP043385.1
Enterobacter hormaechei subsp. xiangfangensis	Pb204				PRJNA475446	GCA_003254805.1	4.96371	55.3868	chromosome:NZ_CP030007.1/CP030007.1; plasmid pPb204001:NZ_CP030008.1/CP030008.1; plasmid pPb204002:NZ_CP030009.1/CP030009.1
Enterobacter hormaechei subsp. xiangfangensis	CNCI 7				PRJNA721536	GCA_030062075.1	4.98135	54.8493	chromosome:CP112980.1; plasmid IncHI2-IncHI2A:CP112981.1
Enterobacter hormaechei subsp. xiangfangensis	MDCL 3				PRJNA721536	GCA_028752775.1	5.00018	55.1279	chromosome:CP115150.1; plasmid ColRNAI:CP115152.1; plasmid IncHI1BpNDM-MAR:CP115151.1
Enterobacter hormaechei subsp. xiangfangensis	HD8642				PRJNA824643	GCA_026109755.1	5.01684	55.3368	chromosome:NZ_CP095276.1/CP095276.1; plasmid pHD8642-1:NZ_CP095277.1/CP095277.1; plasmid pHD8642-2:NZ_CP095278.1/CP095278.1; plasmid pHD8642-NDM:NZ_CP095279.1/CP095279.1
Enterobacter hormaechei subsp. xiangfangensis	34399				PRJNA259658	GCA_000814225.1	5.05615	55.0886	chromosome:NZ_CP010384.1/CP010384.1; plasmid p34399-106.698kb:NZ_CP010385.1/CP010385.1; plasmid p34399-121.660kb:NZ_CP010386.1/CP010386.1; plasmid p34399-43.500kb:NZ_CP010387.1/CP010387.1
Enterobacter hormaechei subsp. xiangfangensis	Ec61				PRJNA630224	GCA_014931695.1	5.1235	55.1829	chromosome:NZ_CP053103.1/CP053103.1; plasmid pEc61A:NZ_CP053104.1/CP053104.1; plasmid pEc61B:NZ_CP053105.1/CP053105.1; plasmid pEc61C:NZ_CP053106.1/CP053106.1
Enterobacter hormaechei subsp. xiangfangensis	34978				PRJNA259658	GCA_000807405.4	5.16099	55.0167	chromosome:NZ_CP012165.1/CP012165.1; plasmid p34978-13.828kb:NZ_CP010366.2/CP010366.2; plasmid p34978-139.941kb:NZ_CP010363.1/CP010363.1; plasmid p34978-2.725kb:NZ_CP012166.1/CP012166.1; plasmid p34978-4.938kb:NZ_CP010364.1/CP010364.1; plasmid p34978-5.413kb:NZ_CP010367.1/CP010367.1; plasmid p34978-70.092kb:NZ_CP010365.1/CP010365.1
Enterobacter hormaechei subsp. xiangfangensis	OSUVMCKPC4-2				PRJNA417482	GCA_003382725.1	5.21538	54.6625	chromosome:NZ_CP029246.1/CP029246.1; plasmid pOSUEC_D:NZ_CP029248.1/CP029248.1; plasmid pOSUEC_F:NZ_CP029247.1/CP029247.1
Enterobacter hormaechei subsp. xiangfangensis	OSUKPC4_L				PRJNA417482	GCA_003586025.1	5.21388	54.6594	chromosome:NZ_CP024908.1/CP024908.1; plasmid pOSUEC_L:NZ_CP024909.1/CP024909.1; plasmid pOSUKPC4:NZ_CP024910.1/CP024910.1
Enterobacter hormaechei subsp. xiangfangensis	OSUCZKPC4-140				PRJNA686409	GCA_022376815.1	5.24407	54.7282	chromosome:NZ_CP066553.1/CP066553.1; plasmid pOSUCZ140_1:NZ_CP066554.1/CP066554.1; plasmid pOSUCZ140_2:NZ_CP066555.1/CP066555.1; plasmid pOSUCZ140_3:NZ_CP066556.1/CP066556.1
Enterobacter hormaechei subsp. xiangfangensis	va18651				PRJNA837392	GCA_024585325.1	5.38965	54.8601	chromosome:NZ_CP097342.1/CP097342.1; plasmid p1_va18651:NZ_CP097343.1/CP097343.1; plasmid p2_va18651:NZ_CP097344.1/CP097344.1; plasmid p3-va18651:NZ_CP097345.1/CP097345.1; plasmid p4_va18651:NZ_CP097346.1/CP097346.1
Enterobacter huaxiensis	090008 = WCHEHu090008				PRJNA415108	GCA_003594935.2	5.03775	55.7412	chromosome:NZ_CP043342.1/CP043342.1; plasmid p1_090008:NZ_CP043343.1/CP043343.1
Enterobacter kobei	CDL29		lcl|NZ_CP071178.1_prot_WP_023338377.1_2284	lcl|NZ_CP071178.1_prot_WP_063943343.1_2287	PRJNA705514	GCA_023612495.1	4.65965	55	chromosome:NZ_CP071178.1/CP071178.1
Enterobacter kobei	ENHKU01		lcl|NC_018405.1_prot_WP_014884072.1_2446	lcl|NC_018405.1_prot_WP_014884075.1_2449	PRJNA170442	GCA_000286275.1	4.72658	55.1	chromosome:NC_018405.1/CP003737.1
Enterobacter kobei	11778-yvys		lcl|NZ_CP083828.1_prot_WP_014884072.1_2361	lcl|NZ_CP083828.1_prot_WP_045135526.1_2364	PRJNA762162	GCA_023023125.1	4.78048	55.14	chromosome:NZ_CP083828.1/CP083828.1; plasmid p11778_1:NZ_CP083829.1/CP083829.1
Enterobacter kobei	6		lcl|NZ_CP088119.1_prot_WP_023338377.1_2513		PRJNA780373	GCA_022559745.1	4.86069	55	chromosome:NZ_CP088119.1/CP088119.1
Enterobacter kobei	SG.H2a		lcl|NZ_CP104724.1_prot_WP_261660012.1_2290	lcl|NZ_CP104724.1_prot_WP_196347743.1_2293	PRJNA880756	GCA_025398875.1	4.8332	54.8963	chromosome:NZ_CP104724.1/CP104724.1; plasmid pSG.H2a_1:NZ_CP104725.1/CP104725.1; plasmid pSG.H2a_2:NZ_CP104726.1/CP104726.1
Enterobacter kobei	C210239		lcl|NZ_CP097572.1_prot_WP_014884072.1_2466	lcl|NZ_CP097572.1_prot_WP_045135526.1_2469	PRJNA838260	GCA_023558885.1	4.8857	54.8	chromosome:NZ_CP097572.1/CP097572.1
Enterobacter kobei	S18_CRE18		lcl|CP075345.1_prot_WBN88557.1_2039	lcl|CP075345.1_prot_WBN88825.1_2036	PRJNA667445	GCA_027595935.1	4.9526	54.8556	chromosome:CP075345.1; plasmid pCRE18_1:CP075346.1; plasmid pCRE18_2:CP075347.1
Enterobacter kobei	DSM 13645		lcl|NZ_CP017181.1_prot_WP_023330541.1_2429	lcl|NZ_CP017181.1_prot_WP_069602483.1_2432	PRJNA259658	GCA_001729765.1	4.92748	54.9521	chromosome:NZ_CP017181.1/CP017181.1; plasmid pDSMZ13645:NZ_CP017182.1/CP017182.1
Enterobacter kobei	Ek72		lcl|NZ_CP088229.1_prot_WP_023330541.1_2401	lcl|NZ_CP088229.1_prot_WP_249979808.1_2404	PRJNA775676	GCA_023547315.1	5.01409	54.6674	chromosome:NZ_CP088229.1/CP088229.1; plasmid pEk72-1:NZ_CP088230.1/CP088230.1; plasmid pEk72-2:NZ_CP088231.1/CP088231.1; plasmid pEk72-3:NZ_CP088232.1/CP088232.1
Enterobacter kobei	12379-yvys		lcl|NZ_CP083857.1_prot_WP_014884072.1_2291	lcl|NZ_CP083857.1_prot_WP_023337372.1_2294	PRJNA762162	GCA_023023705.1	5.00324	54.5042	chromosome:NZ_CP083857.1/CP083857.1; plasmid p12379_1:NZ_CP083858.1/CP083858.1; plasmid p12379_2:NZ_CP083859.1/CP083859.1; plasmid p12379_3:NZ_CP083860.1/CP083860.1; plasmid p12379_4:NZ_CP083861.1/CP083861.1
Enterobacter kobei	WCHEK045523		lcl|NZ_CP032897.1_prot_WP_121527933.1_3279	lcl|NZ_CP032897.1_prot_WP_048996793.1_3282	PRJNA415108	GCA_003665375.1	5.16679	54.7405	chromosome:NZ_CP032897.1/CP032897.1; plasmid p1_045523:NZ_CP032893.1/CP032893.1; plasmid p2_045523:NZ_CP032894.1/CP032894.1; plasmid pKPC2_045523:NZ_CP032895.1/CP032895.1; plasmid pQnrS2_045523:NZ_CP032896.1/CP032896.1
Enterobacter kobei	EB_P8_L5_01.19		lcl|NZ_CP043511.1_prot_WP_014884072.1_2012	lcl|NZ_CP043511.1_prot_WP_058689966.1_2009	PRJNA562727	GCA_008365235.1	5.1973	54.5635	chromosome:NZ_CP043511.1/CP043511.1; plasmid unnamed1:NZ_CP043512.1/CP043512.1; plasmid unnamed2:NZ_CP043513.1/CP043513.1; plasmid pIMPIncN3_57kb:NZ_CP043516.1/CP043516.1; plasmid unnamed3:NZ_CP043514.1/CP043514.1; plasmid unnamed4:NZ_CP043515.1/CP043515.1; plasmid unnamed5:NZ_CP043517.1/CP043517.1
Enterobacter kobei	STW0522-51		lcl|NZ_AP022431.1_prot_WP_014884072.1_2363	lcl|NZ_AP022431.1_prot_WP_193970844.1_2366	PRJDB9036	GCA_015135595.1	5.16332	54.8238	chromosome:NZ_AP022431.1/AP022431.1; plasmid pSTW0522-51-1:NZ_AP022432.1/AP022432.1; plasmid pSTW0522-51-2:NZ_AP022433.1/AP022433.1; plasmid pSTW0522-51-3:NZ_AP022434.1/AP022434.1; plasmid pSTW0522-51-4:NZ_AP022435.1/AP022435.1; plasmid pSTW0522-51-5:NZ_AP022436.1/AP022436.1; plasmid pSTW0522-51-6:NZ_AP022437.1/AP022437.1
Enterobacter kobei	70			lcl|NZ_CP050073.1_prot_WP_166479294.1_2380	PRJNA604100	GCA_011604705.1	5.18334	54.7309	chromosome:NZ_CP050073.1/CP050073.1; plasmid p070:NZ_CP050074.1/CP050074.1; plasmid p070_A-KPC-2:NZ_CP050075.1/CP050075.1; plasmid p070_B:NZ_CP050076.1/CP050076.1; plasmid p070_C:NZ_CP050077.1/CP050077.1
Enterobacter kobei	STW0522-62		lcl|NZ_AP022452.1_prot_WP_014884072.1_2548	lcl|NZ_AP022452.1_prot_WP_110820707.1_2551	PRJDB9036	GCA_015136055.1	5.24478	54.3555	chromosome:NZ_AP022452.1/AP022452.1; plasmid pSTW0522-62-1:NZ_AP022453.1/AP022453.1; plasmid pSTW0522-62-10:NZ_AP022462.1/AP022462.1; plasmid pSTW0522-62-11:NZ_AP022463.1/AP022463.1; plasmid pSTW0522-62-12:NZ_AP022464.1/AP022464.1; plasmid pSTW0522-62-2:NZ_AP022454.1/AP022454.1; plasmid pSTW0522-62-3:NZ_AP022455.1/AP022455.1; plasmid pSTW0522-62-4:NZ_AP022456.1/AP022456.1; plasmid pSTW0522-62-5:N…
Enterobacter kobei	IB2020		lcl|NZ_CP059481.1_prot_WP_014884072.1_2116	lcl|NZ_CP059481.1_prot_WP_110820707.1_2113	PRJNA647675	GCA_014041955.1	5.41976	54.62	chromosome:NZ_CP059481.1/CP059481.1; plasmid pIB2020_ColE_MCR:NZ_CP059482.1/CP059482.1; plasmid pIB2020_IncA:NZ_CP059480.1/CP059480.1; plasmid pIB2020_IncFIB:NZ_CP059483.1/CP059483.1; plasmid pIB2020_L:NZ_CP059484.1/CP059484.1; plasmid pIB2020_N:NZ_CP059485.1/CP059485.1; plasmid pIB2020_S:NZ_CP059486.1/CP059486.1
Enterobacter kobei	C16		lcl|NZ_CP042578.1_prot_WP_014884072.1_2369	lcl|NZ_CP042578.1_prot_WP_023337372.1_2372	PRJNA550014	GCA_008931545.1	5.36675	54.4309	chromosome:NZ_CP042578.1/CP042578.1; plasmid pC16_001:NZ_CP042579.1/CP042579.1; plasmid pC16_002:NZ_CP042580.1/CP042580.1; plasmid pC16_003:NZ_CP042581.1/CP042581.1
Enterobacter kobei	STW0522-60			lcl|NZ_AP022446.1_prot_WP_058689966.1_2177	PRJDB9036	GCA_015135855.1	5.41231	54.5231	chromosome:NZ_AP022446.1/AP022446.1; plasmid pSTW0522-60-1:NZ_AP022447.1/AP022447.1; plasmid pSTW0522-60-2:NZ_AP022448.1/AP022448.1; plasmid pSTW0522-60-3:NZ_AP022449.1/AP022449.1; plasmid pSTW0522-60-4:NZ_AP022450.1/AP022450.1; plasmid pSTW0522-60-5:NZ_AP022451.1/AP022451.1
Enterobacter kobei	STN0717-53		lcl|NZ_AP022498.1_prot_WP_014884072.1_2341	lcl|NZ_AP022498.1_prot_WP_196360062.1_2344	PRJDB9036	GCA_015137465.1	5.40078	54.411	chromosome:NZ_AP022498.1/AP022498.1; plasmid pSTN0717-53-1:NZ_AP022499.1/AP022499.1; plasmid pSTN0717-53-2:NZ_AP022500.1/AP022500.1; plasmid pSTN0717-53-3:NZ_AP022501.1/AP022501.1; plasmid pSTN0717-53-4:NZ_AP022502.1/AP022502.1; plasmid pSTN0717-53-5:NZ_AP022503.1/AP022503.1; plasmid pSTN0717-53-6:NZ_AP022504.1/AP022504.1; plasmid pSTN0717-53-7:NZ_AP022505.1/AP022505.1; plasmid pSTN0717-53-8:NZ_A…
Enterobacter kobei	11743-yvys		lcl|NZ_CP083862.1_prot_WP_023338377.1_2520	lcl|NZ_CP083862.1_prot_WP_045281247.1_2523	PRJNA762162	GCA_023333675.1	5.49473	54.1539	chromosome:NZ_CP083862.1/CP083862.1; plasmid p11743_1:NZ_CP083863.1/CP083863.1; plasmid p11743_2:NZ_CP083864.1/CP083864.1; plasmid p11743_3:NZ_CP083865.1/CP083865.1; plasmid p11743_4:NZ_CP083866.1/CP083866.1
Enterobacter kobei	SCLZS19		lcl|NZ_CP110873.1_prot_WP_014884072.1_2395	lcl|NZ_CP110873.1_prot_WP_193970844.1_2401	PRJNA899984	GCA_026240695.1	5.57449	54.1324	chromosome:NZ_CP110873.1/CP110873.1; plasmid p2_SCLZS19:NZ_CP110874.1/CP110874.1; plasmid pKPC2_SCLZS19:NZ_CP110880.1/CP110880.1; plasmid pQnrS2_SCLZS19:NZ_CP110882.1/CP110882.1; plasmid p4_SCLZS19:NZ_CP110875.1/CP110875.1; plasmid p5_SCLZS19:NZ_CP110876.1/CP110876.1; plasmid p7_SCLZS19:NZ_CP110877.1/CP110877.1; plasmid p9_SCLZS19:NZ_CP110878.1/CP110878.1; plasmid pMCR10_SCLZS19:NZ_CP110881.1/CP1…
Enterobacter ludwigii	JP6				PRJNA532789	GCA_005518115.1	4.6816	54.8	chromosome:NZ_CP040256.1/CP040256.1
Enterobacter ludwigii	JP9				PRJNA532821	GCA_005848825.1	4.68154	54.8	chromosome:NZ_CP040527.1/CP040527.1
Enterobacter ludwigii	197				PRJNA774541	GCA_020783235.1	4.66353	54.7	chromosome:NZ_CP086099.1/CP086099.1
Enterobacter ludwigii	RHB25-E3-C07		lcl|CP099309.1_prot_WFY27899.1_1057	lcl|CP099309.1_prot_WFY27901.1_1060	PRJNA605147	GCA_029718315.1	4.70081	0	chromosome:CP099309.1
Enterobacter ludwigii	RHB28-E3-C01				PRJNA605147	GCA_029718255.1	4.68782	0	chromosome:CP099310.1
Enterobacter ludwigii	I42		lcl|NZ_CP040606.1_prot_WP_032677610.1_1077	lcl|NZ_CP040606.1_prot_WP_138613472.1_1080	PRJNA532824	GCA_005890075.1	4.71937	54.7	chromosome:NZ_CP040606.1/CP040606.1
Enterobacter ludwigii	I140		lcl|NZ_CP041062.1_prot_WP_032677610.1_1078	lcl|NZ_CP041062.1_prot_WP_138613472.1_1081	PRJNA548420	GCA_006385915.1	4.7194	54.7	chromosome:NZ_CP041062.1/CP041062.1
Enterobacter ludwigii	FDAARGOS_1475				PRJNA231221	GCA_019930965.1	4.73072	54.7	chromosome:NZ_CP082860.1/CP082860.1
Enterobacter ludwigii	FDAARGOS_1498				PRJNA231221	GCA_020099215.1	4.73071	54.7	chromosome:NZ_CP083640.1/CP083640.1
Enterobacter ludwigii	994590				PRJNA774541	GCA_020783215.1	4.76325	54.7	chromosome:NZ_CP086101.1/CP086101.1
Enterobacter ludwigii	196				PRJNA774541	GCA_020783255.1	4.76324	54.7	chromosome:NZ_CP086100.1/CP086100.1
Enterobacter ludwigii	AA4				PRJNA357031	GCA_002025685.1	4.79926	54.6	chromosome:NZ_CP018785.1/CP018785.1
Enterobacter ludwigii	D42-sc-1712201				PRJNA640151	GCA_013375975.1	4.87549	54.5	chromosome:NZ_CP056119.1/CP056119.1
Enterobacter ludwigii	RHB47-SO-C03				PRJNA605147	GCA_029720995.1	4.81169	0	chromosome:CP099327.1
Enterobacter ludwigii	EcWSU1				PRJNA67983	GCA_000239975.1	4.79809	54.5297	chromosome:NC_016514.1/CP002886.1; plasmid pEcWSU1_A:NC_016515.1/CP002887.1
Enterobacter ludwigii	RHB47-SO-C01				PRJNA605147	GCA_029721015.1	4.90588	0	chromosome:CP099325.1; plasmid unnamed1:CP099326.1
Enterobacter ludwigii	EN-119		lcl|NZ_CP017279.1_prot_WP_032677610.1_322	lcl|NZ_CP017279.1_prot_WP_040016869.1_325	PRJNA343411	GCA_001750725.1	4.95277	54.6038	chromosome:NZ_CP017279.1/CP017279.1; plasmid pEN-119:NZ_CP017280.1/CP017280.1
Enterobacter ludwigii	FDAARGOS 1436		lcl|CP077223.1_prot_QWZ70318.1_1736	lcl|CP077223.1_prot_QWZ70320.1_1738	PRJNA231221	GCA_019047005.1	4.94344	54.6	chromosome:CP077223.1
Enterobacter ludwigii	UW5				PRJNA285312	GCA_001029645.1	4.90498	54.5	chromosome:NZ_CP011798.1/CP011798.1
Enterobacter ludwigii	RHB43-SE-C05				PRJNA605147	GCA_029718885.1	5.06701	0	chromosome:CP099311.1; plasmid unnamed1:CP099312.1; plasmid unnamed2:CP099313.1
Enterobacter ludwigii	Sb-9				PRJNA821637	GCA_022832735.1	5.20242	53.9998	chromosome:NZ_CP094841.1/CP094841.1; plasmid pEL-ars1:NZ_CP094842.1/CP094842.1; plasmid pEL-ars2:NZ_CP094843.1/CP094843.1
Enterobacter ludwigii	I9455333cz				PRJNA954571	GCA_029834565.1	5.39427	54.1251	chromosome:CP122442.1; plasmid pI945333_1:CP122444.1; plasmid pI9455333_2:CP122445.1; plasmid pI9455333_Col:CP122446.1; plasmid pI9455333_Col4401I:CP122447.1; plasmid pI9455333_MCR10:CP122443.1
Enterobacter ludwigii	P101				PRJNA210654	GCA_000512375.1	5.36993	54.4	chromosome:NZ_CP006580.1/CP006580.1
Enterobacter mori	JT.W3M11				PRJNA877372	GCA_025244905.1	4.78669	55.4	chromosome:NZ_CP104285.1/CP104285.1
Enterobacter mori	BC01		lcl|NZ_CP084692.1_prot_WP_214593907.1_3198	lcl|NZ_CP084692.1_prot_WP_214593905.1_3195	PRJNA757901	GCA_020494085.1	4.81862	55.3	chromosome:NZ_CP084692.1/CP084692.1
Enterobacter mori	ACYC.E9L		lcl|NZ_CP091779.1_prot_WP_237844123.1_2312	lcl|NZ_CP091779.1_prot_WP_237844125.1_2315	PRJNA801791	GCA_022014715.1	4.84401	55.5336	chromosome:NZ_CP091779.1/CP091779.1; plasmid pACYC.E9L:NZ_CP091780.1/CP091780.1
Enterobacter mori	CX01				PRJNA638257	GCA_019203945.1	4.96691	55.4	chromosome:NZ_CP055276.1/CP055276.1
Enterobacter mori	HSW1412		lcl|NZ_CP061801.1_prot_WP_182271227.1_1932	lcl|NZ_CP061801.1_prot_WP_196391216.1_1934	PRJNA663366	GCA_015708675.1	4.93041	53.1233	chromosome:NZ_CP061801.1/CP061801.1; plasmid pHSW1412-1:NZ_CP061802.1/CP061802.1; plasmid pHSW1412-2:NZ_CP061803.1/CP061803.1
Enterobacter mori	08-091		lcl|NZ_CP071063.1_prot_WP_215229935.1_2417	lcl|NZ_CP071063.1_prot_WP_215229936.1_2420	PRJNA703085	GCA_018638795.1	4.98631	55.3689	chromosome:NZ_CP071063.1/CP071063.1; plasmid pHS08-091:NZ_CP071064.1/CP071064.1
Enterobacter oligotrophicus	CCA6				PRJDB7530	GCA_009176645.1	4.47659	54.3	chromosome:NZ_AP019007.1/AP019007.1
Enterobacter pseudoroggenkampii	FY158		lcl|CP129026.1_prot_WJW92888.1_2495	lcl|CP129026.1_prot_WJW92890.1_2497	PRJNA987424	GCA_030406165.1	4.73029	55.6	chromosome:CP129026.1
Enterobacter pseudoroggenkampii	SC1		lcl|CP129025.1_prot_WJW84184.1_2541	lcl|CP129025.1_prot_WJW84185.1_2543	PRJNA987424	GCA_030406125.1	4.81412	55.7	chromosome:CP129025.1
Enterobacter quasiroggenkampii	WS12-3		lcl|NZ_CP110533.1_prot_WP_045908879.1_2386	lcl|NZ_CP110533.1_prot_WP_277717748.1_2388	PRJNA895834	GCA_029542725.1	4.71231	55.9	chromosome:NZ_CP110533.1/CP110533.1
Enterobacter roggenkampii	WS22-2		lcl|NZ_CP110823.1_prot_WP_046092015.1_2335	lcl|NZ_CP110823.1_prot_WP_277737682.1_2337	PRJNA895841	GCA_029542745.1	4.6342	55.9952	chromosome:NZ_CP110823.1/CP110823.1; plasmid pRWS22-2U:NZ_CP110824.1/CP110824.1
Enterobacter roggenkampii	KQ-01		lcl|NZ_CP058637.1_prot_WP_046092015.1_826	lcl|NZ_CP058637.1_prot_WP_179367206.1_824	PRJNA644454	GCA_013403545.1	4.66701	56.2	chromosome:NZ_CP058637.1/CP058637.1
Enterobacter roggenkampii	WS28-4		lcl|NZ_CP110534.1_prot_WP_008501224.1_2415	lcl|NZ_CP110534.1_prot_WP_094942911.1_2417	PRJNA895843	GCA_029542705.1	4.68972	56	chromosome:NZ_CP110534.1/CP110534.1
Enterobacter roggenkampii	ED5		lcl|NZ_CP058253.1_prot_WP_008501224.1_2447	lcl|NZ_CP058253.1_prot_WP_177317596.1_2449	PRJNA640376	GCA_013389415.1	4.70285	56.0906	chromosome:NZ_CP058253.1/CP058253.1; plasmid pED5:NZ_CP058254.1/CP058254.1
Enterobacter roggenkampii	ws6-3		lcl|NZ_CP110532.1_prot_WP_008501224.1_2486	lcl|NZ_CP110532.1_prot_WP_095428427.1_2488	PRJNA895759	GCA_029542685.1	4.69262	56	chromosome:NZ_CP110532.1/CP110532.1
Enterobacter roggenkampii	BP10374		lcl|NZ_CP038471.1_prot_WP_008501224.1_4200	lcl|NZ_CP038471.1_prot_WP_135346393.1_4202	PRJNA529775	GCA_004684365.1	4.85172	56.1	chromosome:NZ_CP038471.1/CP038471.1
Enterobacter roggenkampii	RX.G5M56		lcl|NZ_CP104001.1_prot_WP_008501224.1_2518	lcl|NZ_CP104001.1_prot_WP_135346393.1_2520	PRJNA875571	GCA_025021485.1	4.7722	56.1	chromosome:NZ_CP104001.1/CP104001.1
Enterobacter roggenkampii	RHB21-E1-C01		lcl|CP099308.1_prot_WFX56607.1_2450	lcl|CP099308.1_prot_WFX56609.1_2452	PRJNA605147	GCA_029718635.1	4.73416	0	chromosome:CP099308.1
Enterobacter roggenkampii	RHBSTW-00002		lcl|NZ_CP058196.1_prot_WP_008501224.1_2227	lcl|NZ_CP058196.1_prot_WP_181238674.1_2229	PRJNA605147	GCA_013635755.1	4.80729	55.8632	chromosome:NZ_CP058196.1/CP058196.1; plasmid pRHBSTW-00002_10:NZ_CP058205.1/CP058205.1; plasmid pRHBSTW-00002_11:NZ_CP058206.1/CP058206.1; plasmid pRHBSTW-00002_2:NZ_CP058197.1/CP058197.1; plasmid pRHBSTW-00002_3:NZ_CP058198.1/CP058198.1; plasmid pRHBSTW-00002_4:NZ_CP058199.1/CP058199.1; plasmid pRHBSTW-00002_5:NZ_CP058200.1/CP058200.1; plasmid pRHBSTW-00002_6:NZ_CP058201.1/CP058201.1; plasmid pR…
Enterobacter roggenkampii	F1057		lcl|NZ_CP086201.1_prot_WP_008501224.1_2367	lcl|NZ_CP086201.1_prot_WP_233395777.1_2369	PRJNA776551	GCA_021347605.1	4.80911	56.135	chromosome:NZ_CP086201.1/CP086201.1; plasmid pF1057:NZ_CP086202.1/CP086202.1
Enterobacter roggenkampii	EOBSR_19		lcl|CP122401.1_prot_WGG56160.1_529	lcl|CP122401.1_prot_WGG56158.1_527	PRJNA954335	GCA_029834495.1	4.86119	55.9537	chromosome:CP122401.1; plasmid plas1:CP122402.1
Enterobacter roggenkampii	DSM 16690		lcl|NZ_CP017184.1_prot_WP_048029776.1_2326	lcl|NZ_CP017184.1_prot_WP_069598384.1_2328	PRJNA259658	GCA_001729805.1	4.9	56.036	chromosome:NZ_CP017184.1/CP017184.1; plasmid pDSMZ16690:NZ_CP017185.1/CP017185.1
Enterobacter roggenkampii	13840-yvys		lcl|NZ_CP083819.1_prot_WP_008501224.1_2367	lcl|NZ_CP083819.1_prot_WP_047745712.1_2369	PRJNA762162	GCA_023023065.1	4.84587	55.9707	chromosome:NZ_CP083819.1/CP083819.1; plasmid p13840_1:NZ_CP083820.1/CP083820.1
Enterobacter roggenkampii	FDAARGOS 1430		lcl|NZ_CP077407.1_prot_WP_048029776.1_922	lcl|NZ_CP077407.1_prot_WP_069598384.1_924	PRJNA231221	GCA_019047025.1	4.91728	56.024	chromosome:NZ_CP077407.1/CP077407.1; plasmid unnamed1:NZ_CP077408.1/CP077408.1; plasmid unnamed2:NZ_CP077409.1/CP077409.1
Enterobacter roggenkampii	Ed-982		lcl|NZ_CP060733.1_prot_WP_008501224.1_2342	lcl|NZ_CP060733.1_prot_WP_070533067.1_2344	PRJNA659403	GCA_014490825.1	4.93871	55.9263	chromosome:NZ_CP060733.1/CP060733.1; plasmid pEr982-1:NZ_CP060734.1/CP060734.1; plasmid pEr982-2:NZ_CP060735.1/CP060735.1; plasmid pEr982-3:NZ_CP060736.1/CP060736.1
Enterobacter roggenkampii	RHBSTW-00925		lcl|NZ_CP056129.1_prot_WP_008501224.1_1960	lcl|NZ_CP056129.1_prot_WP_047745712.1_1958	PRJNA605147	GCA_013725995.1	4.99029	55.7293	chromosome:NZ_CP056129.1/CP056129.1; plasmid pRHBSTW-00925_2:NZ_CP056130.1/CP056130.1; plasmid pRHBSTW-00925_3:NZ_CP056131.1/CP056131.1
Enterobacter roggenkampii	enterobacter cloacae		lcl|NZ_CP060737.1_prot_WP_008501224.1_2437	lcl|NZ_CP060737.1_prot_WP_047745712.1_2439	PRJNA659404	GCA_014490845.1	4.98622	55.975	chromosome:NZ_CP060737.1/CP060737.1; plasmid pEr983-1:NZ_CP060738.1/CP060738.1; plasmid pEr983-2:NZ_CP060739.1/CP060739.1; plasmid pEr983-3:NZ_CP060740.1/CP060740.1; plasmid pEr983-4:NZ_CP060741.1/CP060741.1
Enterobacter roggenkampii	ECY546		lcl|NZ_CP032916.1_prot_WP_008501224.1_3404	lcl|NZ_CP032916.1_prot_WP_023327628.1_3402	PRJNA494999	GCA_004138605.1	4.99666	55.858	chromosome:NZ_CP032916.1/CP032916.1; plasmid pY546:NZ_CP032915.1/CP032915.1
Enterobacter roggenkampii	WCHER090065				PRJNA415108	GCA_009184765.2	4.95492	55.8285	chromosome:NZ_CP045064.2/CP045064.2; plasmid p1_090065:NZ_CP045066.1/CP045066.1; plasmid pMCR10_090065:NZ_CP045065.1/CP045065.1
Enterobacter roggenkampii	RHBSTW-00872		lcl|NZ_CP056148.1_prot_WP_059360012.1_2509	lcl|NZ_CP056148.1_prot_WP_155020574.1_2511	PRJNA605147	GCA_013728935.1	4.98711	55.6632	chromosome:NZ_CP056148.1/CP056148.1; plasmid pRHBSTW-00872_2:NZ_CP056149.1/CP056149.1
Enterobacter roggenkampii	POL1		lcl|NZ_CP086405.1_prot_WP_063418650.1_2487	lcl|NZ_CP086405.1_prot_WP_063418655.1_2489	PRJNA777725	GCA_020881955.1	4.97656	55.7656	chromosome:NZ_CP086405.1/CP086405.1; plasmid pPOL1-A:NZ_CP086406.1/CP086406.1; plasmid pPOL1-B:NZ_CP086407.1/CP086407.1
Enterobacter roggenkampii	R11		lcl|NZ_CP019839.1_prot_WP_063418650.1_1995	lcl|NZ_CP019839.1_prot_WP_063418655.1_1993	PRJNA374469	GCA_002007805.1	4.99301	55.7595	chromosome:NZ_CP019839.1/CP019839.1; plasmid pASM1:NZ_CP019840.1/CP019840.1; plasmid pASM2:NZ_CP019841.1/CP019841.1; plasmid pASM3:NZ_CP019842.1/CP019842.1; plasmid pASM4:NZ_CP019843.1/CP019843.1
Enterobacter roggenkampii	GD21SC1505		lcl|NZ_CP091081.1_prot_WP_059360012.1_2096	lcl|NZ_CP091081.1_prot_WP_155020574.1_2094	PRJNA797191	GCA_023650875.1	4.97895	55.8029	chromosome:NZ_CP091081.1/CP091081.1; plasmid pHN21SC1505-1:NZ_CP091082.1/CP091082.1; plasmid pHN21SC1505-2:NZ_CP091083.1/CP091083.1; plasmid pHN21SC1505-3:NZ_CP091084.1/CP091084.1; plasmid pHN21SC1505-4:NZ_CP091085.1/CP091085.1; plasmid pHN21SC1505-5:NZ_CP091086.1/CP091086.1
Enterobacter roggenkampii	704SK10		lcl|NZ_CP022148.1_prot_WP_063418650.1_840	lcl|NZ_CP022148.1_prot_WP_063418655.1_838	PRJNA391277	GCA_002211685.1	5.05159	55.7309	chromosome:NZ_CP022148.1/CP022148.1; plasmid p704SK10_1:NZ_CP022149.1/CP022149.1; plasmid p704SK10_2:NZ_CP022150.1/CP022150.1
Enterobacter roggenkampii	RHBSTW-00695		lcl|NZ_CP056168.1_prot_WP_063621860.1_1983	lcl|NZ_CP056168.1_prot_WP_181531439.1_1980	PRJNA605147	GCA_013733395.1	5.00967	55.7707	chromosome:NZ_CP056168.1/CP056168.1; plasmid pRHBSTW-00695_2:NZ_CP056169.1/CP056169.1; plasmid pRHBSTW-00695_3:NZ_CP056170.1/CP056170.1; plasmid pRHBSTW-00695_4:NZ_CP056171.1/CP056171.1; plasmid pRHBSTW-00695_5:NZ_CP056172.1/CP056172.1; plasmid pRHBSTW-00695_6:NZ_CP056173.1/CP056173.1
Enterobacter roggenkampii	Ek140		lcl|NZ_CP095180.1_prot_WP_046092015.1_2490		PRJNA823881	GCA_023375625.1	5.16048	55.7142	chromosome:NZ_CP095180.1/CP095180.1; plasmid pEk140_mcr-10:NZ_CP095181.1/CP095181.1
Enterobacter roggenkampii	C3-17		lcl|NZ_CP096187.1_prot_WP_063621860.1_2504	lcl|NZ_CP096187.1_prot_WP_181531439.1_2506	PRJNA473419	GCA_023195715.1	5.04904	55.5315	chromosome:NZ_CP096187.1/CP096187.1; plasmid unnamed1:NZ_CP096188.1/CP096188.1; plasmid unnamed2:NZ_CP096189.1/CP096189.1; plasmid unnamed3:NZ_CP096190.1/CP096190.1; plasmid unnamed4:NZ_CP096191.1/CP096191.1; plasmid unnamed5:NZ_CP096192.1/CP096192.1; plasmid unnamed6:NZ_CP096193.1/CP096193.1; plasmid unnamed7:NZ_CP096194.1/CP096194.1; plasmid unnamed8:NZ_CP096195.1/CP096195.1; plasmid unnamed9:N…
Enterobacter roggenkampii	12795-yvys		lcl|NZ_CP083853.1_prot_WP_008501224.1_2464	lcl|NZ_CP083853.1_prot_WP_045334882.1_2466	PRJNA762162	GCA_023023685.1	5.12155	55.4388	chromosome:NZ_CP083853.1/CP083853.1; plasmid p12795_1:NZ_CP083854.1/CP083854.1; plasmid p12795_2:NZ_CP083855.1/CP083855.1; plasmid p12795_3:NZ_CP083856.1/CP083856.1
Enterobacter roggenkampii	WL374		lcl|CP128618.1_prot_WJS49132.1_2607	lcl|CP128618.1_prot_WJS49134.1_2609	PRJNA987333	GCA_030384865.1	5.10031	55.7961	chromosome:CP128618.1; plasmid pWL374-2:CP128620.1; plasmid pWL374-3:CP128621.1; plasmid pWL374-4:CP128622.1; plasmid pWL374-mcr-10:CP128619.1
Enterobacter roggenkampii	K475-2		lcl|NZ_CP095165.1_prot_WP_008501224.1_2523	lcl|NZ_CP095165.1_prot_WP_126288963.1_2525	PRJNA823881	GCA_023375565.1	5.19283	55.4366	chromosome:NZ_CP095165.1/CP095165.1; plasmid pK475-2_2k:NZ_CP095169.1/CP095169.1; plasmid pK475-2_309k:NZ_CP095166.1/CP095166.1; plasmid pK475-2_4k:NZ_CP095168.1/CP095168.1; plasmid pK475-2_mcr-10:NZ_CP095167.1/CP095167.1
Enterobacter roggenkampii	35734		lcl|NZ_CP012162.1_prot_WP_008501224.1_2464	lcl|NZ_CP012162.1_prot_WP_044596557.1_2462	PRJNA259658	GCA_000807415.4	5.2769	55.6738	chromosome 1:NZ_CP012162.1/CP012162.1; plasmid p35734-109.753kb:NZ_CP012163.1/CP012163.1; plasmid p35734-141.404kb:NZ_CP010360.2/CP010360.2; plasmid p35734-8.452kb:NZ_CP012164.1/CP012164.1
Enterobacter roggenkampii	FDAARGOS_523		lcl|NZ_CP033800.1_prot_WP_063621860.1_244	lcl|NZ_CP033800.1_prot_WP_123922319.1_242	PRJNA231221	GCA_003812145.1	5.19052	55.3265	chromosome:NZ_CP033800.1/CP033800.1; plasmid unnamed1:NZ_CP033797.1/CP033797.1; plasmid unnamed2:NZ_CP033798.1/CP033798.1; plasmid unnamed3:NZ_CP033799.1/CP033799.1; plasmid unnamed4:NZ_CP033801.1/CP033801.1; plasmid unnamed5:NZ_CP033802.1/CP033802.1; plasmid unnamed6:NZ_CP033803.1/CP033803.1; plasmid unnamed7:NZ_CP033804.1/CP033804.1; plasmid unnamed8:NZ_CP033805.1/CP033805.1; plasmid unnamed9:N…
Enterobacter roggenkampii	Ecl_20_981		lcl|NZ_CP048650.1_prot_WP_008501224.1_2585	lcl|NZ_CP048650.1_prot_WP_044596557.1_2587	PRJNA602106	GCA_014524505.1	5.25096	55.5004	chromosome:NZ_CP048650.1/CP048650.1; plasmid unnamed1:NZ_CP048651.1/CP048651.1; plasmid unnamed2:NZ_CP048652.1/CP048652.1; plasmid unnamed3:NZ_CP048653.1/CP048653.1
Enterobacter roggenkampii	K666		lcl|NZ_CP095170.1_prot_WP_008501224.1_2552		PRJNA823881	GCA_023375585.1	5.19228	55.6049	chromosome:NZ_CP095170.1/CP095170.1; plasmid pK666_111k:NZ_CP095172.1/CP095172.1; plasmid pK666_2k:NZ_CP095176.1/CP095176.1; plasmid pK666_3k:NZ_CP095175.1/CP095175.1; plasmid pK666_4k:NZ_CP095174.1/CP095174.1; plasmid pK666_5k:NZ_CP095173.1/CP095173.1; plasmid pK666_mcr-10:NZ_CP095171.1/CP095171.1
Enterobacter roggenkampii	2017-45-131-01A		lcl|NZ_CP109753.1_prot_WP_008501224.1_4580		PRJNA288601	GCA_030179635.1	5.21599	55.5017	chromosome:NZ_CP109753.1/CP109753.1; plasmid p2017-45-131-01A_1:NZ_CP109755.1/CP109755.1; plasmid p2017-45-131-01A_2:NZ_CP109754.1/CP109754.1
Enterobacter roggenkampii	120063		lcl|NZ_CP116249.1_prot_WP_048029776.1_2171	lcl|NZ_CP116249.1_prot_WP_214574513.1_2169	PRJNA415108	GCA_018596855.2	5.25177	55.5274	chromosome:NZ_CP116249.1/CP116249.1; plasmid p1_120063:NZ_CP116251.1/CP116251.1; plasmid p2_120063:NZ_CP116252.1/CP116252.1; plasmid p3_120063:NZ_CP116253.1/CP116253.1; plasmid p4_120063:NZ_CP116254.1/CP116254.1; plasmid p5_120063:NZ_CP116255.1/CP116255.1; plasmid pMCR10_120063:NZ_CP116250.1/CP116250.1
Enterobacter roggenkampii	RHBSTW-00309		lcl|NZ_CP056737.1_prot_WP_008501224.1_2627	lcl|NZ_CP056737.1_prot_WP_106105803.1_2629	PRJNA605147	GCA_013742615.1	5.36551	55.5873	chromosome:NZ_CP056737.1/CP056737.1; plasmid pRHBSTW-00309_2:NZ_CP056738.1/CP056738.1; plasmid pRHBSTW-00309_3:NZ_CP056739.1/CP056739.1; plasmid pRHBSTW-00309_4:NZ_CP056740.1/CP056740.1; plasmid pRHBSTW-00309_5:NZ_CP056741.1/CP056741.1
Enterobacter roggenkampii	STW0522-66		lcl|NZ_AP022465.1_prot_WP_008501224.1_2516	lcl|NZ_AP022465.1_prot_WP_063929821.1_2518	PRJDB9036	GCA_015136315.1	5.37751	55.6709	chromosome:NZ_AP022465.1/AP022465.1; plasmid pSTW0522-66-1:NZ_AP022466.1/AP022466.1; plasmid pSTW0522-66-2:NZ_AP022467.1/AP022467.1; plasmid pSTW0522-66-3:NZ_AP022468.1/AP022468.1; plasmid pSTW0522-66-4:NZ_AP022469.1/AP022469.1; plasmid pSTW0522-66-5:NZ_AP022470.1/AP022470.1; plasmid pSTW0522-66-6:NZ_AP022471.1/AP022471.1; plasmid pSTW0522-66-7:NZ_AP022472.1/AP022472.1
Enterobacter roggenkampii	OIPH-N260		lcl|NZ_AP023447.1_prot_WP_008501224.1_2580	lcl|NZ_AP023447.1_prot_WP_047745712.1_2582	PRJDB10185	GCA_016756655.1	5.488	55.2601	chromosome:NZ_AP023447.1/AP023447.1; plasmid pN260-1:NZ_AP023448.1/AP023448.1; plasmid pN260-2:NZ_AP023449.1/AP023449.1; plasmid pN260-3:NZ_AP023450.1/AP023450.1; plasmid pN260-4:NZ_AP023451.1/AP023451.1
Enterobacter roggenkampii	2017-45-51-04-01		lcl|NZ_CP109727.1_prot_WP_008501224.1_3001		PRJNA288601	GCA_030179035.1	5.68985	55.2314	chromosome:NZ_CP109727.1/CP109727.1; plasmid p2017-45-51-04-01_1:NZ_CP109730.1/CP109730.1; plasmid p2017-45-51-04-01_2:NZ_CP109731.1/CP109731.1; plasmid p2017-45-51-04-01_3:NZ_CP109732.1/CP109732.1; plasmid p2017-45-51-04-01_4:NZ_CP109729.1/CP109729.1; plasmid p2017-45-51-04-01_5:NZ_CP109728.1/CP109728.1
Enterobacter sichuanensis	SGAir0282				PRJNA388547	GCA_009036245.1	4.71139	55.5	chromosome:NZ_CP027986.1/CP027986.1
Enterobacter soli	LF7a				PRJNA41509	GCA_000224675.1	5.01213	53.8376	chromosome:NC_015968.1/CP003026.1; plasmid pENTAS01:NC_015963.1/CP003027.1; plasmid pENTAS02:NC_015969.1/CP003028.1
Enterobacter sp. 155105	155105		lcl|NZ_CP104976.1_prot_WP_223560721.1_1981	lcl|NZ_CP104976.1_prot_WP_223560723.1_1978	PRJNA415108	GCA_025502525.1	4.85393	55.3033	chromosome:NZ_CP104976.1/CP104976.1; plasmid p1_155105:NZ_CP104978.1/CP104978.1; plasmid p2_155105:NZ_CP104979.1/CP104979.1; plasmid pFRI11_155105:NZ_CP104977.1/CP104977.1
Enterobacter sp. 18A13	18A13		lcl|NZ_AP019634.1_prot_WP_133294565.1_2408	lcl|NZ_AP019634.1_prot_WP_143345205.1_2411	PRJDB8163	GCA_007035975.1	4.81186	55.5468	chromosome:NZ_AP019634.1/AP019634.1; plasmid pECC18A13-1:NZ_AP019635.1/AP019635.1; plasmid pECC18A13-2:NZ_AP019636.1/AP019636.1
Enterobacter sp. 638	638		lcl|CP000653.1_prot_ABP60177.1_1487	lcl|CP000653.1_prot_ABP60175.1_1485	PRJNA17461	GCA_000016325.1	4.67646	52.919	chromosome:CP000653.1; plasmid pENTE01:CP000654.1
Enterobacter sp. AN-K1	AN-K1				PRJNA779677	GCA_020971765.1	4.65668	55.6	chromosome:NZ_CP087390.1/CP087390.1
Enterobacter sp. BWH 37	BWH 37				PRJNA201967	GCA_018075245.1	5.25541	54.611	chromosome:NZ_CP072970.1/CP072970.1; plasmid unnamed1:NZ_CP072971.1/CP072971.1; plasmid unnamed2:NZ_CP072972.1/CP072972.1; plasmid unnamed3:NZ_CP072973.1/CP072973.1
Enterobacter sp. CP102	CP102				PRJNA870475	GCA_025152625.1	4.89132	53.8102	chromosome:NZ_CP104014.1/CP104014.1; plasmid pCP102:NZ_CP104015.1/CP104015.1
Enterobacter sp. Crenshaw	Crenshaw		lcl|NZ_CP020817.2_prot_WP_039262917.1_2388	lcl|NZ_CP020817.2_prot_WP_048979150.1_2391	PRJNA381809	GCA_002863825.3	4.63214	56	chromosome:NZ_CP020817.2/CP020817.3
Enterobacter sp. Crenshaw	Crenshaw		lcl|NZ_CP102932.1_prot_WP_039262917.1_2388	lcl|NZ_CP102932.1_prot_WP_048979150.1_2391	PRJNA381809	GCA_024734705.1	4.63214	56	chromosome:NZ_CP102932.1/CP102932.1
Enterobacter sp. CRENT-193	CRENT-193				PRJNA416193	GCA_002787395.1	5.19664	54.7348	chromosome:NZ_CP024812.1/CP024812.1; plasmid pCRENT-193_1:NZ_CP024813.1/CP024813.1; plasmid pCRENT-193_2:NZ_CP024814.1/CP024814.1
Enterobacter sp. DNB-S2	DNB-S2		lcl|NZ_CP050520.1_prot_WP_025756601.1_2920	lcl|NZ_CP050520.1_prot_WP_219939724.1_2923	PRJNA613959	GCA_019443845.1	4.72817	55.9	chromosome:NZ_CP050520.1/CP050520.1
Enterobacter sp. DSM 30060	DSM 30060				PRJNA640151	GCA_013375955.1	4.81036	55.1	chromosome:NZ_CP056118.1/CP056118.1
Enterobacter sp. E20	E20		lcl|NZ_CP012999.1_prot_WP_039262917.1_2455	lcl|NZ_CP012999.1_prot_WP_039262923.1_2458	PRJNA263377	GCA_000801755.2	4.76311	55.7	chromosome:NZ_CP012999.1/CP012999.1
Enterobacter sp. E76	E76				PRJNA550014	GCA_008931465.1	5.24798	55.1383	chromosome:NZ_CP042499.1/CP042499.1; plasmid pE76_001:NZ_CP042500.1/CP042500.1; plasmid pE76_002:NZ_CP042501.1/CP042501.1; plasmid pE76_003:NZ_CP042502.1/CP042502.1; plasmid pE76_004:NZ_CP042503.1/CP042503.1; plasmid pE76_005:NZ_CP042504.1/CP042504.1
Enterobacter sp. HK169	HK169		lcl|NZ_CP017087.1_prot_WP_025756601.1_848	lcl|NZ_CP017087.1_prot_WP_069302920.1_851	PRJNA326573	GCA_001719105.1	4.55119	56.2	chromosome:NZ_CP017087.1/CP017087.1
Enterobacter sp. JBIWA003	JBIWA003		lcl|NZ_CP074170.1_prot_WP_223539067.1_2541	lcl|NZ_CP074170.1_prot_WP_223539068.1_2543	PRJNA725976	GCA_019968825.1	5.47103	55.3286	chromosome:NZ_CP074170.1/CP074170.1; plasmid pJBIWA003_1:NZ_CP074171.1/CP074171.1; plasmid pJBIWA003_2:NZ_CP074172.1/CP074172.1; plasmid pJBIWA003_3:NZ_CP074173.1/CP074173.1; plasmid pJBIWA003_4:NZ_CP074174.1/CP074174.1; plasmid pJBIWA003_5:NZ_CP074175.1/CP074175.1
Enterobacter sp. JBIWA005	JBIWA005		lcl|NZ_CP074159.1_prot_WP_111965101.1_2322	lcl|NZ_CP074159.1_prot_WP_223579041.1_2325	PRJNA725976	GCA_019968805.1	5.01973	55.4239	chromosome:NZ_CP074159.1/CP074159.1; plasmid pJBIWA005_1:NZ_CP074160.1/CP074160.1; plasmid pJBIWA005_2:NZ_CP074161.1/CP074161.1; plasmid pJBIWA005_3:NZ_CP074162.1/CP074162.1; plasmid pJBIWA005_4:NZ_CP074163.1/CP074163.1; plasmid pJBIWA005_5:NZ_CP074164.1/CP074164.1; plasmid pJBIWA005_6:NZ_CP074165.1/CP074165.1; plasmid pJBIWA005_7:NZ_CP074166.1/CP074166.1; plasmid pJBIWA005_8:NZ_CP074167.1/CP0741…
Enterobacter sp. JBIWA008	JBIWA008		lcl|NZ_CP074149.1_prot_WP_223560721.1_2551	lcl|NZ_CP074149.1_prot_WP_223560723.1_2554	PRJNA725976	GCA_019968765.1	5.0801	55.0488	chromosome:NZ_CP074149.1/CP074149.1; plasmid pJBIWA008_1:NZ_CP074150.1/CP074150.1; plasmid pJBIWA008_2:NZ_CP074151.1/CP074151.1; plasmid pJBIWA008_3:NZ_CP074152.1/CP074152.1; plasmid pJBIWA008_4:NZ_CP074153.1/CP074153.1
Enterobacter sp. JH25	JH25			lcl|NZ_CP091321.1_prot_WP_027591160.1_25	PRJNA798785	GCA_021725435.1	5.25025	54.5857	chromosome:NZ_CP091319.1/CP091319.1; plasmid pDR25-1:NZ_CP091320.1/CP091320.1; plasmid pDR25-2:NZ_CP091321.1/CP091321.1; plasmid pDR25-3:NZ_CP091322.1/CP091322.1; plasmid pDR25-4:NZ_CP091323.1/CP091323.1; plasmid pDR25-5:NZ_CP091324.1/CP091324.1; plasmid pDR25-6:NZ_CP091325.1/CP091325.1
Enterobacter sp. LU1	LU1				PRJNA562627	GCA_008271405.2	4.63653	55.6	chromosome:NZ_CP043438.2/CP043438.2
Enterobacter sp. MGH 14	MGH 14				PRJNA201967	GCA_018074945.1	5.48124	54.7183	chromosome:NZ_CP072961.1/CP072961.1; plasmid unnamed1:NZ_CP072962.1/CP072962.1; plasmid unnamed2:NZ_CP072963.1/CP072963.1; plasmid unnamed3:NZ_CP072964.1/CP072964.1; plasmid unnamed4:NZ_CP072965.1/CP072965.1; plasmid unnamed5:NZ_CP072966.1/CP072966.1; plasmid unnamed6:NZ_CP072967.1/CP072967.1; plasmid unnamed7:NZ_CP072968.1/CP072968.1; plasmid unnamed8:NZ_CP072969.1/CP072969.1
Enterobacter sp. MGH 3	MGH 3				PRJNA201967	GCA_018075145.1	5.22676	55.045	chromosome:NZ_CP072953.1/CP072953.1; plasmid unnamed1:NZ_CP072954.1/CP072954.1; plasmid unnamed2:NZ_CP072955.1/CP072955.1; plasmid unnamed3:NZ_CP072956.1/CP072956.1; plasmid unnamed4:NZ_CP072957.1/CP072957.1; plasmid unnamed5:NZ_CP072958.1/CP072958.1; plasmid unnamed6:NZ_CP072959.1/CP072959.1; plasmid unnamed7:NZ_CP072960.1/CP072960.1
Enterobacter sp. MGH 7	MGH 7				PRJNA201967	GCA_018075005.1	5.30548	54.8969	chromosome:NZ_CP072945.1/CP072945.1; plasmid unnamed1:NZ_CP072946.1/CP072946.1; plasmid unnamed2:NZ_CP072947.1/CP072947.1; plasmid unnamed3:NZ_CP072948.1/CP072948.1
Enterobacter sp. N18-03635	N18-03635		lcl|NZ_CP034769.1_prot_WP_111965101.1_2347	lcl|NZ_CP034769.1_prot_WP_127731263.1_2350	PRJNA511479	GCA_004006055.1	4.68715	55.598	chromosome:NZ_CP034769.1/CP034769.1; plasmid pFRI-6:NZ_CP034768.1/CP034768.1
Enterobacter sp. ODB01	ODB01		lcl|NZ_CP015227.1_prot_WP_023338377.1_3259	lcl|NZ_CP015227.1_prot_WP_045281247.1_3262	PRJNA317796	GCA_001623605.1	4.53404	54.8	chromosome:NZ_CP015227.1/CP015227.1
Enterobacter sp. R4-368	R4-368		lcl|CP005991.1_prot_AGN83868.1_133	lcl|CP005991.1_prot_AGN83864.1_129	PRJNA189171	GCA_000410515.1	5.15503	53.973	chromosome:CP005991.1; plasmid pENT01:CP005992.1
Enterobacter sp. RHBSTW-00422	RHBSTW-00422				PRJNA605147	GCA_013749735.1	5.23471	54.3353	chromosome:NZ_CP056552.1/CP056552.1; plasmid pRHBSTW-00422_2:NZ_CP056553.1/CP056553.1; plasmid pRHBSTW-00422_3:NZ_CP056554.1/CP056554.1; plasmid pRHBSTW-00422_4:NZ_CP056555.1/CP056555.1
Enterobacter sp. RHBSTW-00593	RHBSTW-00593				PRJNA605147	GCA_013784105.1	5.01813	54.491	chromosome:NZ_CP056393.1/CP056393.1; plasmid pRHBSTW-00593_2:NZ_CP056394.1/CP056394.1
Enterobacter sp. RHBSTW-00975	RHBSTW-00975				PRJNA605147	GCA_013615235.1	4.98756	54.3707	chromosome:NZ_CP055883.1/CP055883.1; plasmid unnamed:NZ_CP055885.1/CP055885.1; plasmid pRHBSTW-00975_2:NZ_CP055884.1/CP055884.1; plasmid pRHBSTW-00975_4:NZ_CP055886.1/CP055886.1; plasmid pRHBSTW-00975_5:NZ_CP055887.1/CP055887.1
Enterobacter sp. RHBSTW-00994	RHBSTW-00994				PRJNA605147	GCA_013782625.1	4.88872	51.9	chromosome:NZ_CP056199.1/CP056199.1
Enterobacter sp. SA187	SA187			lcl|NZ_CP019113.1_prot_WP_083580970.1_28	PRJNA352128	GCA_001888805.2	4.4296	56	chromosome:NZ_CP019113.1/CP019113.1
Enterobacter sp. SGAir0187	SGAir0187		lcl|NZ_CP025034.2_prot_WP_104950800.1_4309	lcl|NZ_CP025034.2_prot_WP_104950965.1_4307	PRJNA388547	GCA_002952735.2	4.82685	55.7	chromosome:NZ_CP025034.2/CP025034.2
Enterobacter sp. T2	T2		lcl|NZ_CP048736.1_prot_WP_023338377.1_2435	lcl|NZ_CP048736.1_prot_WP_045135526.1_2438	PRJNA604930	GCA_010692925.1	4.87582	54.8472	chromosome:NZ_CP048736.1/CP048736.1; plasmid unnamed1:NZ_CP048737.1/CP048737.1
Enterobacter sp. Z1	Z1				PRJNA852360	GCA_024125655.1	5.39938	53.8238	chromosome:CP099718.1; plasmid unnamed1:CP099719.1; plasmid unnamed2:CP099720.1
