# Supplementary material for: Reciprocal regulation between Acinetobacter baumannii and Enterobacter cloacae AdeR homologs: implications for antimicrobial resistance and pathogenesis
Source: PLoS One. 2025 Mar 10;20(3):e0315428. doi: 10.1371/journal.pone.0315428 (PMC11892822; doi:10.1371/journal.pone.0315428)
Supplement: S3 Table — (XLSX) [file pone.0315428.s003.xlsx]

## Sheet: raw
Table S3. Prevalence of adeB and adeR in other species of Gammaproteobacteria
Organism Name	Strain	Lineage	AdeR	AdeB	BioProject	Assembly	Size(Mb)	GC%	Input replicons
Acidiferrobacter thiooxydans	ZJ	Acidiferrobacterales; Acidiferrobacteraceae; Acidiferrobacter			PRJNA324464	GCA_001705075.2	3.30227	63.6	chromosome:NZ_CP080624.1/CP080624.1
Acidiferrobacter sp. SPIII_3	SPIII_3	Acidiferrobacterales; Acidiferrobacteraceae; Acidiferrobacter; unclassified Acidiferrobacter			PRJNA433900	GCA_003184265.1	3.3984	64.2	chromosome:NZ_CP027663.1/CP027663.1
Sulfuricaulis limicola	HA5	Acidiferrobacterales; Acidiferrobacteraceae; Sulfuricaulis			PRJDB3927	GCA_002355735.1	2.86467	61.4	chromosome:NZ_AP014879.1/AP014879.1
Sulfurifustis variabilis	skN76	Acidiferrobacterales; Acidiferrobacteraceae; Sulfurifustis			PRJDB4108	GCA_002355415.1	3.95881	67.5	chromosome:NZ_AP014936.1/AP014936.1
Aeromonas allosaccharophila	FDAARGOS_933	Aeromonadales; Aeromonadaceae; Aeromonas			PRJNA231221	GCA_016026615.1	4.63041	58.791	chromosome:NZ_CP065745.1/CP065745.1; plasmid unnamed:NZ_CP065746.1/CP065746.1
Aeromonas bestiarum	YK48	Aeromonadales; Aeromonadaceae; Aeromonas			PRJNA496566	GCA_028751155.1	4.75129	60.6	chromosome:CP064746.1
Aeromonas caviae	KAM339	Aeromonadales; Aeromonadaceae; Aeromonas	lcl|NZ_AP024940.1_prot_WP_223956373.1_1113	lcl|NZ_AP024940.1_prot_WP_223956371.1_1111	PRJDB11802	GCA_019973835.2	5.00995	61.3053	chromosome:NZ_AP024940.1/AP024940.1; plasmid pKAM339_1:NZ_AP024941.1/AP024941.1; plasmid pKAM339_2:NZ_AP024942.1/AP024942.1; plasmid pKAM339_3:NZ_AP024943.1/AP024943.1; plasmid pKAM339_4:NZ_AP024944.1/AP024944.1; plasmid pKAM339_5:NZ_AP024945.1/AP024945.1; plasmid pKAM339_6:NZ_AP024946.1/AP024946.1; plasmid pKAM339_7:NZ_AP024947.1/AP024947.1
Aeromonas dhakensis	KN-Mc-6U21	Aeromonadales; Aeromonadaceae; Aeromonas	lcl|NZ_CP023141.1_prot_WP_010634673.1_3760	lcl|NZ_CP023141.1_prot_WP_095593158.1_3762	PRJNA400818	GCA_002285935.1	4.86805	61.5	chromosome:NZ_CP023141.1/CP023141.1
Aeromonas encheleia	NCTC12917	Aeromonadales; Aeromonadaceae; Aeromonas			PRJEB6403	GCA_900637545.1	4.54252	61.9	chromosome 1:NZ_LR134376.1/LR134376.1
Aeromonas enteropelogenes	FDAARGOS_1510	Aeromonadales; Aeromonadaceae; Aeromonas			PRJNA231221	GCA_020097295.1	4.3924	60	chromosome:NZ_CP083625.1/CP083625.1
Aeromonas hydrophila	GYK1	Aeromonadales; Aeromonadaceae; Aeromonas			PRJNA323754	GCA_001683535.1	4.95176	60.8	chromosome:NZ_CP016392.1/CP016392.1
Aeromonas jandaei	JUNP479	Aeromonadales; Aeromonadaceae; Aeromonas	lcl|NZ_AP024466.1_prot_WP_203975602.1_3871	lcl|NZ_AP024466.1_prot_WP_203975598.1_3869	PRJDB11115	GCA_016865345.1	4.54115	58.9911	chromosome:NZ_AP024466.1/AP024466.1; plasmid pJUNP479:NZ_AP024467.1/AP024467.1
Aeromonas media	QST31	Aeromonadales; Aeromonadaceae; Aeromonas			PRJNA1029776	GCA_033170135.1	4.60503	61.1	chromosome:NZ_CP137009.1/CP137009.1
Aeromonas rivipollensis	KN-Mc-11N1	Aeromonadales; Aeromonadaceae; Aeromonas	lcl|NZ_CP027856.1_prot_WP_106886035.1_1698	lcl|NZ_CP027856.1_prot_WP_106886033.1_1696	PRJNA438570	GCA_003015165.1	4.5089	61.9	chromosome:NZ_CP027856.1/CP027856.1
Aeromonas rivuli	20-VB00005	Aeromonadales; Aeromonadaceae; Aeromonas			PRJNA747139	GCA_020149575.1	4.35793	59.9	chromosome:NZ_CP079742.1/CP079742.1
Aeromonas sanarellii	NS1	Aeromonadales; Aeromonadaceae; Aeromonas			PRJNA746053	GCA_019334425.1	5.20638	61.5	chromosome:NZ_CP079751.1/CP079751.1
Aeromonas schubertii	WL1483	Aeromonadales; Aeromonadaceae; Aeromonas			PRJNA297116	GCA_001447335.1	4.40003	61.5	chromosome:NZ_CP013067.1/CP013067.1
Aeromonas simiae	A6	Aeromonadales; Aeromonadaceae; Aeromonas	lcl|NZ_CP040449.1_prot_WP_193003593.1_906	lcl|NZ_CP040449.1_prot_WP_193003591.1_904	PRJNA543361	GCA_014892695.1	3.9741	60.6	chromosome:NZ_CP040449.1/CP040449.1
Aeromonas veronii	71506	Aeromonadales; Aeromonadaceae; Aeromonas			PRJNA759416	GCA_020640955.1	4.69258	58.3761	chromosome:NZ_CP085465.1/CP085465.1; plasmid p71506-1:NZ_CP085466.1/CP085466.1; plasmid p71506-2:NZ_CP085467.1/CP085467.1
Aeromonas salmonicida subsp. salmonicida	J223	Aeromonadales; Aeromonadaceae; Aeromonas; Aeromonas salmonicida			PRJNA310296	GCA_001643275.2	4.89768	58.3534	chromosome:NZ_CP048223.1/CP048223.1; plasmid pASal1:NZ_CP048225.1/CP048225.1; plasmid pASal2:NZ_CP048226.1/CP048226.1; plasmid pASal3:NZ_CP048227.1/CP048227.1; plasmid pASal5:NZ_CP048224.1/CP048224.1
Aeromonas sp. FDAARGOS 1405	FDAARGOS 1405	Aeromonadales; Aeromonadaceae; Aeromonas; unclassified Aeromonas			PRJNA231221	GCA_019048265.1	4.61419	58.445	chromosome:NZ_CP077311.1/CP077311.1; plasmid unnamed1:NZ_CP077312.1/CP077312.1; plasmid unnamed2:NZ_CP077313.1/CP077313.1
Dongshaea marina	DM2	Aeromonadales; Aeromonadaceae; Dongshaea			PRJNA450162	GCA_003072645.1	5.11215	50.9643	chromosome:NZ_CP028897.1/CP028897.1; plasmid unnamed:NZ_CP028898.1/CP028898.1
Oceanimonas pelagia	NTOU-MSR1	Aeromonadales; Aeromonadaceae; Oceanimonas			PRJNA935071	GCA_030849025.1	3.59241	61	chromosome:CP118224.1
Oceanimonas sp. GK1	GK1	Aeromonadales; Aeromonadaceae; Oceanimonas; unclassified Oceanimonas			PRJNA68171	GCA_000243075.1	3.52724	61.0773	chromosome:NC_016745.1/CP003171.1; plasmid pOCEGK01:NC_016746.1/CP003172.1; plasmid pOCEGK02:NC_016747.1/CP003173.1
Oceanisphaera avium	AMac2203	Aeromonadales; Aeromonadaceae; Oceanisphaera			PRJNA387127	GCA_002157875.1	2.9029	47.1	chromosome:NZ_CP021376.1/CP021376.1
Oceanisphaera profunda	SM1222	Aeromonadales; Aeromonadaceae; Oceanisphaera			PRJNA387128	GCA_002157895.1	3.50886	49.8	chromosome:NZ_CP021377.1/CP021377.1
Tolumonas auensis DSM 9187	DSM 9187	Aeromonadales; Aeromonadaceae; Tolumonas; Tolumonas auensis			PRJNA33873	GCA_000023065.1	3.47129	49	chromosome:NC_012691.1/CP001616.1
Zobellella denitrificans	F13-1	Aeromonadales; Aeromonadaceae; Zobellella			PRJNA294591	GCA_002407485.1	4.17422	63.8	chromosome:NZ_CP012621.1/CP012621.1
Succinivibrio dextrinosolvens	Z6	Aeromonadales; Succinivibrionaceae; Succinivibrio			PRJNA545926	GCA_011065405.1	3.46855	38.9	chromosome:NZ_CP047056.1/CP047056.1
Agarivorans aestuarii	KCTC 32543	Alteromonadales; Alteromonadaceae; Agarivorans			PRJDB9476	GCA_019670125.1	4.68745	44.4	chromosome:NZ_AP023033.1/AP023033.1
Agarivorans albus	JCM 21469	Alteromonadales; Alteromonadaceae; Agarivorans			PRJDB9476	GCA_019670105.1	4.79225	44.2	chromosome:NZ_AP023032.1/AP023032.1
Agarivorans gilvus	WH0801	Alteromonadales; Alteromonadaceae; Agarivorans			PRJNA299531	GCA_001420915.1	4.4166	46	chromosome:NZ_CP013021.1/CP013021.1
Agarivorans sp. B2Z047	B2Z047	Alteromonadales; Alteromonadaceae; Agarivorans; unclassified Agarivorans			PRJNA783415	GCA_023373605.1	5.29884	44.1	chromosome:NZ_CP088080.1/CP088080.1
Aliiglaciecola sp. LCG003	LCG003	Alteromonadales; Alteromonadaceae; Aliiglaciecola; unclassified Aliiglaciecola			PRJNA983119	GCA_030316135.1	4.41193	42.9	chromosome:CP128185.1
Alkalimarinus alittae	A2M4	Alteromonadales; Alteromonadaceae; Alkalimarinus			PRJNA854288	GCA_026016465.1	4.25492	43.2	chromosome:NZ_CP100390.1/CP100390.1
Alkalimarinus coralli	SCSIO 12638	Alteromonadales; Alteromonadaceae; Alkalimarinus			PRJNA827650	GCA_023650495.1	4.81917	45.8	chromosome:NZ_CP096017.1/CP096017.1
Alkalimarinus sediminis	FA028	Alteromonadales; Alteromonadaceae; Alkalimarinus			PRJNA858958	GCA_026427595.1	4.22695	44.2	chromosome:NZ_CP101527.1/CP101527.1
Alteromonas australica	H 17	Alteromonadales; Alteromonadaceae; Alteromonas/Salinimonas group; Alteromonas			PRJNA246143	GCA_000730385.1	4.30883	44.9	chromosome:NZ_CP008849.1/CP008849.1
Alteromonas macleodii	Alteromonas macleodii BGP14	Alteromonadales; Alteromonadaceae; Alteromonas/Salinimonas group; Alteromonas			PRJEB32335	GCA_901457785.2	4.81766	44.6155	chromosome cBGP14:NZ_OX359239.1/OX359239.1; plasmid pBGP14:NZ_OX359240.1/OX359240.1
Alteromonas mediterranea	AltCH17	Alteromonadales; Alteromonadaceae; Alteromonas/Salinimonas group; Alteromonas			PRJNA549263	GCA_009759785.1	4.51254	44.8	chromosome:NZ_CP046670.1/CP046670.1
Alteromonas naphthalenivorans	SN2	Alteromonadales; Alteromonadaceae; Alteromonas/Salinimonas group; Alteromonas			PRJNA59947	GCA_000213655.1	4.97215	43.5	chromosome:NC_015554.1/CP002339.1
Alteromonas pelagimontana	5.12	Alteromonadales; Alteromonadaceae; Alteromonas/Salinimonas group; Alteromonas			PRJNA386068	GCA_002499975.2	4.31419	46.1	chromosome:NZ_CP052766.1/CP052766.1
Alteromonas stellipolaris	PQQ-42	Alteromonadales; Alteromonadaceae; Alteromonas/Salinimonas group; Alteromonas			PRJNA319005	GCA_001632765.1	4.75574	43.6	chromosome:NZ_CP015345.1/CP015345.1
Alteromonas sp. I4		Alteromonadales; Alteromonadaceae; Alteromonas/Salinimonas group; Alteromonas; unclassified Alteromonas			PRJDB8853		5.23748	48.322	chromosome:AP021859.1; plasmid pAltI4:AP021860.1
Alteromonas sp. KC14	KC14	Alteromonadales; Alteromonadaceae; Alteromonas/Salinimonas group; Alteromonas; unclassified Alteromonas			PRJDB10900	GCA_016756335.1	4.54494	44.1	chromosome:NZ_AP024236.1/AP024236.1
Salinimonas iocasae	KX18D6	Alteromonadales; Alteromonadaceae; Alteromonas/Salinimonas group; Salinimonas			PRJNA535366	GCA_006228385.1	4.15948	47.2988	chromosome:NZ_CP039852.1/CP039852.1; plasmid plas12:NZ_CP039853.1/CP039853.1
Salinimonas lutimaris	DPSR-4	Alteromonadales; Alteromonadaceae; Alteromonas/Salinimonas group; Salinimonas			PRJNA524439	GCA_005222225.1	4.12353	49.8	chromosome:NZ_CP036536.1/CP036536.1
Salinimonas marina	G2-b	Alteromonadales; Alteromonadaceae; Alteromonas/Salinimonas group; Salinimonas			PRJNA675397	GCA_015644725.1	3.76517	49.7	chromosome:NZ_CP064795.1/CP064795.1
Salinimonas sediminis	N102	Alteromonadales; Alteromonadaceae; Alteromonas/Salinimonas group; Salinimonas			PRJNA486605	GCA_003429285.1	4.44029	48.2	chromosome:NZ_CP031769.1/CP031769.1
Catenovulum sediminis	WS1-A	Alteromonadales; Alteromonadaceae; Catenovulum			PRJNA554209	GCA_007289895.1	4.868	40.7532	chromosome 1:NZ_CP041660.1/CP041660.1; chromosome 2:NZ_CP041661.1/CP041661.1
Catenovulum sp. TS8	TS8	Alteromonadales; Alteromonadaceae; Catenovulum; unclassified Catenovulum			PRJNA888854	GCA_026725475.1	4.51754	38.5469	chromosome:CP109965.1; plasmid pCadTS8_1:CP109966.1; plasmid pCadTS8_2:CP109967.1
Glaciecola sp. 4H-3-7+YE-5		Alteromonadales; Alteromonadaceae; Glaciecola			PRJNA62887		5.39359	44.0608	chromosome:CP002526.1; plasmid pGLAAG01:CP002527.1
Glaciecola nitratireducens FR1064	FR1064	Alteromonadales; Alteromonadaceae; Glaciecola; Glaciecola nitratireducens			PRJNA73073	GCA_000226565.1	4.13423	42.3	chromosome:NC_016041.1/CP003060.1
Hydrocarboniclastica marina	soil36-7	Alteromonadales; Alteromonadaceae; Hydrocarboniclastica			PRJNA479718	GCA_004851605.1	4.2585	57.9501	chromosome:NZ_CP031093.1/CP031093.1; plasmid psoil36-7:NZ_CP031094.1/CP031094.1
Lacimicrobium alkaliphilum	YelD216	Alteromonadales; Alteromonadaceae; Lacimicrobium			PRJNA305323	GCA_001466725.1	4.37883	50.6	chromosome:NZ_CP013650.1/CP013650.1
Paraglaciecola mesophila	GPM4	Alteromonadales; Alteromonadaceae; Paraglaciecola			PRJNA560759	GCA_009906955.1	5.03923	43.9406	chromosome:NZ_CP047656.1/CP047656.1; plasmid unnamed:NZ_CP047657.1/CP047657.1
Paraglaciecola psychrophila 170	170	Alteromonadales; Alteromonadaceae; Paraglaciecola; Paraglaciecola psychrophila			PRJNA174842	GCA_000347635.1	5.41369	40.4	chromosome:NC_020514.1/CP003837.1
Paraglaciecola sp. L3A3	L3A3	Alteromonadales; Alteromonadaceae; Paraglaciecola; unclassified Paraglaciecola			PRJNA595823	GCA_009796765.1	5.30878	38.6	chromosome:NZ_CP047023.1/CP047023.1
Paraneptunicella aestuarii	NBU2194	Alteromonadales; Alteromonadaceae; Paraneptunicella			PRJNA725348	GCA_019900845.1	4.91353	43.9	chromosome:NZ_CP074570.1/CP074570.1
Planctobacterium marinum	Dej080120_11	Alteromonadales; Alteromonadaceae; Planctobacterium			PRJDB13437	GCA_036322805.1	4.87218	45.4	chromosome:AP027272.1
Saccharobesus litoralis	CCB-QB4	Alteromonadales; Alteromonadaceae; Saccharobesus			PRJNA431529	GCA_003063625.1	5.87113	41.2248	chromosome:NZ_CP026604.1/CP026604.1; plasmid unnamed1:NZ_CP026605.1/CP026605.1
Saliniradius amylolyticus	HMF8227	Alteromonadales; Alteromonadaceae; Saliniradius			PRJNA449135	GCA_003143555.1	3.21495	52.1	chromosome:NZ_CP029347.1/CP029347.1
Cognaticolwellia beringensis	NB097-1	Alteromonadales; Colwelliaceae; Cognaticolwellia			PRJNA378583	GCA_002076895.1	4.66127	38.5	chromosome:NZ_CP020465.1/CP020465.1
Colwellia psychrerythraea 34H	34H; BAA-681	Alteromonadales; Colwelliaceae; Colwellia; Colwellia psychrerythraea			PRJNA275	GCA_000012325.1	5.37318	38	chromosome:NC_003910.7/CP000083.1
Colwellia sp. Arc7-635	Arc7-635	Alteromonadales; Colwelliaceae; Colwellia; unclassified Colwellia			PRJNA510729	GCA_003971255.1	4.74135	38.4	chromosome:NZ_CP034660.1/CP034660.1
Litorilituus sediminis	JCM 17549	Alteromonadales; Colwelliaceae; Litorilituus			PRJNA512160	GCA_004295665.1	4.27572	39.4	chromosome:NZ_CP034759.1/CP034759.1
Thalassomonas actiniarum	A5K-106	Alteromonadales; Colwelliaceae; Thalassomonas			PRJNA271847	GCA_000948975.2	7.49464	47.2749	chromosome pTact:CP059736.1; chromosome:CP059735.1
Thalassomonas haliotis	A5K-61T	Alteromonadales; Colwelliaceae; Thalassomonas			PRJNA649149	GCA_028657945.1	6.45015	47.4	chromosome:CP059693.1
Thalassomonas viridans	XOM25	Alteromonadales; Colwelliaceae; Thalassomonas			PRJNA271846	GCA_000948985.2	7.94541	48.9546	chromosome pTvir:CP059734.1; chromosome:CP059733.1
Thalassotalea crassostreae	LPB0090	Alteromonadales; Colwelliaceae; Thalassotalea			PRJNA341534	GCA_001831495.1	3.86167	38.8	chromosome:NZ_CP017689.1/CP017689.1
Thalassotalea hakodatensis	PTE2	Alteromonadales; Colwelliaceae; Thalassotalea			PRJDB5109	GCA_030295995.1	4.27531	38.4	chromosome:NZ_AP027365.1/AP027365.1
Thalassotalea sp. PS06	PS06	Alteromonadales; Colwelliaceae; Thalassotalea; unclassified Thalassotalea			PRJNA553310	GCA_007197775.1	3.79523	44.2	chromosome:NZ_CP041638.1/CP041638.1
Colwelliaceae bacterium SQ345	SQ345	Alteromonadales; Colwelliaceae; unclassified Colwelliaceae			PRJNA1012864	GCA_031583575.1	4.31107	38.5	chromosome:CP134146.1
Ferrimonas lipolytica	S7	Alteromonadales; Ferrimonadaceae; Ferrimonas			PRJNA622880	GCA_012295575.1	4.13313	49.4	chromosome:NZ_CP051180.1/CP051180.1
Ferrimonas balearica DSM 9799	DSM 9799	Alteromonadales; Ferrimonadaceae; Ferrimonas; Ferrimonas balearica			PRJNA30799	GCA_000148645.1	4.27916	60.2	chromosome:NC_014541.1/CP002209.1
Ferrimonas sp. YFM	YFM	Alteromonadales; Ferrimonadaceae; Ferrimonas; unclassified Ferrimonas			PRJDB15304	GCA_030296015.1	4.66275	58.6	chromosome:AP027368.1
Idiomarina abyssalis	MSP-CT	Alteromonadales; Idiomarinaceae; Idiomarina			PRJNA756398	GCA_019797805.1	2.61063	47.1	chromosome:NZ_CP081832.1/CP081832.1
Idiomarina piscisalsi	10PY1A	Alteromonadales; Idiomarinaceae; Idiomarina			PRJNA391387	GCA_002211765.1	2.5875	47.4	chromosome:NZ_CP022133.1/CP022133.1
Idiomarina loihiensis GSL 199	GSL 199	Alteromonadales; Idiomarinaceae; Idiomarina; Idiomarina loihiensis			PRJNA196939	GCA_000401175.1	2.83976	47	chromosome:NC_021286.1/CP005964.1
Idiomarina sp. OT37-5b	OT37-5b	Alteromonadales; Idiomarinaceae; Idiomarina; unclassified Idiomarina			PRJNA435907	GCA_002968395.1	2.89352	51.1	chromosome:NZ_CP027188.1/CP027188.1
Moritella viscosa		Alteromonadales; Moritellaceae; Moritella			PRJEB6964	GCA_000953735.1	5.09399	39.3912	chromosome 1:LN554852.1; plasmid pMVIS39:LN554854.1; plasmid pMVIS41:LN554853.1
Moritella yayanosii	DB21MT 5	Alteromonadales; Moritellaceae; Moritella			PRJEB24680	GCA_900465055.1	4.43365	41.2	chromosome MORIYA:NZ_LS483250.1/LS483250.1
Moritella marina ATCC 15381	MP-1	Alteromonadales; Moritellaceae; Moritella; Moritella marina			PRJNA558324	GCA_008931805.1	4.76042	40.6858	chromosome:NZ_CP044399.1/CP044399.1; plasmid unnamed1:NZ_CP044398.1/CP044398.1
Moritella sp. 36	36	Alteromonadales; Moritellaceae; Moritella; unclassified Moritella			PRJNA639995	GCA_018219415.1	5.03737	39.9	chromosome:NZ_CP056120.1/CP056120.1
Flocculibacter collagenilyticus	SM1988	Alteromonadales; Pseudoalteromonadaceae; Flocculibacter			PRJNA639221	GCA_016469335.1	3.97358	40	chromosome:NZ_CP059888.1/CP059888.1
Pseudoalteromonas agarivorans	Hao 2018	Alteromonadales; Pseudoalteromonadaceae; Pseudoalteromonas			PRJNA495890	GCA_003668795.1	4.55793	40.828	chromosome I:NZ_CP033065.1/CP033065.1; chromosome II:NZ_CP033066.1/CP033066.1; plasmid unnamed:NZ_CP033067.1/CP033067.1
Pseudoalteromonas aliena	EH1	Alteromonadales; Pseudoalteromonadaceae; Pseudoalteromonas			PRJNA371403	GCA_001999225.1	4.5947	39.1	chromosome:NZ_CP019628.1/CP019628.1
Pseudoalteromonas atlantica	ECSMB14104	Alteromonadales; Pseudoalteromonadaceae; Pseudoalteromonas			PRJNA407396	GCA_002374815.1	3.6696	41	chromosome:NZ_CP023464.1/CP023464.1
Pseudoalteromonas carrageenovora	KCTC 22325	Alteromonadales; Pseudoalteromonadaceae; Pseudoalteromonas			PRJNA326207	GCA_004328865.1	4.5978	39.4513	chromosome I:NZ_CP027523.1/CP027523.1; chromosome II:NZ_CP027524.1/CP027524.1; plasmid pKCTC22325:NZ_CP027525.1/CP027525.1
Pseudoalteromonas donghaensis	HJ51	Alteromonadales; Pseudoalteromonadaceae; Pseudoalteromonas			PRJNA487231	GCA_003515105.1	4.73392	41.6388	chromosome:NZ_CP032090.1/CP032090.1; plasmid unnamed1:NZ_CP032091.1/CP032091.1; plasmid unnamed2:NZ_CP032092.1/CP032092.1
Pseudoalteromonas flavipulchra	SCSIO 43202	Alteromonadales; Pseudoalteromonadaceae; Pseudoalteromonas			PRJNA416452	GCA_024746855.1	5.41646	43.4076	chromosome 1:NZ_CP024625.1/CP024625.1; chromosome 2:NZ_CP024626.1/CP024626.1
Pseudoalteromonas issachenkonii	KMM 3549	Alteromonadales; Pseudoalteromonadaceae; Pseudoalteromonas			PRJNA196215	GCA_002310795.1	4.13262	40.2765	chromosome I:NZ_CP011030.1/CP011030.1; chromosome II:NZ_CP011031.1/CP011031.1
Pseudoalteromonas luteoviolacea	S4054249	Alteromonadales; Pseudoalteromonadaceae; Pseudoalteromonas			PRJNA312897	GCA_001750165.1	6.22398	41.6877	chromosome 1:NZ_CP015411.1/CP015411.1; chromosome 2:NZ_CP015412.1/CP015412.1
Pseudoalteromonas maricaloris	DSM 15914	Alteromonadales; Pseudoalteromonadaceae; Pseudoalteromonas			PRJNA1031770	GCA_033344015.1	5.64569	43.2114	chromosome 1:NZ_CP137578.1/CP137578.1; chromosome 2:NZ_CP137579.1/CP137579.1
Pseudoalteromonas marina	ECSMB14103	Alteromonadales; Pseudoalteromonadaceae; Pseudoalteromonas			PRJNA407902	GCA_002407085.1	3.44108	39.9	chromosome:NZ_CP023558.1/CP023558.1
Pseudoalteromonas nigrifaciens	KMM 661	Alteromonadales; Pseudoalteromonadaceae; Pseudoalteromonas			PRJNA196219	GCA_002221505.1	4.27478	40.177	chromosome I:NZ_CP011036.1/CP011036.1; chromosome II:NZ_CP011037.1/CP011037.1; plasmid unnamed:NZ_CP011038.1/CP011038.1
Pseudoalteromonas phenolica	KCTC 12086	Alteromonadales; Pseudoalteromonadaceae; Pseudoalteromonas			PRJNA301786	GCA_001444405.1	4.86899	40.5898	chromosome I:NZ_CP013187.1/CP013187.1; chromosome II:NZ_CP013188.1/CP013188.1
Pseudoalteromonas piratica	OCN003	Alteromonadales; Pseudoalteromonadaceae; Pseudoalteromonas			PRJNA266250	GCA_000788395.1	4.81599	39.9648	chromosome 1:NZ_CP009888.1/CP009888.1; chromosome 2:NZ_CP009889.1/CP009889.1
Pseudoalteromonas piscicida	BM7A	Alteromonadales; Pseudoalteromonadaceae; Pseudoalteromonas			PRJNA852548	GCA_030995105.1	5.57533	43.5114	chromosome 1:CP099943.1; chromosome 2:CP099944.1; plasmid unnamed:CP099945.1
Pseudoalteromonas rhizosphaerae	hCg-42	Alteromonadales; Pseudoalteromonadaceae; Pseudoalteromonas			PRJNA935724	GCA_028885455.1	5.35898	40.4096	chromosome:NZ_CP118496.1/CP118496.1; plasmid p1:NZ_CP118497.1/CP118497.1; plasmid p2:NZ_CP118498.1/CP118498.1
Pseudoalteromonas rubra	SCSIO 6842	Alteromonadales; Pseudoalteromonadaceae; Pseudoalteromonas			PRJNA305221	GCA_001482385.1	5.91378	47.6619	chromosome 1:NZ_CP013611.1/CP013611.1; chromosome 2:NZ_CP013612.1/CP013612.1; plasmid pMBL6842:NZ_CP013613.1/CP013613.1
Pseudoalteromonas ruthenica	LMG 19699	Alteromonadales; Pseudoalteromonadaceae; Pseudoalteromonas			PRJNA402103	GCA_008808095.1	4.1177	47.5	chromosome 1:NZ_CP023396.1/CP023396.1; chromosome 2:NZ_CP023397.1/CP023397.1
Pseudoalteromonas shioyasakiensis	SDCH90	Alteromonadales; Pseudoalteromonadaceae; Pseudoalteromonas			PRJNA737135	GCA_019134595.1	4.72216	41.4286	chromosome:NZ_CP077770.1/CP077770.1; plasmid p1:NZ_CP077771.1/CP077771.1
Pseudoalteromonas spongiae UST010723-006	UST010723-006	Alteromonadales; Pseudoalteromonadaceae; Pseudoalteromonas			PRJNA77687	GCA_000238255.4	4.75241	40.8318	chromosome I:NZ_CP011039.1/CP011039.1; chromosome II:NZ_CP011040.1/CP011040.1
Pseudoalteromonas tetraodonis	GFC	Alteromonadales; Pseudoalteromonadaceae; Pseudoalteromonas			PRJNA196225	GCA_002310835.1	4.1284	40.2763	chromosome I:NZ_CP011041.1/CP011041.1; chromosome II:NZ_CP011042.1/CP011042.1
Pseudoalteromonas translucida	TAC125	Alteromonadales; Pseudoalteromonadaceae; Pseudoalteromonas			PRJNA15713	GCA_000026085.1	3.85027	40.068	chromosome I:NC_007481.1/CR954246.1; chromosome II:NC_007482.1/CR954247.1
Pseudoalteromonas tunicata	D2	Alteromonadales; Pseudoalteromonadaceae; Pseudoalteromonas			PRJNA196226	GCA_002310815.1	4.95944	39.9012	chromosome I:NZ_CP011032.1/CP011032.1; chromosome II:NZ_CP011033.1/CP011033.1
Pseudoalteromonas viridis	BBR56	Alteromonadales; Pseudoalteromonadaceae; Pseudoalteromonas			PRJNA716373	GCA_017742995.1	5.54963	49.2593	chromosome 1:NZ_CP072425.1/CP072425.1; chromosome 2:NZ_CP072426.1/CP072426.1
Pseudoalteromonas xiamenensis	PSDB	Alteromonadales; Pseudoalteromonadaceae; Pseudoalteromonas			PRJNA852548	GCA_030994125.1	4.5985	43.3801	chromosome 1:CP099917.1; plasmid unnamed:CP099918.1
Pseudoalteromonas arctica A 37-1-2	A 37-1-2	Alteromonadales; Pseudoalteromonadaceae; Pseudoalteromonas; Pseudoalteromonas arctica			PRJNA77673	GCA_000238395.4	4.72197	39.186	chromosome I:NZ_CP011025.1/CP011025.1; chromosome II:NZ_CP011026.1/CP011026.1; plasmid unnamed:NZ_CP011027.1/CP011027.1
Pseudoalteromonas distincta	16-SW-7	Alteromonadales; Pseudoalteromonadaceae; Pseudoalteromonas; Pseudoalteromonas distincta group			PRJNA544130	GCA_005877035.1	4.53144	39.2946	chromosome L1:NZ_CP040558.1/CP040558.1; chromosome S1:NZ_CP040559.1/CP040559.1
Pseudoalteromonas espejiana DSM 9414	DSM 9414	Alteromonadales; Pseudoalteromonadaceae; Pseudoalteromonas; Pseudoalteromonas espejiana			PRJNA196117	GCA_002221525.1	4.50045	40.2961	chromosome I:NZ_CP011028.1/CP011028.1; chromosome II:NZ_CP011029.1/CP011029.1
Pseudoalteromonas sp. KG3	KG3	Alteromonadales; Pseudoalteromonadaceae; Pseudoalteromonas; unclassified Pseudoalteromonas			PRJNA846065	GCA_030436385.1	5.2927	41.0289	chromosome 1:CP098523.1; chromosome 2:CP098524.1; plasmid pPsKG3_1:CP098525.1; plasmid pPsKG3_2:CP098526.1; plasmid pPsKG3_3:CP098527.1
Psychrosphaera aestuarii	PSC101	Alteromonadales; Pseudoalteromonadaceae; Psychrosphaera			PRJNA720233	GCA_017948405.1	3.04978	39.6	chromosome:NZ_CP072844.1/CP072844.1
Psychrosphaera ytuae	MTZ26	Alteromonadales; Pseudoalteromonadaceae; Psychrosphaera			PRJNA707352	GCA_017638545.1	3.33181	42.2	chromosome:NZ_CP072110.1/CP072110.1
Psychromonas ingrahamii 37	37	Alteromonadales; Psychromonadaceae; Psychromonas; Psychromonas ingrahamii			PRJNA16187	GCA_000015285.1	4.5596	40.1	chromosome:NC_008709.1/CP000510.1
Psychromonas sp. CNPT3	CNPT3	Alteromonadales; Psychromonadaceae; Psychromonas; unclassified Psychromonas			PRJNA13583	GCA_000153405.2	3.05241	38.6	chromosome:NC_020802.1/CP004404.1
Parashewanella spongiae	HJ039	Alteromonadales; Shewanellaceae; Parashewanella			PRJNA526823	GCA_004358345.1	5.46875	39.6	chromosome:NZ_CP037952.1/CP037952.1
Parashewanella tropica	MEBiC05444	Alteromonadales; Shewanellaceae; Parashewanella			PRJNA526811	GCA_004358445.1	4.22219	40.8	chromosome:NZ_CP037951.1/CP037951.1
Shewanella acanthi	FJAT-51860	Alteromonadales; Shewanellaceae; Shewanella			PRJNA750227	GCA_019457475.1	4.13365	46.6	chromosome:NZ_CP080413.1/CP080413.1
Shewanella aegiceratis	FJAT-53532	Alteromonadales; Shewanellaceae; Shewanella			PRJNA750286	GCA_019457495.1	4.51374	53.9	chromosome:NZ_CP080416.1/CP080416.1
Shewanella aestuarii	PN3F2	Alteromonadales; Shewanellaceae; Shewanella			PRJNA613404	GCA_011765625.1	4.47286	40.931	chromosome PN3F2:NZ_CP050313.1/CP050313.1; plasmid pPN3F2_1:NZ_CP050314.1/CP050314.1; plasmid pPN3F2_2:NZ_CP050315.1/CP050315.1
Shewanella algae	TUM4442	Alteromonadales; Shewanellaceae; Shewanella			PRJDB11301	GCA_019670545.1	4.79877	53.1	chromosome:NZ_AP024610.1/AP024610.1
Shewanella alkalitolerans	FJAT-54031	Alteromonadales; Shewanellaceae; Shewanella			PRJNA750297	GCA_019457575.1	4.52639	53.8	chromosome:NZ_CP080422.1/CP080422.1
Shewanella avicenniae	FJAT-51800	Alteromonadales; Shewanellaceae; Shewanella			PRJNA704213	GCA_017354945.1	4.20168	48.3	chromosome:NZ_CP071503.1/CP071503.1
Shewanella benthica	DB21MT-2	Alteromonadales; Shewanellaceae; Shewanella			PRJEB25587	GCA_900476435.1	4.35351	45.9	chromosome SHEWBE:NZ_LS483452.1/LS483452.1
Shewanella bicestrii	JAB-1	Alteromonadales; Shewanellaceae; Shewanella			PRJNA393250	GCA_002216875.1	5.00441	48.1317	chromosome:NZ_CP022358.1/CP022358.1; plasmid pSHE-CTX-M:NZ_CP022359.1/CP022359.1; plasmid pSHE-2:NZ_CP022360.1/CP022360.1
Shewanella carassii	TUM17387	Alteromonadales; Shewanellaceae; Shewanella			PRJDB11301	GCA_019670705.1	4.45456	52.7	chromosome:NZ_AP024618.1/AP024618.1
Shewanella chilikensis	DC57	Alteromonadales; Shewanellaceae; Shewanella			PRJNA587689	GCA_011106835.1	4.91043	52.4	chromosome:NZ_CP045857.1/CP045857.1
Shewanella cyperi	FJAT-53720	Alteromonadales; Shewanellaceae; Shewanella			PRJNA704209	GCA_017354985.1	4.13636	55.6	chromosome:NZ_CP071501.1/CP071501.1
Shewanella decolorationis	Ni1-3	Alteromonadales; Shewanellaceae; Shewanella	lcl|NZ_CP031775.2_prot_WP_023266051.1_4264	lcl|NZ_CP031775.2_prot_WP_208660890.1_4262	PRJNA486101	GCA_007923045.4	5.28836	47.0863	chromosome:NZ_CP031775.2/CP031775.3; plasmid pNi1-3:NZ_CP076856.1/CP076856.1
Shewanella dokdonensis	DSM 23626	Alteromonadales; Shewanellaceae; Shewanella			PRJNA728757	GCA_018394335.1	4.12741	49	chromosome:NZ_CP074572.1/CP074572.1
Shewanella donghaensis	LT17	Alteromonadales; Shewanellaceae; Shewanella			PRJNA556082	GCA_007567505.1	4.91277	40.2	chromosome:NZ_CP041783.1/CP041783.1
Shewanella eurypsychrophilus	YLB-08	Alteromonadales; Shewanellaceae; Shewanella		lcl|NZ_CP045503.2_prot_WP_142874615.1_3399	PRJNA553078	GCA_007004545.3	5.85132	43.5	chromosome:NZ_CP045503.2/CP045503.2
Shewanella glacialimarina	TZS-4	Alteromonadales; Shewanellaceae; Shewanella			PRJNA549918	GCA_020511155.1	4.45645	41.1	chromosome:NZ_CP041216.1/CP041216.1
Shewanella goraebulensis	DAU312	Alteromonadales; Shewanellaceae; Shewanella			PRJNA978353	GCA_030252245.1	4.89348	40.5	chromosome:NZ_CP126972.1/CP126972.1
Shewanella halotolerans	FJAT-53555	Alteromonadales; Shewanellaceae; Shewanella			PRJNA750287	GCA_019457535.1	4.66156	53.5	chromosome:NZ_CP080417.1/CP080417.1
Shewanella inventionis	D1489	Alteromonadales; Shewanellaceae; Shewanella			PRJNA759840	GCA_019931735.1	4.83164	42.4	chromosome:NZ_CP082926.1/CP082926.1
Shewanella japonica	KCTC 22435	Alteromonadales; Shewanellaceae; Shewanella			PRJNA380174	GCA_002075795.1	4.97568	40.8	chromosome:NZ_CP020472.1/CP020472.1
Shewanella khirikhana		Alteromonadales; Shewanellaceae; Shewanella			PRJNA1066711	GCA_036866455.1	4.97903	54.512	chromosome:CP143082.1; plasmid unnamed:CP143083.1
Shewanella litorisediminis	SMK1-12	Alteromonadales; Shewanellaceae; Shewanella			PRJNA698398	GCA_016834455.1	4.23777	54	chromosome:NZ_CP069213.1/CP069213.1
Shewanella livingstonensis	LMG 19866	Alteromonadales; Shewanellaceae; Shewanella			PRJNA504722	GCA_003855395.1	4.83988	41.1	chromosome:NZ_CP034015.1/CP034015.1
Shewanella mangrovisoli	FJAT-51754	Alteromonadales; Shewanellaceae; Shewanella			PRJNA750226	GCA_019457635.1	4.71284	48.2	chromosome:NZ_CP080412.1/CP080412.1
Shewanella marisflavi	EP1	Alteromonadales; Shewanellaceae; Shewanella			PRJNA392357	GCA_002215585.1	4.32145	50	chromosome:NZ_CP022272.1/CP022272.1
Shewanella maritima	D4-2	Alteromonadales; Shewanellaceae; Shewanella			PRJNA522310	GCA_004295345.1	4.71801	44.5	chromosome:NZ_CP036200.1/CP036200.1
Shewanella mesophila	FJAT-53870	Alteromonadales; Shewanellaceae; Shewanella			PRJNA750295	GCA_019457515.1	4.32358	44.9	chromosome:NZ_CP080421.1/CP080421.1
Shewanella oncorhynchi	Z-P2	Alteromonadales; Shewanellaceae; Shewanella	lcl|CP132914.1_prot_WMB74869.1_1878	lcl|CP132914.1_prot_WMB74867.1_1876	PRJNA1005235	GCA_030848765.1	5.03461	45.4	chromosome:CP132914.1
Shewanella pealeana ATCC 700345	ATCC 700345	Alteromonadales; Shewanellaceae; Shewanella		lcl|NC_009901.1_prot_WP_012156032.1_2808	PRJNA17415	GCA_000018285.1	5.17458	44.7	chromosome:NC_009901.1/CP000851.1
Shewanella polaris	SM1901	Alteromonadales; Shewanellaceae; Shewanella			PRJNA548024	GCA_006385555.1	4.64854	40.5	chromosome:NZ_CP041036.1/CP041036.1
Shewanella psychrophila	WP2	Alteromonadales; Shewanellaceae; Shewanella			PRJNA306925	GCA_002005305.1	6.35341	44.3	chromosome:NZ_CP014782.1/CP014782.1
Shewanella psychropiezotolerans	YLB-06	Alteromonadales; Shewanellaceae; Shewanella			PRJNA553076	GCA_007197555.1	6.4492	45.1	chromosome:NZ_CP041614.1/CP041614.1
Shewanella psychrotolerans	FJAT-53749	Alteromonadales; Shewanellaceae; Shewanella			PRJNA750292	GCA_019457595.1	4.36874	44.4	chromosome:NZ_CP080419.1/CP080419.1
Shewanella putrefaciens	FDAARGOS_681	Alteromonadales; Shewanellaceae; Shewanella	lcl|NZ_CP046329.1_prot_WP_011791292.1_635		PRJNA231221	GCA_009730575.1	4.65962	44.5	chromosome:NZ_CP046329.1/CP046329.1
Shewanella rhizosphaerae	FJAT-53764	Alteromonadales; Shewanellaceae; Shewanella			PRJNA750294	GCA_019457655.1	4.57872	53.8	chromosome:NZ_CP080420.1/CP080420.1
Shewanella sedimentimangrovi	FJAT-52962	Alteromonadales; Shewanellaceae; Shewanella			PRJNA704211	GCA_017354965.1	4.24236	55.4	chromosome:NZ_CP071502.1/CP071502.1
Shewanella seohaensis	KCTC 23556	Alteromonadales; Shewanellaceae; Shewanella			PRJNA882637	GCA_025449215.1	4.75189	48.2	chromosome:NZ_CP104900.1/CP104900.1
Shewanella spartinae	FJAT-53681	Alteromonadales; Shewanellaceae; Shewanella			PRJNA750289	GCA_019457555.1	4.61982	53.7	chromosome:NZ_CP080418.1/CP080418.1
Shewanella vesiculosa	M7	Alteromonadales; Shewanellaceae; Shewanella			PRJNA723175	GCA_021560015.1	4.78288	41.7	chromosome:NZ_CP073588.1/CP073588.1
Shewanella xiamenensis	NUITM-VS1	Alteromonadales; Shewanellaceae; Shewanella		lcl|NZ_AP025014.1_prot_WP_069455556.1_4233	PRJDB10427	GCA_019973655.1	5.23452	46.5538	chromosome:NZ_AP025014.1/AP025014.1; plasmid pNUITM-VS1_1:NZ_AP025015.1/AP025015.1; plasmid pNUITM-VS1_2:NZ_AP025016.1/AP025016.1
Shewanella yunxiaonensis	FJAT-54481	Alteromonadales; Shewanellaceae; Shewanella			PRJNA723418	GCA_018223345.1	3.81259	48.2	chromosome:NZ_CP073587.1/CP073587.1
Shewanella zhangzhouensis	FJAT-52072	Alteromonadales; Shewanellaceae; Shewanella			PRJNA750229	GCA_019457615.1	4.51386	53.7	chromosome:NZ_CP080414.1/CP080414.1
Shewanella amazonensis SB2B	SB2B	Alteromonadales; Shewanellaceae; Shewanella; Shewanella amazonensis			PRJNA13385	GCA_000015245.1	4.30614	53.6	chromosome:NC_008700.1/CP000507.1
Shewanella baltica OS117	OS117	Alteromonadales; Shewanellaceae; Shewanella; Shewanella baltica			PRJNA49451	GCA_000215895.1	5.52602	45.9893	chromosome:NC_017579.1/CP002811.1; plasmid pSBAL11701:NC_017577.1/CP002812.1; plasmid pSBAL11702:NC_017580.1/CP002813.1; plasmid pSBAL11703:NC_017578.1/CP002814.1
Shewanella denitrificans OS217	OS217	Alteromonadales; Shewanellaceae; Shewanella; Shewanella denitrificans			PRJNA13390	GCA_000013765.1	4.54591	45.1	chromosome:NC_007954.1/CP000302.1
Shewanella frigidimarina NCIMB 400	NCIMB 400	Alteromonadales; Shewanellaceae; Shewanella; Shewanella frigidimarina			PRJNA13391	GCA_000014705.1	4.84526	41.6	chromosome:NC_008345.1/CP000447.1
Shewanella halifaxensis HAW-EB4	HAW-EB4	Alteromonadales; Shewanellaceae; Shewanella; Shewanella halifaxensis		lcl|NC_010334.1_prot_WP_012277986.1_2939	PRJNA20241	GCA_000019185.1	5.22692	44.6	chromosome:NC_010334.1/CP000931.1
Shewanella loihica PV-4	PV-4	Alteromonadales; Shewanellaceae; Shewanella; Shewanella loihica			PRJNA13906	GCA_000016065.1	4.60259	53.7	chromosome:NC_009092.1/CP000606.1
Shewanella oneidensis MR-1	MR-1	Alteromonadales; Shewanellaceae; Shewanella; Shewanella oneidensis			PRJNA335	GCA_000146165.2	5.13142	45.9276	chromosome:NC_004347.2/AE014299.2; plasmid megaplasmid:NC_004349.1/AE014300.1
Shewanella piezotolerans WP3	WP3	Alteromonadales; Shewanellaceae; Shewanella; Shewanella piezotolerans			PRJNA17675	GCA_000014885.1	5.39648	43.3	chromosome:NC_011566.1/CP000472.1
Shewanella sediminis HAW-EB3	HAW-EB3	Alteromonadales; Shewanellaceae; Shewanella; Shewanella sediminis			PRJNA18789	GCA_000018025.1	5.51767	46.1	chromosome:NC_009831.1/CP000821.1
Shewanella violacea DSS12	DSS12	Alteromonadales; Shewanellaceae; Shewanella; Shewanella violacea			PRJDA34739	GCA_000091325.1	4.9621	44.7	chromosome:NC_014012.1/AP011177.1
Shewanella woodyi ATCC 51908	ATCC 51908	Alteromonadales; Shewanellaceae; Shewanella; Shewanella woodyi			PRJNA17455	GCA_000019525.1	5.9354	43.7	chromosome:NC_010506.1/CP000961.1
Shewanella sp. MEBiC00475	MEBiC00475	Alteromonadales; Shewanellaceae; Shewanella; unclassified Shewanella			PRJNA540177	GCA_005234075.1	4.72852	40.6	chromosome:NZ_CP039928.1/CP039928.1
Cardiobacterium hominis	NCTC10426	Cardiobacteriales; Cardiobacteriaceae; Cardiobacterium		lcl|NZ_LR134365.1_prot_WP_004140814.1_384	PRJEB6403	GCA_900637305.1	2.67076	59.2	chromosome 1:NZ_LR134365.1/LR134365.1
Cardiobacterium sp. Marseille-Q4385	Marseille-Q4385	Cardiobacteriales; Cardiobacteriaceae; Cardiobacterium; unclassified Cardiobacterium		lcl|NZ_OU745373.1_prot_WP_225757299.1_1664	PRJEB46696	GCA_916618745.1	2.62737	58.1	chromosome contig00001:NZ_OU745373.1/OU745373.1
Dichelobacter nodosus VCS1703A	VCS1703A	Cardiobacteriales; Cardiobacteriaceae; Dichelobacter; Dichelobacter nodosus		lcl|NC_009446.1_prot_WP_012031495.1_1147	PRJNA50	GCA_000015345.1	1.38935	44.4	chromosome:NC_009446.1/CP000513.1
Ignatzschineria rhizosphaerae	HR5S32	Cardiobacteriales; Ignatzschineriaceae; Ignatzschineria			PRJNA812364	GCA_022655595.1	3.07473	38.8	chromosome:NZ_CP093379.1/CP093379.1
Wohlfahrtiimonas chitiniclastica	BM-Y	Cardiobacteriales; Ignatzschineriaceae; Wohlfahrtiimonas			PRJNA921934	GCA_030062115.1	2.13202	43.6992	chromosome:NZ_CP115969.1/CP115969.1; plasmid pBM-Y:NZ_CP115970.1/CP115970.1
Siccibacter colletis	YSD YN2	Cellvibrionales; Cellvibrionaceae			PRJNA726370	GCA_025914095.1	4.1083	57.4263	chromosome:NZ_CP074352.1/CP074352.1; plasmid unnamed:NZ_CP074353.1/CP074353.1
Agarilytica rhodophyticola	17	Cellvibrionales; Cellvibrionaceae; Agarilytica			PRJNA359155	GCA_002157225.2	7.11381	40.9519	chromosome:NZ_CP020038.1/CP020038.1; plasmid pSU1:NZ_CP021745.1/CP021745.1; plasmid pSU2:NZ_CP021746.1/CP021746.1; plasmid pSU3:NZ_CP021747.1/CP021747.1
Cellvibrio japonicus Ueda107	Ueda107	Cellvibrionales; Cellvibrionaceae; Cellvibrio; Cellvibrio japonicus			PRJNA28329	GCA_000019225.1	4.57657	52	chromosome:NC_010995.1/CP000934.1
Cellvibrio sp. PSBB023	PSBB023	Cellvibrionales; Cellvibrionaceae; Cellvibrio; unclassified Cellvibrio		lcl|NZ_CP019799.1_prot_WP_078043410.1_1575	PRJNA369694	GCA_002007605.1	4.7053	49.4	chromosome:NZ_CP019799.1/CP019799.1
Marinagarivorans cellulosilyticus	GE09	Cellvibrionales; Cellvibrionaceae; Marinagarivorans			PRJDB9582	GCA_021655555.1	5.31107	46.7	chromosome:NZ_AP023086.1/AP023086.1
Marinimicrobium sp. C6131	C6131	Cellvibrionales; Cellvibrionaceae; Marinimicrobium; unclassified Marinimicrobium			PRJNA898578	GCA_026153455.1	4.20765	58.5	chromosome:NZ_CP110629.1/CP110629.1
Saccharophagus degradans	FZY0027	Cellvibrionales; Cellvibrionaceae; Saccharophagus			PRJNA958120	GCA_029906505.1	5.17838	45.8	chromosome:NZ_CP123764.1/CP123764.1
Simiduia agarivorans SA1 = DSM 21679	SA1 = DSM 21679	Cellvibrionales; Cellvibrionaceae; Simiduia; Simiduia agarivorans			PRJNA74637	GCA_000305785.2	4.30023	55.8	chromosome:NC_018868.3/CP003746.2
Teredinibacter haidensis	Bs08	Cellvibrionales; Cellvibrionaceae; Teredinibacter			PRJNA340180	GCA_014211975.1	4.91557	47.2	chromosome:NZ_CP060084.1/CP060084.1
Teredinibacter purpureus	Bs12	Cellvibrionales; Cellvibrionaceae; Teredinibacter			PRJNA195847	GCA_014217335.1	4.89308	45.7267	chromosome:NZ_CP060092.1/CP060092.1; plasmid Bs12_MP:NZ_CP060093.1/CP060093.1
Teredinibacter turnerae T7901	T7901	Cellvibrionales; Cellvibrionaceae; Teredinibacter; Teredinibacter turnerae			PRJNA30839	GCA_000023025.1	5.19316	50.9	chromosome:NC_012997.1/CP001614.2
Teredinibacter sp. KSP-S5-2	KSP-S5-2	Cellvibrionales; Cellvibrionaceae; Teredinibacter; unclassified Teredinibacter			PRJNA943115	GCA_032773895.1	5.03353	44.1	chromosome:CP120416.1
Aequoribacter fuscus	IMCC3088	Cellvibrionales; Halieaceae; Aequoribacter			PRJNA522358	GCA_009910365.1	3.09539	51.7	chromosome:NZ_CP036423.1/CP036423.1
Halioglobus japonicus	NBRC 107739	Cellvibrionales; Halieaceae; Halioglobus			PRJNA355352	GCA_001983995.1	4.11636	57.6995	chromosome:NZ_CP019450.1/CP019450.1; plasmid unnamed1:NZ_CP019451.1/CP019451.1; plasmid unnamed2:NZ_CP019452.1/CP019452.1; plasmid unnamed3:NZ_CP019453.1/CP019453.1
Halioglobus maricola	IMCC14385	Cellvibrionales; Halieaceae; Halioglobus			PRJNA522358	GCA_009388985.1	4.30644	56.7	chromosome:NZ_CP036422.1/CP036422.1
Kineobactrum salinum	M2	Cellvibrionales; Halieaceae; Kineobactrum			PRJNA605681	GCA_010669285.1	4.6495	60.7	chromosome:NZ_CP048711.1/CP048711.1
Microbulbifer agarilyticus	GP101	Cellvibrionales; Microbulbiferaceae; Microbulbifer			PRJNA371746	GCA_001999945.1	4.25563	55.4	chromosome:NZ_CP019650.1/CP019650.1
Microbulbifer aggregans	CCB-MM1	Cellvibrionales; Microbulbiferaceae; Microbulbifer			PRJNA305828	GCA_001750105.1	3.86433	58.9	chromosome:NZ_CP014143.1/CP014143.1
Microbulbifer bruguierae	H12	Cellvibrionales; Microbulbiferaceae; Microbulbifer			PRJNA935964	GCA_029869925.1	4.4814	56.6	chromosome:NZ_CP118605.1/CP118605.1
Microbulbifer celer	KCTC 12973	Cellvibrionales; Microbulbiferaceae; Microbulbifer			PRJNA782265	GCA_020991125.1	4.346	57.2	chromosome:NZ_CP087715.1/CP087715.1
Microbulbifer elongatus	DSM 6810	Cellvibrionales; Microbulbiferaceae; Microbulbifer			PRJNA785441	GCA_021165935.1	4.19695	57.6	chromosome:NZ_CP088953.1/CP088953.1
Microbulbifer hydrolyticus	IRE-31	Cellvibrionales; Microbulbiferaceae; Microbulbifer			PRJNA599504	GCA_009931115.1	4.20931	57.6	chromosome:NZ_CP047491.1/CP047491.1
Microbulbifer pacificus	SPO729	Cellvibrionales; Microbulbiferaceae; Microbulbifer			PRJNA1032215	GCA_033723955.1	4.1941	58.4	chromosome:NZ_CP137555.1/CP137555.1
Microbulbifer thermotolerans	DAU221	Cellvibrionales; Microbulbiferaceae; Microbulbifer			PRJNA315367	GCA_001617625.1	3.9384	56.6	chromosome:NZ_CP014864.1/CP014864.1
Microbulbifer variabilis	SCSIO 43006	Cellvibrionales; Microbulbiferaceae; Microbulbifer			PRJNA668462	GCA_023716485.1	4.85583	49.3	chromosome:NZ_CP092418.1/CP092418.1
Microbulbifer sp. MI-G	MI-G	Cellvibrionales; Microbulbiferaceae; Microbulbifer; unclassified Microbulbifer			PRJNA839143	GCA_030440425.1	4.47812	53.3883	chromosome:CP098023.1; plasmid unnamed:CP098024.1
Porticoccaceae bacterium LTM1	LTM1	Cellvibrionales; Porticoccaceae; unclassified Porticoccaceae			PRJNA978977	GCA_030252795.1	3.13233	50.4	chromosome:CP127080.1
Oceanicoccus sagamiensis	NBRC 107125	Cellvibrionales; Spongiibacteraceae; Oceanicoccus			PRJNA355353	GCA_002117105.1	4.47208	47.7	chromosome:NZ_CP019343.1/CP019343.1
Spongiibacter nanhainus	csc3.9	Cellvibrionales; Spongiibacteraceae; Spongiibacter			PRJNA682507	GCA_016132545.1	4.07857	56.5	chromosome:NZ_CP066167.1/CP066167.1
Spongiibacter taiwanensis	SPT1	Cellvibrionales; Spongiibacteraceae; Spongiibacter		lcl|NZ_CP098455.1_prot_WP_251088528.1_826	PRJNA844496	GCA_023702635.1	3.71418	57	chromosome:NZ_CP098455.1/CP098455.1
Spongiibacter sp. IMCC21906	IMCC21906	Cellvibrionales; Spongiibacteraceae; Spongiibacter; unclassified Spongiibacter			PRJNA276161	GCA_001010805.1	3.48167	50.6971	chromosome:NZ_CP011477.1/CP011477.1; plasmid unnamed:NZ_CP011478.1/CP011478.1
Zhongshania aliphaticivorans	SM-2	Cellvibrionales; Spongiibacteraceae; Zhongshania			PRJNA306719	GCA_001586255.1	4.20436	50.7	chromosome:NZ_CP014544.1/CP014544.1
Allochromatium tepidum	NZ	Chromatiales; Chromatiaceae; Allochromatium			PRJDB11333	GCA_018409545.1	3.38461	64.5037	chromosome:NZ_AP024563.1/AP024563.1; plasmid pAt1:NZ_AP024564.1/AP024564.1
Allochromatium vinosum DSM 180	DSM 180	Chromatiales; Chromatiaceae; Allochromatium; Allochromatium vinosum	lcl|NC_013851.1_prot_WP_012970163.1_938	lcl|NC_013851.1_prot_WP_012970165.1_940	PRJNA32547	GCA_000025485.1	3.66907	64.2117	chromosome:NC_013851.1/CP001896.1; plasmid pALVIN01:NC_013852.1/CP001897.1; plasmid pALVIN02:NC_013862.1/CP001898.1
Marichromatium purpuratum 984	984	Chromatiales; Chromatiaceae; Marichromatium; Marichromatium purpuratum			PRJNA62513	GCA_000224005.3	3.77911	67.9	chromosome:NZ_CP007031.1/CP007031.1
Nitrosococcus wardiae	D1FHS	Chromatiales; Chromatiaceae; Nitrosococcus			PRJNA305330	GCA_004421105.1	4.02264	50.7	chromosome:NZ_CP038033.1/CP038033.1
Nitrosococcus halophilus Nc 4	Nc 4	Chromatiales; Chromatiaceae; Nitrosococcus; Nitrosococcus halophilus			PRJNA36589	GCA_000024725.1	4.14526	51.6222	chromosome:NC_013960.1/CP001798.1; plasmid pNHAL01:NC_013958.1/CP001799.1
Nitrosococcus oceani ATCC 19707	ATCC 19707; JCM30415 (Type strain)	Chromatiales; Chromatiaceae; Nitrosococcus; Nitrosococcus oceani			PRJNA13993	GCA_000012805.1	3.52211	50.3241	chromosome:NC_007484.1/CP000127.1; plasmid A:NC_007483.1/CP000126.1
Nitrosococcus watsonii C-113	C-113	Chromatiales; Chromatiaceae; Nitrosococcus; Nitrosococcus watsonii			PRJNA40331	GCA_000143085.1	3.37329	50.1211	chromosome:NC_014315.1/CP002086.1; plasmid pNWAT01:NC_014316.1/CP002087.1; plasmid pNWAT02:NC_014317.1/CP002088.1
Rheinheimera mangrovi	LHK132	Chromatiales; Chromatiaceae; Rheinheimera		lcl|NZ_CP034683.1_prot_WP_127022273.1_1797	PRJNA510894	GCA_003990335.1	4.62835	46.7	chromosome:NZ_CP034683.1/CP034683.1
Rheinheimera sp. D18	D18	Chromatiales; Chromatiaceae; Rheinheimera; unclassified Rheinheimera		lcl|NZ_CP037745.1_prot_WP_132582784.1_1139	PRJNA525346	GCA_004345025.1	3.30835	44.4	chromosome:NZ_CP037745.1/CP037745.1
Thermochromatium tepidum ATCC 43061	ATCC 43061	Chromatiales; Chromatiaceae; Thermochromatium; Thermochromatium tepidum			PRJNA531910	GCA_009664085.1	2.95829	63.4	chromosome:NZ_CP039268.1/CP039268.1
Thiocapsa bogorovii	BBS	Chromatiales; Chromatiaceae; Thiocapsa			PRJNA787410	GCA_021228795.1	5.64993	64	chromosome:NZ_CP089309.1/CP089309.1
Thiocapsa sp.	M50B4	Chromatiales; Chromatiaceae; Thiocapsa; unclassified Thiocapsa			PRJNA721826	GCA_018399035.1	5.72634	64	chromosome:CP073760.1
Thiocystis violascens DSM 198	DSM 198	Chromatiales; Chromatiaceae; Thiocystis; Thiocystis violascens	lcl|NC_018012.1_prot_WP_174284503.1_777		PRJNA60641	GCA_000227745.3	5.01707	62.6	chromosome:NC_018012.1/CP003154.1
Thioflavicoccus mobilis 8321	8321	Chromatiales; Chromatiaceae; Thioflavicoccus; Thioflavicoccus mobilis	lcl|NC_019940.1_prot_WP_015281951.1_3051	lcl|NC_019940.1_prot_WP_015281953.1_3053	PRJNA60883	GCA_000327045.1	4.13752	65.5486	chromosome:NC_019940.1/CP003051.1; plasmid pTHIMO01:NC_019941.1/CP003052.1
Thiohalocapsa sp. PB-PSB1	PB-PSB1-LS01-2011a	Chromatiales; Chromatiaceae; Thiohalocapsa; unclassified Thiohalocapsa			PRJNA684324	GCA_016745215.1	7.95063	58.7	chromosome:CP050890.1
Thiorhodovibrio frisius	970	Chromatiales; Chromatiaceae; Thiorhodovibrio			PRJNA849766	GCA_033954835.1	5.41712	60.2	chromosome:CP121471.1
Thiorhodovibrio litoralis	6511	Chromatiales; Chromatiaceae; Thiorhodovibrio			PRJNA849771	GCA_033954455.1	5.46662	61.4	chromosome:CP121473.1
Ectothiorhodospira sp. BSL-9	BSL-9	Chromatiales; Ectothiorhodospiraceae			PRJNA232800	GCA_001632845.1	3.55008	63	chromosome:NZ_CP011994.1/CP011994.1
Ectothiorhodospiraceae bacterium BW-2	BW-2	Chromatiales; Ectothiorhodospiraceae			PRJNA491938	GCA_008375315.1	4.07414	52.6	chromosome:CP032507.1
Acidihalobacter yilgarnensis	F5	Chromatiales; Ectothiorhodospiraceae; Acidihalobacter			PRJNA344521	GCA_001753245.1	3.56694	59.9	chromosome:NZ_CP017415.1/CP017415.1
Alkalilimnicola ehrlichii MLHE-1	MLHE-1	Chromatiales; Ectothiorhodospiraceae; Alkalilimnicola; Alkalilimnicola ehrlichii			PRJNA15763	GCA_000014785.1	3.27594	67.5	chromosome:NC_008340.1/CP000453.1
Aquisalimonas sp. 2447	2447	Chromatiales; Ectothiorhodospiraceae; Aquisalimonas; unclassified Aquisalimonas			PRJNA493957	GCA_012044895.1	3.97263	65.3	chromosome:NZ_CP050695.1/CP050695.1
Halorhodospira halochloris	DSM 1059	Chromatiales; Ectothiorhodospiraceae; Halorhodospira			PRJDB4565	GCA_002356555.2	2.83456	56	chromosome:NZ_AP017372.2/AP017372.2
Halorhodospira halophila SL1	SL1	Chromatiales; Ectothiorhodospiraceae; Halorhodospira; Halorhodospira halophila			PRJNA15767	GCA_000015585.1	2.67845	68	chromosome:NC_008789.1/CP000544.1
Spiribacter curvatus	UAH-SP71	Chromatiales; Ectothiorhodospiraceae; Spiribacter			PRJNA203688	GCA_000485905.1	1.92663	63.9	chromosome:NC_022664.1/CP005990.1
Spiribacter halobius	E85	Chromatiales; Ectothiorhodospiraceae; Spiribacter			PRJNA777438	GCA_020883455.1	4.17235	69.7	chromosome:NZ_CP086615.1/CP086615.1
Spiribacter salinus M19-40	M19-40	Chromatiales; Ectothiorhodospiraceae; Spiribacter; Spiribacter salinus			PRJNA179191	GCA_000319575.2	1.73949	62.7	chromosome:NC_021291.1/CP005963.1
Spiribacter sp. 2438	2438	Chromatiales; Ectothiorhodospiraceae; Spiribacter; unclassified Spiribacter			PRJNA494838	GCA_009676705.1	1.90093	64.2	chromosome:NZ_CP046046.1/CP046046.1
Thioalkalivibrio versutus	D301	Chromatiales; Ectothiorhodospiraceae; Thioalkalivibrio			PRJNA282574	GCA_001020955.1	2.96936	66	chromosome:NZ_CP011367.1/CP011367.1
Thioalkalivibrio nitratireducens DSM 14787	DSM 14787	Chromatiales; Ectothiorhodospiraceae; Thioalkalivibrio; Thioalkalivibrio nitratireducens			PRJNA178382	GCA_000321415.2	4.00235	66.5	chromosome:NC_019902.2/CP003989.2
Thioalkalivibrio paradoxus ARh 1	ARh 1	Chromatiales; Ectothiorhodospiraceae; Thioalkalivibrio; Thioalkalivibrio paradoxus			PRJNA52643	GCA_000227685.3	3.75673	66.5	chromosome:NZ_CP007029.1/CP007029.1
Thioalkalivibrio sulfidiphilus HL-EbGr7	HL-EbGR7	Chromatiales; Ectothiorhodospiraceae; Thioalkalivibrio; Thioalkalivibrio sulfidiphilus			PRJNA29177	GCA_000021985.1	3.46455	65.1	chromosome:NC_011901.1/CP001339.1
Thioalkalivibrio sp. K90mix	K90mix	Chromatiales; Ectothiorhodospiraceae; Thioalkalivibrio; unclassified Thioalkalivibrio			PRJNA30759	GCA_000025545.1	2.98506	65.562	chromosome:NC_013889.1/CP001905.1; plasmid pTK9001:NC_013930.1/CP001906.1
Granulosicoccus antarcticus IMCC3135	IMCC3135	Chromatiales; Granulosicoccaceae; Granulosicoccus; Granulosicoccus antarcticus			PRJNA167143	GCA_002215215.1	7.78386	52.9	chromosome:NZ_CP018632.1/CP018632.1
Sulfuriflexus mobilis	aks1	Chromatiales; Granulosicoccaceae; Sulfuriflexus			PRJDB7001	GCA_003967195.1	3.11134	53.1	chromosome:NZ_AP018725.1/AP018725.1
Halothiobacillus diazotrophicus	LS2	Chromatiales; Halothiobacillaceae; Halothiobacillus			PRJNA325348	GCA_001663815.1	2.90896	60.7	chromosome:NZ_CP016027.1/CP016027.1
Halothiobacillus neapolitanus c2	c2	Chromatiales; Halothiobacillaceae; Halothiobacillus; Halothiobacillus neapolitanus			PRJNA31049	GCA_000024765.1	2.58289	54.7	chromosome:NC_013422.1/CP001801.1
Sedimenticola thiotaurini	SIP-G1	Chromatiales; Sedimenticolaceae; Sedimenticola			PRJNA282984	GCA_001007875.1	3.96228	57.5722	chromosome:NZ_CP011412.1/CP011412.1; plasmid unnamed:NZ_CP011413.1/CP011413.1
Thiolapillus brandeum	Hiromi 1	Chromatiales; Sedimenticolaceae; Thiolapillus			PRJDA72157	GCA_000828615.1	3.15364	56.2651	chromosome:NZ_AP012273.1/AP012273.1; plasmid pTBH10:NZ_AP012274.1/AP012274.1; plasmid pTBH13:NZ_AP012275.1/AP012275.1
Thiosocius teredinicola	PMS-2146H.STBD.0c.01a	Chromatiales; Sedimenticolaceae; Thiosocius			PRJNA376164	GCA_002009425.1	4.79045	60.1	chromosome:NZ_CP019936.1/CP019936.1
Guyparkeria halophila	sp2	Chromatiales; Thioalkalibacteraceae; Guyparkeria			PRJNA591430	GCA_009734265.1	2.59447	66.2	chromosome:NZ_CP046415.1/CP046415.1
Wenzhouxiangella marina	KCTC 42284	Chromatiales; Wenzhouxiangellaceae; Wenzhouxiangella			PRJNA288075	GCA_001187785.1	3.6752	65.3	chromosome:NZ_CP012154.1/CP012154.1
Wenzhouxiangella sp. AB-CW3	AB-CW3	Chromatiales; Wenzhouxiangellaceae; Wenzhouxiangella; unclassified Wenzhouxiangella			PRJNA657903	GCA_014725735.1	3.8447	61.8	chromosome:NZ_CP061368.1/CP061368.1
Sodalis ligni	dw23	Enterobacterales; Bruguierivoracaceae; Sodalis			PRJNA599932	GCA_016865525.2	6.44369	55	chromosome:NZ_CP075169.1/CP075169.1
Sodalis praecaptivus	HS1	Enterobacterales; Bruguierivoracaceae; Sodalis			PRJNA199998	GCA_000517425.1	5.15942	57.125	chromosome:NZ_CP006569.1/CP006569.1; plasmid pHS1:NZ_CP006570.1/CP006570.1
Sodalis glossinidius str. 'morsitans'	morsitans	Enterobacterales; Bruguierivoracaceae; Sodalis; Sodalis glossinidius			PRJNA16309	GCA_000010085.1	4.2925	54.5066	chromosome:NC_007712.1/AP008232.1; plasmid pSG1:NC_007713.1/AP008233.1; plasmid pSG2:NC_007714.1/AP008234.1; plasmid pSG3:NC_007715.1/AP008235.1
Sodalis endosymbiont of Henestaris halophilus	HBA	Enterobacterales; Bruguierivoracaceae; Sodalis; unclassified Sodalis			PRJEB12882	GCA_900161835.1	1.6224	36.8	chromosome I:NZ_LT897836.1/LT897836.1
Sodalis sp.	Et.F2	Enterobacterales; Bruguierivoracaceae; Sodalis; unclassified Sodalis			PRJNA868386	GCA_036327475.1	1.87013	53	chromosome:CP132913.1
Leminorella richardii	NCTC12151	Enterobacterales; Budviciaceae; Leminorella			PRJEB6403	GCA_900478135.1	3.97627	51.9	chromosome 1:NZ_LS483470.1/LS483470.1
Limnobaculum parvum	HYN0051	Enterobacterales; Budviciaceae; Limnobaculum			PRJNA451400	GCA_003096015.2	3.84177	46	chromosome:NZ_CP029185.2/CP029185.2
Limnobaculum zhutongyuii	CF-458	Enterobacterales; Budviciaceae; Limnobaculum			PRJNA510665	GCA_004295645.1	4.63194	45.7	chromosome:NZ_CP034752.1/CP034752.1
Pragia fontium	NCTC12284	Enterobacterales; Budviciaceae; Pragia			PRJEB6403	GCA_900638655.1	4.0387	45.3	chromosome 1:NZ_LR134531.1/LR134531.1
Atlantibacter hermannii	FDAARGOS_888	Enterobacterales; Enterobacteriaceae; Atlantibacter		lcl|NZ_CP065700.1_prot_WP_002437202.1_1429	PRJNA231221	GCA_016027855.1	4.55488	54.1	chromosome:NZ_CP065700.1/CP065700.1
Atlantibacter subterranea	LH84-a	Enterobacterales; Enterobacteriaceae; Atlantibacter			PRJNA855630	GCA_024224615.1	4.77885	55.2184	chromosome:NZ_CP100494.1/CP100494.1; plasmid pLH84-a-A:NZ_CP100495.1/CP100495.1; plasmid pLH84-a-B:NZ_CP100496.1/CP100496.1
Buttiauxella agrestis	DSM 9389	Enterobacterales; Enterobacteriaceae; Buttiauxella			PRJDB9774	GCA_013234275.1	4.56625	50.7	chromosome:NZ_AP023184.1/AP023184.1
Buttiauxella ferragutiae	H4-C11	Enterobacterales; Enterobacteriaceae; Buttiauxella			PRJNA631893	GCA_022637515.1	5.28631	50.5	chromosome:NZ_CP093332.1/CP093332.1
Buttiauxella sp. R73	R73	Enterobacterales; Enterobacteriaceae; Buttiauxella; unclassified Buttiauxella			PRJNA1013421	GCA_031432975.1	5.21883	50.3	chromosome:CP133838.1
Cedecea lapagei	NCTC11466	Enterobacterales; Enterobacteriaceae; Cedecea			PRJEB6403	GCA_900635955.1	4.77844	54.8	chromosome 1:NZ_LR134201.1/LR134201.1
Cedecea neteri	ND14a	Enterobacterales; Enterobacteriaceae; Cedecea	lcl|NZ_CP009459.1_prot_WP_039301671.1_2412		PRJNA260882	GCA_000758325.1	4.65931	54.8	chromosome:NZ_CP009459.1/CP009459.1
Citrobacter amalonaticus	CA71	Enterobacterales; Enterobacteriaceae; Citrobacter			PRJNA674671	GCA_015353115.1	4.9592	53.4745	chromosome:NZ_CP064180.1/CP064180.1; plasmid pCA71-IMP:NZ_CP064181.1/CP064181.1
Citrobacter arsenatis	LY-1	Enterobacterales; Enterobacteriaceae; Citrobacter			PRJNA525916	GCA_004353845.1	5.37023	51.9244	chromosome:NZ_CP037864.1/CP037864.1; plasmid unnamed1:NZ_CP037862.1/CP037862.1; plasmid unnamed2:NZ_CP037863.1/CP037863.1
Citrobacter cronae	S175-1	Enterobacterales; Enterobacteriaceae; Citrobacter			PRJNA649406	GCA_022558585.1	5.29777	52.0362	chromosome:NZ_CP060441.1/CP060441.1; plasmid p.S175-1.1:NZ_CP060442.1/CP060442.1; plasmid p.S175-1.2:NZ_CP060443.1/CP060443.1; plasmid p.S175-1.3:NZ_CP060444.1/CP060444.1; plasmid p.S175-1.4:NZ_CP060445.1/CP060445.1
Citrobacter enshiensis	S171	Enterobacterales; Enterobacteriaceae; Citrobacter			PRJNA943574	GCA_029338175.1	4.91545	52.6	chromosome:NZ_CP119862.1/CP119862.1
Citrobacter europaeus	FDAARGOS_1490	Enterobacterales; Enterobacteriaceae; Citrobacter			PRJNA231221	GCA_020099315.1	5.09352	51.9	chromosome:CP083650.1
Citrobacter farmeri	CCRI-24236	Enterobacterales; Enterobacteriaceae; Citrobacter			PRJNA744893	GCA_019803045.1	5.40667	52.7664	chromosome:NZ_CP081314.1/CP081314.1; plasmid pCCRI24236-1:NZ_CP081315.1/CP081315.1; plasmid pCCRI24236-2:NZ_CP081316.1/CP081316.1; plasmid pCCRI24236-3:NZ_CP081317.1/CP081317.1; plasmid pCCRI24236-4:NZ_CP081318.1/CP081318.1
Citrobacter koseri	K1721	Enterobacterales; Enterobacteriaceae; Citrobacter			PRJNA1028386	GCA_032939275.1	4.833	53.7013	chromosome:CP136810.1; plasmid pK1721-2:CP136811.1; plasmid pK1721-KPC_79k:CP136812.1
Citrobacter pasteurii	UMH17	Enterobacterales; Enterobacteriaceae; Citrobacter			PRJNA412823	GCA_003665575.1	4.65487	51.9	chromosome:NZ_CP024676.1/CP024676.1
Citrobacter telavivensis	6105	Enterobacterales; Enterobacteriaceae; Citrobacter			PRJNA576636	GCA_009363175.1	5.79423	53.3167	chromosome:CP045205.1; plasmid pCTEL-1:CP045204.1; plasmid pCTEL-2:CP045203.1
Citrobacter tructae	SNU WT2	Enterobacterales; Enterobacteriaceae; Citrobacter			PRJNA529751	GCA_004684345.1	4.94657	51.9086	chromosome:NZ_CP038469.1/CP038469.1; plasmid unnamed1:NZ_CP038468.1/CP038468.1
Citrobacter braakii	LBA3	Enterobacterales; Enterobacteriaceae; Citrobacter; Citrobacter freundii complex			PRJNA809570	GCA_026626145.1	5.17852	51.5617	chromosome:CP113163.1; plasmid pLBA3-1:CP113164.1
Citrobacter freundii	RHBSTW-00449	Enterobacterales; Enterobacteriaceae; Citrobacter; Citrobacter freundii complex			PRJNA605147	GCA_013748855.1	5.35151	51.9433	chromosome:NZ_CP056505.1/CP056505.1; plasmid pRHBSTW-00449_2:NZ_CP056506.1/CP056506.1; plasmid pRHBSTW-00449_3:NZ_CP056507.1/CP056507.1
Citrobacter portucalensis	56322CZ	Enterobacterales; Enterobacteriaceae; Citrobacter; Citrobacter freundii complex			PRJNA802109	GCA_022024315.1	5.44445	51.8548	chromosome:NZ_CP091809.1/CP091809.1; plasmid p56322CZ_1:NZ_CP091810.1/CP091810.1; plasmid p56322CZ_2:NZ_CP091811.1/CP091811.1; plasmid p56322CZ_VIM4:NZ_CP091812.1/CP091812.1
Citrobacter sedlakii	3347689II	Enterobacterales; Enterobacteriaceae; Citrobacter; Citrobacter freundii complex			PRJNA698767	GCA_018128425.1	4.96724	54.3808	chromosome:NZ_CP071070.1/CP071070.1; plasmid p3347089II_1:NZ_CP071071.1/CP071071.1; plasmid p3347089II_2:NZ_CP071072.1/CP071072.1
Citrobacter werkmanii	FDAARGOS_364	Enterobacterales; Enterobacteriaceae; Citrobacter; Citrobacter freundii complex			PRJNA231221	GCA_002386385.1	4.8851	52.5	chromosome:NZ_CP023504.1/CP023504.1
Citrobacter youngae	NCTC13709	Enterobacterales; Enterobacteriaceae; Citrobacter; Citrobacter freundii complex			PRJEB6403	GCA_900638065.1	4.86735	51.8	chromosome 1:NZ_LR134485.1/LR134485.1
Citrobacter freundii CFNIH1		Enterobacterales; Enterobacteriaceae; Citrobacter; Citrobacter freundii complex; Citrobacter freundii			PRJNA202883		5.37133	52.2253	chromosome:CP007557.1; plasmid pKEC-a3c:CP007558.1
Citrobacter rodentium NBRC 105723 = DSM 16636	DSM 16636	Enterobacterales; Enterobacteriaceae; Citrobacter; Citrobacter rodentium			PRJNA759082	GCA_021278985.1	5.38114	54.6051	chromosome:NZ_CP082833.1/CP082833.1; plasmid pCRTS:NZ_CP082834.1/CP082834.1
Citrobacter sp. RHB21-C01	RHB21-C01	Enterobacterales; Enterobacteriaceae; Citrobacter; unclassified Citrobacter			PRJNA605147	GCA_013889875.1	4.652	54.8	chromosome:NZ_CP057620.1/CP057620.1
Cronobacter dublinensis	CFSA A84	Enterobacterales; Enterobacteriaceae; Cronobacter	lcl|CP101596.1_prot_WEP47621.1_34		PRJNA858215	GCA_029227785.1	4.73361	57.4052	chromosome:CP101595.1; plasmid pA84-1:CP101596.1; plasmid pA84-2:CP101597.1; plasmid pA84-3:CP101598.1
Cronobacter malonaticus	Dcc0527	Enterobacterales; Enterobacteriaceae; Cronobacter	lcl|NZ_CP141993.1_prot_WP_105613788.1_43		PRJNA1055437	GCA_035658535.1	4.64575	56.7747	chromosome:NZ_CP141992.1/CP141992.1; plasmid unnamed1:NZ_CP141993.1/CP141993.1; plasmid unnamed2:NZ_CP141994.1/CP141994.1; plasmid unnamed3:NZ_CP141995.1/CP141995.1; plasmid unnamed4:NZ_CP141996.1/CP141996.1
Cronobacter sakazakii	C105731	Enterobacterales; Enterobacteriaceae; Cronobacter			PRJNA399551	GCA_018884125.1	4.43255	56.8703	chromosome:NZ_CP049154.1/CP049154.1; plasmid pCsaC105731a:NZ_CP049155.1/CP049155.1
Cronobacter sp. JZ38	JZ38	Enterobacterales; Enterobacteriaceae; Cronobacter	lcl|NZ_CP017664.1_prot_WP_075192613.1_72		PRJNA345401	GCA_008932145.1	4.55594	57.4102	chromosome:NZ_CP017662.1/CP017662.1; plasmid unnamed1:NZ_CP017663.1/CP017663.1; plasmid unnamed2:NZ_CP017664.1/CP017664.1
Cronobacter condimenti 1330	LMG 26250	Enterobacterales; Enterobacteriaceae; Cronobacter; Cronobacter condimenti	lcl|NZ_CP012264.1_prot_WP_007670201.1_2427	lcl|NZ_CP012264.1_prot_WP_007670225.1_2429	PRJNA291037	GCA_001277255.1	4.49948	55.7394	chromosome:NZ_CP012264.1/CP012264.1; plasmid pCCO1:NZ_CP012265.1/CP012265.1
Cronobacter muytjensii ATCC 51329	ATCC 51329	Enterobacterales; Enterobacteriaceae; Cronobacter; Cronobacter muytjensii			PRJNA291037	GCA_001277195.1	4.36411	57.7	chromosome:NZ_CP012268.1/CP012268.1
Cronobacter turicensis z3032		Enterobacterales; Enterobacteriaceae; Cronobacter; Cronobacter turicensis			PRJEA39965	GCA_000027065.2	4.59909	57.2342	chromosome:FN543093.2; plasmid pCTU1:FN543094.1; plasmid pCTU2:FN543095.1; plasmid pCTU3:FN543096.1
Cronobacter universalis NCTC 9529	NCTC 9529	Enterobacterales; Enterobacteriaceae; Cronobacter; Cronobacter universalis			PRJNA291037	GCA_001277175.1	4.43687	57.8737	chromosome:NZ_CP012257.1/CP012257.1; plasmid pCUNV1:NZ_CP012258.1/CP012258.1
Enterobacter bugandensis	XL95	Enterobacterales; Enterobacteriaceae; Enterobacter	lcl|NZ_CP083403.1_prot_WP_182034868.1_2458	lcl|NZ_CP083403.1_prot_WP_224065734.1_2460	PRJNA761942	GCA_020042625.1	4.73404	55.967	chromosome:NZ_CP083403.1/CP083403.1; plasmid unnamed:NZ_CP083404.1/CP083404.1
Enterobacter huaxiensis	90008	Enterobacterales; Enterobacteriaceae; Enterobacter			PRJNA415108	GCA_003594935.2	5.03775	55.7412	chromosome:NZ_CP043342.1/CP043342.1; plasmid p1_090008:NZ_CP043343.1/CP043343.1
Enterobacter mori	CX01	Enterobacterales; Enterobacteriaceae; Enterobacter	lcl|NZ_CP055276.1_prot_WP_042714589.1_413		PRJNA638257	GCA_019203945.1	4.96691	55.4	chromosome:NZ_CP055276.1/CP055276.1
Enterobacter oligotrophicus	CCA6	Enterobacterales; Enterobacteriaceae; Enterobacter			PRJDB7530	GCA_009176645.1	4.47659	54.3	chromosome:NZ_AP019007.1/AP019007.1
Enterobacter pseudoroggenkampii	FY158	Enterobacterales; Enterobacteriaceae; Enterobacter	lcl|CP129026.1_prot_WJW92888.1_2495	lcl|CP129026.1_prot_WJW92890.1_2497	PRJNA987424	GCA_030406165.1	4.73029	55.6	chromosome:CP129026.1
Enterobacter quasiroggenkampii	WS12-3	Enterobacterales; Enterobacteriaceae; Enterobacter	lcl|NZ_CP110533.1_prot_WP_045908879.1_2386	lcl|NZ_CP110533.1_prot_WP_277717748.1_2388	PRJNA895834	GCA_029542725.1	4.71231	55.9	chromosome:NZ_CP110533.1/CP110533.1
Enterobacter soli	LF7a	Enterobacterales; Enterobacteriaceae; Enterobacter	lcl|NC_015963.1_prot_WP_014063958.1_162		PRJNA41509	GCA_000224675.1	5.01213	53.8376	chromosome:NC_015968.1/CP003026.1; plasmid pENTAS01:NC_015963.1/CP003027.1; plasmid pENTAS02:NC_015969.1/CP003028.1
Enterobacter wuhouensis	AV1	Enterobacterales; Enterobacteriaceae; Enterobacter			PRJNA1062907	GCA_035835995.1	4.82165	56	chromosome:CP142124.1
Enterobacter asburiae	5549	Enterobacterales; Enterobacteriaceae; Enterobacter; Enterobacter cloacae complex	lcl|NZ_CP093154.1_prot_WP_045400158.1_2083	lcl|NZ_CP093154.1_prot_WP_045400161.1_2080	PRJNA813899	GCA_022570715.1	5.03147	55.3709	chromosome:NZ_CP093154.1/CP093154.1; plasmid pECLA:NZ_CP093155.1/CP093155.1; plasmid IncN_1:NZ_CP093156.1/CP093156.1
Enterobacter cancerogenus	UPC1	Enterobacterales; Enterobacteriaceae; Enterobacter; Enterobacter cloacae complex			PRJEB40359	GCA_904425455.1	4.93536	55.5766	chromosome UPC1:NZ_LR881936.1/LR881936.1; plasmid pUPC1:NZ_LR881937.1/LR881937.1
Enterobacter chengduensis	WCHECl-C4 = WCHECh050004	Enterobacterales; Enterobacteriaceae; Enterobacter; Enterobacter cloacae complex	lcl|NZ_CP043318.1_prot_WP_032640948.1_2642	lcl|NZ_CP043318.1_prot_WP_032640952.1_2644	PRJNA415108	GCA_001984825.2	5.21812	55.7203	chromosome:NZ_CP043318.1/CP043318.1; plasmid pLAP2_050004:NZ_CP043319.1/CP043319.1
Enterobacter cloacae		Enterobacterales; Enterobacteriaceae; Enterobacter; Enterobacter cloacae complex	lcl|CP009850.1_prot_AIX54690.1_2043	lcl|CP009850.1_prot_AIX56943.1_2040	PRJNA251384		4.94644	54.9683	chromosome:CP009850.1; plasmid pENT-e56:CP009852.1; plasmid pENT-c88:CP009851.1; plasmid pKPC-860:CP009853.1
Enterobacter hormaechei	48411CZ	Enterobacterales; Enterobacteriaceae; Enterobacter; Enterobacter cloacae complex			PRJNA772913	GCA_020695725.1	4.97952	55.2916	chromosome:NZ_CP085780.1/CP085780.1; plasmid p48411CZ_1:NZ_CP085781.1/CP085781.1; plasmid p48411CZ_Col:NZ_CP085782.1/CP085782.1; plasmid p48411CZ_VIM_1:NZ_CP085783.1/CP085783.1; plasmid p48411CZ_VIM_2:NZ_CP085784.1/CP085784.1
Enterobacter kobei	STN0717-53	Enterobacterales; Enterobacteriaceae; Enterobacter; Enterobacter cloacae complex	lcl|NZ_AP022498.1_prot_WP_014884072.1_2341	lcl|NZ_AP022498.1_prot_WP_196360062.1_2344	PRJDB9036	GCA_015137465.1	5.40078	54.411	chromosome:NZ_AP022498.1/AP022498.1; plasmid pSTN0717-53-1:NZ_AP022499.1/AP022499.1; plasmid pSTN0717-53-2:NZ_AP022500.1/AP022500.1; plasmid pSTN0717-53-3:NZ_AP022501.1/AP022501.1; plasmid pSTN0717-53-4:NZ_AP022502.1/AP022502.1; plasmid pSTN0717-53-5:NZ_AP022503.1/AP022503.1; plasmid pSTN0717-53-6:NZ_AP022504.1/AP022504.1; plasmid pSTN0717-53-7:NZ_AP022505.1/AP022505.1; plasmid pSTN0717-53-8:NZ_A…
Enterobacter ludwigii	21KM2472	Enterobacterales; Enterobacteriaceae; Enterobacter; Enterobacter cloacae complex	lcl|CP128460.1_prot_WPL51361.1_2362		PRJNA983988	GCA_033954935.1	4.63308	54.7	chromosome:CP128460.1
Enterobacter pasteurii	D41-sc-1712200	Enterobacterales; Enterobacteriaceae; Enterobacter; Enterobacter cloacae complex	lcl|NZ_CP056779.1_prot_WP_148418772.1_543	lcl|NZ_CP056779.1_prot_WP_148418775.1_546	PRJNA640151	GCA_013376835.1	5.06162	56.1338	chromosome:NZ_CP056779.1/CP056779.1; plasmid p1:NZ_CP056782.1/CP056782.1; plasmid pctg1:NZ_CP056780.1/CP056780.1; plasmid pctg2:NZ_CP056781.1/CP056781.1
Enterobacter roggenkampii	F1057	Enterobacterales; Enterobacteriaceae; Enterobacter; Enterobacter cloacae complex	lcl|NZ_CP086201.1_prot_WP_008501224.1_2367	lcl|NZ_CP086201.1_prot_WP_233395777.1_2369	PRJNA776551	GCA_021347605.1	4.80911	56.135	chromosome:NZ_CP086201.1/CP086201.1; plasmid pF1057:NZ_CP086202.1/CP086202.1
Enterobacter sichuanensis	SGAir0282	Enterobacterales; Enterobacteriaceae; Enterobacter; Enterobacter cloacae complex			PRJNA388547	GCA_009036245.1	4.71139	55.5	chromosome:NZ_CP027986.1/CP027986.1
Enterobacter sp. DNB-S2	DNB-S2	Enterobacterales; Enterobacteriaceae; Enterobacter; unclassified Enterobacter	lcl|NZ_CP050520.1_prot_WP_025756601.1_2920	lcl|NZ_CP050520.1_prot_WP_219939724.1_2923	PRJNA613959	GCA_019443845.1	4.72817	55.9	chromosome:NZ_CP050520.1/CP050520.1
Enterobacter sp. FY-07		Enterobacterales; Enterobacteriaceae; Enterobacter; unclassified Enterobacter	lcl|CP012487.1_prot_AMO49316.1_2884	lcl|CP012487.1_prot_AMO49314.1_2882	PRJNA291313		5.1387	53.6005	chromosome:CP012487.1; plasmid pAKI40A:CP012488.1; plasmid pAKI40B:CP012489.1; plasmid pAKI40C:CP012490.1
Blochmannia endosymbiont of Polyrhachis (Hedomyrma) turneri	675	Enterobacterales; Enterobacteriaceae; Enterobacteriaceae incertae sedis			PRJNA249056	GCA_000973505.1	0.749321	29.1	chromosome:NZ_CP010048.1/CP010048.1
Symbiopectobacterium purcellii	SyEd1	Enterobacterales; Enterobacteriaceae; Enterobacteriaceae incertae sedis; ant, tsetse, mealybug, aphid, etc. endosymbionts; Symbiopectobacterium			PRJNA756769	GCA_019797845.1	4.94243	52.5	chromosome:NZ_CP081864.1/CP081864.1
Escherichia albertii	CB9786	Enterobacterales; Enterobacteriaceae; Escherichia			PRJDB3047	GCA_002285475.1	4.59898	49.8	chromosome:NZ_AP014856.1/AP014856.1
Escherichia coli	PSUO103	Enterobacterales; Enterobacteriaceae; Escherichia			PRJNA314794	GCA_002215155.1	5.52265	50.6762	chromosome:CP014752.1; plasmid unnamed:CP014753.1
Escherichia fergusonii	30038	Enterobacterales; Enterobacteriaceae; Escherichia			PRJDB13909	GCA_030296855.1	5.03635	49.7606	chromosome:AP027926.1; plasmid p30038n1:AP027927.1; plasmid p30038n2:AP027928.1; plasmid p30038n3:AP027929.1; plasmid p30038n4:AP027930.1
Escherichia marmotae	RHB02-E4-C07	Enterobacterales; Enterobacteriaceae; Escherichia			PRJNA605147	GCA_029717905.1	4.78004	0	chromosome:CP099351.1; plasmid unnamed1:CP099352.1; plasmid unnamed2:CP099353.1; plasmid unnamed3:CP099354.1; plasmid unnamed4:CP099355.1; plasmid unnamed5:CP099356.1; plasmid unnamed6:CP099357.1
Escherichia ruysiae		Enterobacterales; Enterobacteriaceae; Escherichia			PRJNA903117		4.50176	50.7333	chromosome:CP112983.1; plasmid p1-S1-IND-07-A:CP112984.1; plasmid p2-S1-IND-07-A:CP112985.1
Escherichia sp. HH154_1D	HH-P049	Enterobacterales; Enterobacteriaceae; Escherichia; unclassified Escherichia			PRJDB7924	GCA_030295195.1	5.6374	50.3507	chromosome:AP025751.1; plasmid pla1:AP025752.1; plasmid pla2:AP025753.1
Jejubacter calystegiae	KSNA2	Enterobacterales; Enterobacteriaceae; Jejubacter			PRJNA542973	GCA_005671395.1	5.1828	56.1	chromosome:NZ_CP040428.1/CP040428.1
Klebsiella aerogenes	C91664	Enterobacterales; Enterobacteriaceae; Klebsiella/Raoultella group; Klebsiella			PRJNA1044173	GCA_034121025.1	5.36753	54.8364	chromosome:NZ_CP139387.1/CP139387.1; plasmid pC91664-KPC_105k:NZ_CP139389.1/CP139389.1; plasmid pC91664_1_140k:NZ_CP139388.1/CP139388.1
Klebsiella africana	200023	Enterobacterales; Enterobacteriaceae; Klebsiella/Raoultella group; Klebsiella			PRJNA768294	GCA_020526085.1	5.4438	56.7338	chromosome:NZ_CP084874.1/CP084874.1; plasmid pKa_200023_1:NZ_CP084875.1/CP084875.1
Klebsiella electrica	DSM 102253	Enterobacterales; Enterobacteriaceae; Klebsiella/Raoultella group; Klebsiella	lcl|NZ_CP041247.1_prot_WP_100686053.1_2718	lcl|NZ_CP041247.1_prot_WP_141964756.1_2716	PRJNA550349	GCA_006711645.1	5.7852	55.0444	chromosome:NZ_CP041247.1/CP041247.1; plasmid unnamed1:NZ_CP041248.1/CP041248.1; plasmid unnamed2:NZ_CP041249.1/CP041249.1; plasmid unnamed3:NZ_CP041250.1/CP041250.1; plasmid unnamed4:NZ_CP041251.1/CP041251.1; plasmid unnamed5:NZ_CP041252.1/CP041252.1
Klebsiella grimontii	2020CK-00211	Enterobacterales; Enterobacteriaceae; Klebsiella/Raoultella group; Klebsiella	lcl|CP118189.1_prot_WDI68195.1_3481		PRJNA812595	GCA_028748965.1	6.28031	55.5803	chromosome:CP118189.1; plasmid unnamed1:CP118190.1; plasmid unnamed2:CP118191.1; plasmid unnamed3:CP118192.1; plasmid unnamed4:CP118193.1; plasmid unnamed5:CP118194.1
Klebsiella huaxiensis	WCHKl090001	Enterobacterales; Enterobacteriaceae; Klebsiella/Raoultella group; Klebsiella	lcl|NZ_CP036175.1_prot_WP_009652481.1_5208		PRJNA353728	GCA_003261575.2	6.30083	53.2572	chromosome:NZ_CP036175.1/CP036175.1; plasmid p1_090001:NZ_CP036176.1/CP036176.1
Klebsiella michiganensis	F107	Enterobacterales; Enterobacteriaceae; Klebsiella/Raoultella group; Klebsiella	lcl|NZ_CP024643.1_prot_WP_004849651.1_1990	lcl|NZ_CP024643.1_prot_WP_161505723.1_1992	PRJNA395651	GCA_009930855.1	6.15254	55.3669	chromosome:NZ_CP024643.1/CP024643.1; plasmid unnamed1:NZ_CP024641.1/CP024641.1; plasmid unnamed2:NZ_CP024642.1/CP024642.1
Klebsiella michiganensis		Enterobacterales; Enterobacteriaceae; Klebsiella/Raoultella group; Klebsiella	lcl|CP067093.1_prot_QQO26238.1_4215	lcl|CP067093.1_prot_QQO26240.1_4217	PRJNA668866		6.46611	54.9266	chromosome:CP067093.1
Klebsiella oxytoca	IR5392	Enterobacterales; Enterobacteriaceae; Klebsiella/Raoultella group; Klebsiella			PRJNA672237	GCA_017310465.1	6.36636	54.5938	chromosome:NZ_CP064108.1/CP064108.1; plasmid unnamed1:NZ_CP064109.1/CP064109.1; plasmid unnamed2:NZ_CP064110.1/CP064110.1; plasmid unnamed3:NZ_CP064111.1/CP064111.1; plasmid unnamed4:NZ_CP064112.1/CP064112.1
Klebsiella pasteurii	AHM8C130-1I	Enterobacterales; Enterobacteriaceae; Klebsiella/Raoultella group; Klebsiella	lcl|CP104925.1_prot_WII80215.1_3507	lcl|CP104925.1_prot_WII80217.1_3509	PRJNA876631	GCA_030169945.1	6.26524	55.0888	chromosome:CP104925.1; plasmid pHNAH8130:CP104926.1; plasmid pHNAH8130-1:CP104927.1; plasmid pHNAH8130-2:CP104928.1
Klebsiella pneumoniae	Kp1	Enterobacterales; Enterobacteriaceae; Klebsiella/Raoultella group; Klebsiella			PRJEB41835	GCA_910589455.1	5.8462	56.9732	chromosome c1:NZ_OU342706.1/OU342706.1; plasmid p1:NZ_OU342707.1/OU342707.1; plasmid p2:NZ_OU342708.1/OU342708.1; plasmid p3:NZ_OU342709.1/OU342709.1; plasmid p4:NZ_OU342710.1/OU342710.1
Klebsiella quasipneumoniae	STW0522-39	Enterobacterales; Enterobacteriaceae; Klebsiella/Raoultella group; Klebsiella	lcl|NZ_AP022412.1_prot_WP_032431070.1_2165	lcl|NZ_AP022412.1_prot_WP_128316303.1_2168	PRJDB9036	GCA_015135515.1	5.61076	57.4245	chromosome:NZ_AP022412.1/AP022412.1; plasmid pSTW0522-39-1:NZ_AP022413.1/AP022413.1; plasmid pSTW0522-39-2:NZ_AP022414.1/AP022414.1; plasmid pSTW0522-39-3:NZ_AP022415.1/AP022415.1; plasmid pSTW0522-39-4:NZ_AP022416.1/AP022416.1; plasmid pSTW0522-39-5:NZ_AP022417.1/AP022417.1; plasmid pSTW0522-39-6:NZ_AP022418.1/AP022418.1
Klebsiella quasivariicola	KPN1705	Enterobacterales; Enterobacteriaceae; Klebsiella/Raoultella group; Klebsiella	lcl|NZ_CP022823.1_prot_WP_087805653.1_2697		PRJNA376414	GCA_002269255.1	5.94671	56.6244	chromosome:NZ_CP022823.1/CP022823.1; plasmid pKPN1705-1:NZ_CP022824.1/CP022824.1; plasmid pKPN1705-2:NZ_CP022825.1/CP022825.1; plasmid pKPN1705-3:NZ_CP022826.1/CP022826.1
Klebsiella oxytoca KONIH1		Enterobacterales; Enterobacteriaceae; Klebsiella/Raoultella group; Klebsiella; Klebsiella oxytoca	lcl|CP008788.1_prot_AID89585.1_2079		PRJNA202895		6.6849	55.6381	chromosome:CP008788.1
Klebsiella variicola subsp. variicola	KKP112	Enterobacterales; Enterobacteriaceae; Klebsiella/Raoultella group; Klebsiella; Klebsiella variicola	lcl|CP087979.1_prot_UNA33250.1_4969		PRJNA777842	GCA_022539555.1	5.61227	57.3	chromosome:CP087979.1
Klebsiella sp. A52	A52	Enterobacterales; Enterobacteriaceae; Klebsiella/Raoultella group; Klebsiella; unclassified Klebsiella			PRJNA726630	GCA_018388785.1	5.07995	55.1	chromosome:NZ_CP074437.1/CP074437.1
Raoultella ornithinolytica		Enterobacterales; Enterobacteriaceae; Klebsiella/Raoultella group; Raoultella			PRJNA1082105	GCA_037081915.1	5.71115	55.6412	chromosome:CP146548.1; plasmid pB3.H1.26.c24:CP146544.1; plasmid pB3.H1.26.c19:CP146545.1; plasmid pB3.H1.26.c6:CP146546.1; plasmid pB3.H1.26.c4:CP146547.1
Raoultella planticola	208355	Enterobacterales; Enterobacteriaceae; Klebsiella/Raoultella group; Raoultella			PRJNA1040401	GCA_033870315.1	5.55562	55.8	chromosome:CP138840.1
Raoultella terrigena	NCTC9997	Enterobacterales; Enterobacteriaceae; Klebsiella/Raoultella group; Raoultella	lcl|LR134253.1_prot_VED51084.1_3152	lcl|LR134253.1_prot_VED51090.1_3155	PRJEB6403	GCA_900636285.1	5.98868	56.9429	chromosome 1:LR134251.1; chromosome 3:LR134253.1; plasmid 2:LR134252.1
Raoultella sp. X13	X13	Enterobacterales; Enterobacteriaceae; Klebsiella/Raoultella group; Raoultella; unclassified Raoultella			PRJNA479566	GCA_003323835.1	5.44848	55.7313	chromosome:NZ_CP030874.1/CP030874.1; plasmid unnamed:NZ_CP030875.1/CP030875.1
Kluyvera ascorbata	TP1631	Enterobacterales; Enterobacteriaceae; Kluyvera			PRJDB9277	GCA_015099135.1	5.37131	53.9504	chromosome:AP022665.1; plasmid pKATP1:AP022666.1; plasmid pKATP2:AP022667.1; plasmid pKATP3:AP022668.1; plasmid pKATP4:AP022669.1; plasmid pKATP5:AP022670.1
Kluyvera cryocrescens	1.8.5	Enterobacterales; Enterobacteriaceae; Kluyvera			PRJNA674638	GCA_032173255.1	4.84999	53.9	chromosome:CP134165.1
Kluyvera genomosp. 3	YDC799	Enterobacterales; Enterobacteriaceae; Kluyvera			PRJNA391375	GCA_002211745.1	5.00614	55	chromosome:CP022114.1
Kluyvera intermedia	NCTC12125	Enterobacterales; Enterobacteriaceae; Kluyvera			PRJEB6403	GCA_900635475.1	4.73906	52.6	chromosome 1:NZ_LR134138.1/LR134138.1
Kluyvera sp. CRP	CRP	Enterobacterales; Enterobacteriaceae; Kluyvera; unclassified Kluyvera			PRJNA758164	GCA_019930565.1	5.15796	54.8	chromosome:NZ_CP082841.1/CP082841.1
Kosakonia arachidis	KACC 18508	Enterobacterales; Enterobacteriaceae; Kosakonia	lcl|NZ_CP045300.1_prot_WP_090123466.1_4762	lcl|NZ_CP045300.1_prot_WP_090123471.1_4765	PRJNA578222	GCA_009363135.1	5.17641	52.5262	chromosome:NZ_CP045300.1/CP045300.1; plasmid unnamed1:NZ_CP045299.1/CP045299.1
Kosakonia cowanii	Pa82	Enterobacterales; Enterobacteriaceae; Kosakonia	lcl|NZ_CP069319.1_prot_WP_200134677.1_1249	lcl|NZ_CP069319.1_prot_WP_200580441.1_1251	PRJNA694027	GCA_021172805.1	5.04848	56.0063	chromosome:NZ_CP069319.1/CP069319.1; plasmid unnamed1:NZ_CP069321.1/CP069321.1; plasmid unnamed2:NZ_CP069322.1/CP069322.1; plasmid unnamed3:NZ_CP069320.1/CP069320.1
Kosakonia oryzae	IAC-BECa90	Enterobacterales; Enterobacteriaceae; Kosakonia	lcl|NZ_CP065358.1_prot_WP_227122888.1_2061		PRJNA607018	GCA_020544365.1	5.53665	54.1	chromosome:NZ_CP065358.1/CP065358.1
Kosakonia oryzendophytica	FY-07	Enterobacterales; Enterobacteriaceae; Kosakonia	lcl|NZ_CP115659.1_prot_WP_061495487.1_2664	lcl|NZ_CP115659.1_prot_WP_061495481.1_2665	PRJNA916105	GCA_027886705.1	5.13292	53.6079	chromosome:NZ_CP115659.1/CP115659.1; plasmid unnamed:NZ_CP115660.1/CP115660.1
Kosakonia pseudosacchari	BDA62-3	Enterobacterales; Enterobacteriaceae; Kosakonia	lcl|NZ_CP063425.1_prot_WP_228007801.1_281	lcl|NZ_CP063425.1_prot_WP_193820532.1_2469	PRJNA670042	GCA_015167415.1	5.00305	53.9684	chromosome:NZ_CP063425.1/CP063425.1; plasmid pBDA62-3:NZ_CP063426.1/CP063426.1
Kosakonia radicincitans	IAC-BECa95	Enterobacterales; Enterobacteriaceae; Kosakonia	lcl|NZ_CP065411.1_prot_WP_007371610.1_2233		PRJNA607018	GCA_020544385.1	5.57658	54	chromosome:NZ_CP065411.1/CP065411.1
Kosakonia sacchari	DSM 107661	Enterobacterales; Enterobacteriaceae; Kosakonia	lcl|NZ_CP040677.1_prot_WP_160271348.1_4302	lcl|NZ_CP040677.1_prot_WP_160269882.1_2013	PRJNA544607	GCA_009914275.1	4.95737	53.9	chromosome:NZ_CP040677.1/CP040677.1
Kosakonia sp. CCTCC M2018092	CCTCC M2018092	Enterobacterales; Enterobacteriaceae; Kosakonia; unclassified Kosakonia	lcl|NZ_CP034225.1_prot_WP_054803511.1_1163	lcl|NZ_CP034225.1_prot_WP_124967617.1_1165	PRJNA506809	GCA_003864115.1	4.78948	56.1	chromosome:NZ_CP034225.1/CP034225.1
Leclercia adecarboxylata	E61	Enterobacterales; Enterobacteriaceae; Leclercia	lcl|CP042493.1_prot_QFH49291.1_1638	lcl|CP042493.1_prot_QFH49292.1_1639	PRJNA550014	GCA_008931385.1	5.69384	54.9683	chromosome:CP042493.1; plasmid pE61_001:CP042494.1; plasmid pE61_002:CP042495.1; plasmid pE61_003:CP042496.1; plasmid pE61_004:CP042497.1; plasmid pE61_005:CP042498.1
Leclercia pneumoniae	49125	Enterobacterales; Enterobacteriaceae; Leclercia			PRJNA705593	GCA_017348915.1	4.39525	54.9932	chromosome:NZ_CP071383.1/CP071383.1; plasmid unnamed:NZ_CP071384.1/CP071384.1
Leclercia sp. LSNIH1	LSNIH1	Enterobacterales; Enterobacteriaceae; Leclercia; unclassified Leclercia			PRJNA430813	GCA_002902985.1	5.41194	55.5207	chromosome:NZ_CP026167.1/CP026167.1; plasmid pLEC-000f:NZ_CP026170.1/CP026170.1; plasmid pLEC-1cb1:NZ_CP026171.1/CP026171.1; plasmid pLEC-b38d:NZ_CP026168.1/CP026168.1; plasmid pKPC-79f0:NZ_CP026169.1/CP026169.1
Lelliottia amnigena	FDAARGOS 1446	Enterobacterales; Enterobacteriaceae; Lelliottia			PRJNA231221	GCA_019048185.1	4.91441	52.6064	chromosome:NZ_CP077331.1/CP077331.1; plasmid unnamed1:NZ_CP077332.1/CP077332.1; plasmid unnamed2:NZ_CP077333.1/CP077333.1; plasmid unnamed3:NZ_CP077334.1/CP077334.1; plasmid unnamed4:NZ_CP077335.1/CP077335.1
Lelliottia steviae	LST-1	Enterobacterales; Enterobacteriaceae; Lelliottia			PRJNA670557	GCA_015209785.1	3.57648	41.1	chromosome:NZ_CP063663.1/CP063663.1
Lelliottia sp. WB101	WB101	Enterobacterales; Enterobacteriaceae; Lelliottia; unclassified Lelliottia			PRJNA448142	GCA_003051885.1	4.73407	54.885	chromosome:NZ_CP028520.1/CP028520.1; plasmid unnamed1:NZ_CP028521.1/CP028521.1
Phytobacter diazotrophicus	UAEU22	Enterobacterales; Enterobacteriaceae; Phytobacter	lcl|NZ_CP051548.1_prot_WP_041851482.1_2639	lcl|NZ_CP051548.1_prot_WP_169039249.1_2641	PRJNA625126	GCA_012923785.1	5.52724	53.2392	chromosome:NZ_CP051548.1/CP051548.1; plasmid unnamed1:NZ_CP051549.1/CP051549.1
Phytobacter ursingii	CAV1151	Enterobacterales; Enterobacteriaceae; Phytobacter	lcl|NZ_CP011602.1_prot_WP_047370090.1_1473	lcl|NZ_CP011602.1_prot_WP_047370092.1_1476	PRJNA246471	GCA_001022135.1	6.16645	52.4326	chromosome:NZ_CP011602.1/CP011602.1; plasmid pCAV1151-215:NZ_CP011600.1/CP011600.1; plasmid pCAV1151-296:NZ_CP011601.1/CP011601.1; plasmid pCAV1151-83:NZ_CP011599.1/CP011599.1; plasmid pKPC_CAV1151:NZ_CP011598.1/CP011598.1
Phytobacter sp. SCO41	SCO41	Enterobacterales; Enterobacteriaceae; Phytobacter; unclassified Phytobacter	lcl|NZ_CP027225.1_prot_WP_041851482.1_2268	lcl|NZ_CP027225.1_prot_WP_108701152.1_2270	PRJNA435851	GCA_003073275.1	5.59933	53.1	chromosome:NZ_CP027225.1/CP027225.1
Plesiomonas shigelloides	P5462	Enterobacterales; Enterobacteriaceae; Plesiomonas			PRJNA666328	GCA_014854595.1	3.8431	51.7829	chromosome:NZ_CP062196.1/CP062196.1; plasmid p1:NZ_CP062197.1/CP062197.1; plasmid p2:NZ_CP062198.1/CP062198.1
Pluralibacter gergoviae	FDAARGOS_186	Enterobacterales; Enterobacteriaceae; Pluralibacter			PRJNA231221	GCA_003019925.1	5.40808	59	chromosome:NZ_CP020388.1/CP020388.1
Pseudocitrobacter corydidari	G163CM	Enterobacterales; Enterobacteriaceae; Pseudocitrobacter			PRJNA776992	GCA_021172065.1	5.01504	53.8	chromosome:NZ_CP087880.1/CP087880.1
Salmonella enterica		Enterobacterales; Enterobacteriaceae; Salmonella			PRJNA319593		24.2389	52.0604	chromosome:CP090223.1; chromosome:CP090224.1; chromosome:CP090227.1; chromosome:CP090226.1; chromosome:CP090237.1; plasmid pAUSMDU00036192_01:CP090238.1; plasmid pAUSMDU00051359_01:CP090228.1; plasmid pAUSMDU00052066_01:CP090225.1
Salmonella bongori CFSAN000510	SGSC 3100	Enterobacterales; Enterobacteriaceae; Salmonella; Salmonella bongori			PRJNA186035	GCA_018338735.1	4.45947	51.3	chromosome:NZ_CP074233.1/CP074233.1
Salmonella enterica subsp. enterica serovar Paratyphi B	22-SA01722-0	Enterobacterales; Enterobacteriaceae; Salmonella; Salmonella enterica; Salmonella enterica subsp. enterica			PRJNA994055	GCA_030534275.1	4.76131	52.2	chromosome:CP130564.1
Salmonella sp. HNK130		Enterobacterales; Enterobacteriaceae; Salmonella; unclassified Salmonella			PRJNA587063		4.753	50.843	chromosome:CP046033.1; plasmid unnamed:CP046034.1; plasmid pTHNK130-2:CP046032.1
Salmonella sp. S13		Enterobacterales; Enterobacteriaceae; Salmonella; unclassified Salmonella			PRJNA595669		5.03727	50.9392	chromosome:CP047094.1; plasmid pS13-1:CP047090.1; plasmid pS13-2:CP047091.1; plasmid pS13-3:CP047092.1; plasmid pS13-4:CP047093.1
Salmonella sp. SSDFZ54	SSDFZ54	Enterobacterales; Enterobacteriaceae; Salmonella; unclassified Salmonella			PRJNA512639	GCA_004010735.1	5.2508	51.7372	chromosome:NZ_CP034819.1/CP034819.1; plasmid pTB501:NZ_CP034820.1/CP034820.1; plasmid pTB502:NZ_CP034821.1/CP034821.1; plasmid pTB503:NZ_CP034822.1/CP034822.1; plasmid pTB504:NZ_CP034823.1/CP034823.1; plasmid pTB505:NZ_CP034824.1/CP034824.1; plasmid pTB506:NZ_CP034825.1/CP034825.1; plasmid pTB507:NZ_CP034826.1/CP034826.1; plasmid pTB508:NZ_CP034827.1/CP034827.1; plasmid pTB509:NZ_CP034828.1/CP034…
Scandinavium goeteborgense	CCUG 66741	Enterobacterales; Enterobacteriaceae; Scandinavium			PRJNA305687	GCA_003935895.2	4.71396	54.3183	chromosome:NZ_CP054058.1/CP054058.1; plasmid pSg66741_1:NZ_CP054057.1/CP054057.1
Shigella boydii	CIP 56-18	Enterobacterales; Enterobacteriaceae; Shigella			PRJNA935284	GCA_032362635.1	4.97285	50.4718	chromosome:CP119446.1; plasmid pINV:CP119447.1; plasmid p1:CP119449.1; plasmid p2:CP119448.1
Shigella dysenteriae	SWHEFF_51	Enterobacterales; Enterobacteriaceae; Shigella			PRJNA603241	GCA_022354065.1	5.23422	50.643	chromosome:NZ_CP055052.1/CP055052.1; plasmid unnamed1:NZ_CP055053.1/CP055053.1; plasmid unnamed2:NZ_CP055054.1/CP055054.1
Shigella flexneri	3160_NCHU22	Enterobacterales; Enterobacteriaceae; Shigella			PRJNA821625	GCA_022869845.1	4.95432	50.6661	chromosome:NZ_CP094987.1/CP094987.1; plasmid pS3160_1:NZ_CP094988.1/CP094988.1; plasmid pS3160_2:NZ_CP094989.1/CP094989.1; plasmid pS3160_3:NZ_CP094990.1/CP094990.1
Shigella sonnei	2015C-3807	Enterobacterales; Enterobacteriaceae; Shigella			PRJNA218110	GCA_002224465.1	4.92915	50.9384	chromosome:CP022459.1; plasmid unnamed1:CP022460.1; plasmid unnamed2:CP022461.1
Shigella sp. PIB		Enterobacterales; Enterobacteriaceae; Shigella; unclassified Shigella			PRJNA792051		5.0447	50.6053	chromosome:CP090402.1; plasmid pPIB-1:CP090403.1; plasmid pPIB-2:CP090404.1; plasmid pPIB-3:CP090405.1; plasmid pPIB-4:CP090406.1
Shimwellia blattae	NCTC10965	Enterobacterales; Enterobacteriaceae; Shimwellia			PRJEB6403	GCA_900635135.1	4.15421	56.5	chromosome 1:NZ_LR133996.1/LR133996.1
Superficieibacter sp. HKU1	HKU1	Enterobacterales; Enterobacteriaceae; Superficieibacter; unclassified Superficieibacter			PRJNA940906	GCA_029319185.1	4.87644	53.8968	chromosome:NZ_CP119754.1/CP119754.1; plasmid pHKU1:NZ_CP119755.1/CP119755.1; plasmid pHKU2:NZ_CP119756.1/CP119756.1
Trabulsiella odontotermitis	TBY01	Enterobacterales; Enterobacteriaceae; Trabulsiella			PRJNA971482	GCA_030053895.1	4.70225	54.6627	chromosome:NZ_CP125781.1/CP125781.1; plasmid pTBY01:NZ_CP125782.1/CP125782.1
Enterobacteriaceae bacterium bta3-1	bta3-1	Enterobacterales; Enterobacteriaceae; unclassified Enterobacteriaceae			PRJNA182589	GCA_003530165.1	4.76906	48.2959	chromosome:CP004083.1; CP004084.1
Enterobacteriaceae endosymbiont of Macroplea mutica	MmutSym	Enterobacterales; Enterobacteriaceae; unclassified Enterobacteriaceae			PRJNA587602	GCA_012571345.1	0.474063	23.292	chromosome:NZ_CP046218.1/CP046218.1; plasmid unnamed:NZ_CP046219.1/CP046219.1
Plautia stali symbiont		Enterobacterales; Enterobacteriaceae; unclassified Enterobacteriaceae	lcl|AP012551.1_prot_BAN96123.1_1357		PRJDA53367	GCA_000180175.2	4.09285	56.8841	chromosome:AP012551.1; plasmid pPstS1:AP012552.1; plasmid pPstS2:AP012553.1
Yokenella regensburgei	W13	Enterobacterales; Enterobacteriaceae; Yokenella			PRJNA622229	GCA_012109195.1	5.21915	54.203	chromosome:NZ_CP050811.1/CP050811.1; plasmid pYRW13-125:NZ_CP050812.1/CP050812.1; plasmid pYRW13-131:NZ_CP050813.1/CP050813.1
Buchnera aphidicola str. Bp (Baizongia pistaciae)	Bp (Baizongia pistaciae)	Enterobacterales; Erwiniaceae			PRJNA256	GCA_000007725.1	0.618379	25.3004	chromosome:NC_004545.1/AE016826.1; plasmid pBBp1:NC_004555.1/AF492591.1
Wigglesworthia glossinidia endosymbiont of Glossina morsitans morsitans (Yale colony)	WGM	Enterobacterales; Erwiniaceae			PRJNA82191	GCA_000247565.1	0.719535	25.2	chromosome:NC_016893.1/CP003315.1
Duffyella gerundensis	E_g_EM595	Enterobacterales; Erwiniaceae; Duffyella	lcl|NZ_LN907828.1_prot_WP_067436815.1_457		PRJEB11465	GCA_001517405.1	4.48126	55.2684	chromosome 1:NZ_LN907827.1/LN907827.1; plasmid pEM01:NZ_LN907828.1/LN907828.1; plasmid pEM02:NZ_LN907829.1/LN907829.1
Erwinia amylovora	CP200930	Enterobacterales; Erwiniaceae; Erwinia			PRJNA734736	GCA_023612675.1	3.80396	53.6	chromosome:NZ_CP076590.1/CP076590.1
Erwinia aphidicola		Enterobacterales; Erwiniaceae; Erwinia			PRJNA951732	GCA_036866075.1	4.56907	56.6672	chromosome:CP142291.1; plasmid p2_N2_1:CP142292.1
Erwinia billingiae		Enterobacterales; Erwiniaceae; Erwinia	lcl|CP142209.1_prot_WWH71660.1_2593		PRJNA951732	GCA_036865555.1	4.79128	55	chromosome:CP142209.1
Erwinia persicina	Cp2	Enterobacterales; Erwiniaceae; Erwinia	lcl|NZ_CP082141.1_prot_WP_118663515.1_1123		PRJNA756944	GCA_019844095.1	4.80293	55.5	chromosome:NZ_CP082141.1/CP082141.1; plasmid p_Cp2:NZ_CP082142.1/CP082142.1
Erwinia pyrifoliae	EpK1/15	Enterobacterales; Erwiniaceae; Erwinia			PRJNA411857	GCA_002952315.1	4.07568	53.3631	chromosome:NZ_CP023567.1/CP023567.1; plasmid pEP48:NZ_CP023568.1/CP023568.1
Erwinia rhapontici	MAFF 311155	Enterobacterales; Erwiniaceae; Erwinia	lcl|NZ_AP024333.1_prot_WP_212812685.1_2408		PRJDB10925	GCA_018326345.1	5.23046	54.1052	chromosome:NZ_AP024333.1/AP024333.1; plasmid pERA55:NZ_AP024334.1/AP024334.1
Erwinia sorbitola	J780	Enterobacterales; Erwiniaceae; Erwinia	lcl|NZ_CP046509.1_prot_WP_156287032.1_1098		PRJNA592854	GCA_009738185.1	4.75025	53.1671	chromosome:NZ_CP046509.1/CP046509.1; plasmid pla1:NZ_CP046510.1/CP046510.1
Erwinia tracheiphila	BHKY	Enterobacterales; Erwiniaceae; Erwinia			PRJNA788515	GCA_021365465.1	4.95852	50.4977	chromosome:NZ_CP089932.1/CP089932.1; plasmid pETR004-b:NZ_CP089933.1/CP089933.1
Erwinia tasmaniensis Et1/99	Et1/99	Enterobacterales; Erwiniaceae; Erwinia; Erwinia tasmaniensis			PRJEA20585	GCA_000026185.1	4.06786	53.3601	chromosome:NC_010694.1/CU468135.1; plasmid pET09:NC_010695.1/CU468128.1; plasmid pET35:NC_010696.1/CU468130.1; plasmid pET45:NC_010699.1/CU468132.1; plasmid pET46:NC_010693.1/CU468133.1; plasmid pET49:NC_010697.1/CU468131.1
Erwinia sp. E_sp_B01_3		Enterobacterales; Erwiniaceae; Erwinia; unclassified Erwinia			PRJNA951732	GCA_036865535.1	4.80305	53.6	chromosome:CP142207.1
Mixta calida	DSM 22759	Enterobacterales; Erwiniaceae; Mixta		lcl|NZ_CP026378.1_prot_WP_084970542.1_2375	PRJNA430362	GCA_002953215.1	4.30845	57	chromosome:NZ_CP026378.1/CP026378.1
Mixta gaviniae	DSM 22758	Enterobacterales; Erwiniaceae; Mixta			PRJNA430362	GCA_002953195.1	4.52761	58	chromosome:NZ_CP026377.1/CP026377.1
Mixta hanseatica	X22927	Enterobacterales; Erwiniaceae; Mixta			PRJNA757937	GCA_023517775.1	4.44481	54.4632	chromosome:NZ_CP082904.1/CP082904.1; plasmid pX22927_1:NZ_CP082905.1/CP082905.1; plasmid pX22927_2:NZ_CP082906.1/CP082906.1; plasmid pX22927_3:NZ_CP082907.1/CP082907.1; plasmid pX22927_4:NZ_CP082908.1/CP082908.1
Mixta intestinalis	SRCM103226	Enterobacterales; Erwiniaceae; Mixta			PRJNA438180	GCA_009914055.1	4.78492	53.393	chromosome:NZ_CP028271.1/CP028271.1; plasmid unnamed1:NZ_CP028272.1/CP028272.1
Pantoea alfalfae	CQ10	Enterobacterales; Erwiniaceae; Pantoea	lcl|NZ_CP082295.1_prot_WP_222925794.1_77	lcl|NZ_CP082295.1_prot_WP_222925795.1_78	PRJNA757210	GCA_019880205.1	4.7502	55.0243	chromosome:NZ_CP082292.1/CP082292.1; plasmid p1_CQ10:NZ_CP082293.1/CP082293.1; plasmid p2_CQ10:NZ_CP082294.1/CP082294.1; plasmid p3_CQ10:NZ_CP082295.1/CP082295.1; plasmid p4_CQ10:NZ_CP082296.1/CP082296.1; plasmid p5_CQ10:NZ_CP082297.1/CP082297.1; plasmid p6_CQ10:NZ_CP082298.1/CP082298.1; plasmid p7_CQ10:NZ_CP082299.1/CP082299.1; plasmid p8_CQ10:NZ_CP082300.1/CP082300.1
Pantoea alhagi	LTYR-11Z	Enterobacterales; Erwiniaceae; Pantoea			PRJNA374633	GCA_002101395.1	4.3163	53.5399	chromosome:NZ_CP019706.1/CP019706.1; plasmid pPALTYR11Z:NZ_CP019707.1/CP019707.1
Pantoea ananatis	FDAARGOS_680	Enterobacterales; Erwiniaceae; Pantoea	lcl|NZ_CP054912.1_prot_WP_014594389.1_3652	lcl|NZ_CP054912.1_prot_WP_176018804.1_3655	PRJNA231221	GCA_013364135.1	5.27924	52.958	chromosome:NZ_CP054912.1/CP054912.1; plasmid unnamed1:NZ_CP054909.1/CP054909.1; plasmid unnamed2:NZ_CP054910.1/CP054910.1; plasmid unnamed3:NZ_CP054911.1/CP054911.1
Pantoea anthophila	CL1	Enterobacterales; Erwiniaceae; Pantoea	lcl|NZ_CP110474.1_prot_WP_154929189.1_52		PRJNA893243	GCA_026104315.1	4.59406	56.8511	chromosome:NZ_CP110473.1/CP110473.1; plasmid unnamed1:NZ_CP110471.1/CP110471.1; plasmid unnamed2:NZ_CP110474.1/CP110474.1; plasmid unnamed3:NZ_CP110472.1/CP110472.1
Pantoea deleyi	LMG24200	Enterobacterales; Erwiniaceae; Pantoea	lcl|NZ_CP071407.1_prot_WP_111138367.1_167	lcl|NZ_CP071407.1_prot_WP_128084761.1_168	PRJNA705825	GCA_022647325.1	4.68222	57.7107	chromosome:NZ_CP071405.1/CP071405.1; plasmid Plas1:NZ_CP071406.1/CP071406.1; plasmid Plas2:NZ_CP071407.1/CP071407.1; plasmid Plas3:NZ_CP071408.1/CP071408.1
Pantoea dispersa	AHKW2b	Enterobacterales; Erwiniaceae; Pantoea	lcl|NZ_CP082342.1_prot_WP_222986776.1_420		PRJNA758761	GCA_019890975.1	5.24346	57.5105	chromosome:NZ_CP082341.1/CP082341.1; plasmid unnamed:NZ_CP082342.1/CP082342.1; plasmid pAHKW2b.1:NZ_CP082343.1/CP082343.1; plasmid pAHKW2b.2:NZ_CP082344.1/CP082344.1; plasmid pAHKW2b.3:NZ_CP082345.1/CP082345.1
Pantoea eucalypti	LMG 24197	Enterobacterales; Erwiniaceae; Pantoea	lcl|NZ_CP045722.1_prot_WP_140034221.1_31		PRJNA503936	GCA_009646115.1	4.79899	54.1808	chromosome:NZ_CP045720.1/CP045720.1; plasmid pEuc1:NZ_CP045721.1/CP045721.1; plasmid pEuc2:NZ_CP045722.1/CP045722.1; plasmid pEuc3:NZ_CP045723.1/CP045723.1
Pantoea eucrina	XL123	Enterobacterales; Erwiniaceae; Pantoea	lcl|NZ_CP083448.1_prot_WP_039382845.1_606	lcl|NZ_CP083448.1_prot_WP_039382846.1_608	PRJNA762676	GCA_020079945.1	3.83972	56.4919	chromosome:NZ_CP083448.1/CP083448.1; plasmid unnamed1:NZ_CP083449.1/CP083449.1; plasmid unnamed2:NZ_CP083450.1/CP083450.1
Pantoea piersonii	GABEKP28	Enterobacterales; Erwiniaceae; Pantoea			PRJNA881082	GCA_027570015.1	4.76293	57.1418	chromosome:NZ_CP104758.1/CP104758.1; plasmid pGABEKP28_1:NZ_CP104759.1/CP104759.1; plasmid pGABEKP28_2:NZ_CP104760.1/CP104760.1; plasmid pGABEKP28_3:NZ_CP104761.1/CP104761.1
Pantoea rwandensis	ND04	Enterobacterales; Erwiniaceae; Pantoea			PRJNA260768	GCA_000759475.1	4.32761	53.9	chromosome:NZ_CP009454.1/CP009454.1
Pantoea soli	DSM 32899	Enterobacterales; Erwiniaceae; Pantoea	lcl|NZ_CP032703.1_prot_WP_145891232.1_312	lcl|NZ_CP032704.1_prot_WP_145891926.1_170	PRJNA494309	GCA_007833795.1	4.62647	57.4224	chromosome:NZ_CP032702.1/CP032702.1; plasmid unnamed1:NZ_CP032703.1/CP032703.1; plasmid unnamed2:NZ_CP032704.1/CP032704.1; plasmid unnamed3:NZ_CP032705.1/CP032705.1; plasmid unnamed4:NZ_CP032706.1/CP032706.1
Pantoea sp. SM3640	SM3640	Enterobacterales; Erwiniaceae; Pantoea			PRJNA675963	GCA_015654165.1	3.99854	55.6	chromosome:NZ_CP064872.1/CP064872.1
Pantoea stewartii	ZJ-FGZX1	Enterobacterales; Erwiniaceae; Pantoea	lcl|NZ_CP049115.1_prot_WP_033739419.1_1705	lcl|NZ_CP049115.1_prot_WP_164482503.1_1703	PRJNA607905	GCA_011044475.1	4.98286	53.5467	chromosome:NZ_CP049115.1/CP049115.1; plasmid unnamed1:NZ_CP049116.1/CP049116.1; plasmid unnamed2:NZ_CP049117.1/CP049117.1
Pantoea vagans	LMG 24199	Enterobacterales; Erwiniaceae; Pantoea	lcl|NZ_CP038855.1_prot_WP_033785233.1_36		PRJNA505269	GCA_004792415.1	4.79033	55.3189	chromosome:NZ_CP038853.1/CP038853.1; plasmid pVag1:NZ_CP038854.1/CP038854.1; plasmid pVag2:NZ_CP038855.1/CP038855.1
Pantoea vagans		Enterobacterales; Erwiniaceae; Pantoea	lcl|CP022519.1_prot_AWP35369.1_28		PRJNA383128		4.94993	54.3595	chromosome:CP020820.1; plasmid pPant1:CP022517.1; plasmid pPant2:CP022518.1; plasmid pPant3:CP022519.1; plasmid pPant4:CP022520.1
Pantoea agglomerans	AB378	Enterobacterales; Erwiniaceae; Pantoea; Pantoea agglomerans group	lcl|CP113087.1_prot_WAB89521.1_128		PRJNA903092	GCA_026625085.1	4.78116	55.2136	chromosome:CP113085.1; plasmid unnamed1:CP113086.1; plasmid unnamed2:CP113087.1
Pantoea agglomerans		Enterobacterales; Erwiniaceae; Pantoea; Pantoea agglomerans group	lcl|CP126682.1_prot_WIL44070.1_422	lcl|CP126682.1_prot_WIL44071.1_423	PRJNA977094		4.77217	54.9183	chromosome:CP126681.1; plasmid unnamed1:CP126682.1; plasmid unnamed2:CP126683.1; plasmid unnamed3:CP126684.1; plasmid unnamed4:CP126685.1; plasmid unnamed5:CP126686.1
Tatumella citrea	DSM 13699	Enterobacterales; Erwiniaceae; Tatumella	lcl|NZ_CP015579.1_prot_WP_087489819.1_3485		PRJNA319878	GCA_002163585.1	4.49125	49.6856	chromosome:NZ_CP015579.1/CP015579.1; plasmid unnamed:NZ_CP015580.1/CP015580.1
Tatumella ptyseos	NCTC11468	Enterobacterales; Erwiniaceae; Tatumella			PRJEB6403	GCA_900478715.1	3.58823	51.6	chromosome 1:NZ_LS483499.1/LS483499.1
Erwiniaceae bacterium PD-1	PD-1	Enterobacterales; Erwiniaceae; unclassified Erwiniaceae			PRJNA634160	GCA_013285385.1	4.70563	52.1565	chromosome:CP054212.1; plasmid pPD-1:CP054213.1
Winslowiella toletana	1.2.20	Enterobacterales; Erwiniaceae; Winslowiella			PRJNA674638	GCA_032164335.1	5.01456	52.1873	chromosome:CP134152.1; plasmid unnamed:CP134153.1
Gallaecimonas kandeliae	Q10	Enterobacterales; Gallaecimonadaceae; Gallaecimonas			PRJNA935963	GCA_030450055.1	3.83684	62.6	chromosome:CP118480.1
Gallaecimonas mangrovi	HK-28	Enterobacterales; Gallaecimonadaceae; Gallaecimonas			PRJNA483519	GCA_003367375.1	4.07198	52.7	chromosome:NZ_CP031416.1/CP031416.1
Edwardsiella anguillarum	R18-14-1	Enterobacterales; Hafniaceae; Edwardsiella			PRJNA817204	GCA_030060595.1	4.42153	58.3484	chromosome:NZ_CP094308.1/CP094308.1; plasmid unnamed4:NZ_CP094310.1/CP094310.1; plasmid unnamed8:NZ_CP094309.1/CP094309.1
Edwardsiella hoshinae	FDAARGOS_940	Enterobacterales; Hafniaceae; Edwardsiella			PRJNA231221	GCA_016026395.1	3.81711	56.7956	chromosome:NZ_CP065626.1/CP065626.1; plasmid unnamed:NZ_CP065625.1/CP065625.1
Edwardsiella ictaluri	KH20906	Enterobacterales; Hafniaceae; Edwardsiella			PRJDB15851	GCA_030297415.1	3.75226	57.3828	chromosome:AP028097.1; plasmid pKH20906A:AP028098.1; plasmid pKH20906B:AP028099.1; plasmid pKH20906C:AP028100.1; plasmid pKH20906D:AP028101.1
Edwardsiella piscicida	NBRC 12716	Enterobacterales; Hafniaceae; Edwardsiella			PRJNA1001143	GCA_030704515.1	3.77106	59.7	chromosome:CP131923.1
Edwardsiella tarda	RE-04	Enterobacterales; Hafniaceae; Edwardsiella			PRJNA450493	GCA_003113475.3	3.93647	56.5529	chromosome:NZ_CP084517.1/CP084517.1; plasmid pET-RE-04-1:NZ_CP084518.1/CP084518.1; plasmid pET-RE-04-2:NZ_CP084519.1/CP084519.1; plasmid pET-RE-04-3:CP084520.1
Edwardsiella tarda EIB202		Enterobacterales; Hafniaceae; Edwardsiella; Edwardsiella tarda			PRJNA28539		3.80416	59.6724	chromosome:CP001135.1; plasmid pEIB202:CP001136.1
Edwardsiella tarda FL6-60		Enterobacterales; Hafniaceae; Edwardsiella; Edwardsiella tarda			PRJNA45969		3.7288	59.7004	chromosome:CP002154.1; plasmid pFL6-60:CP002155.1
Edwardsiella sp. EA181011	EA181011	Enterobacterales; Hafniaceae; Edwardsiella; unclassified Edwardsiella (in: enterobacteria)			PRJNA268888	GCA_000800725.2	3.93417	59.1	chromosome:NZ_CP011364.1/CP011364.1
Hafnia alvei	PCM_1220	Enterobacterales; Hafniaceae; Hafnia			PRJNA523071	GCA_004328605.1	4.54936	48.9	chromosome:NZ_CP036514.1/CP036514.1
Hafnia paralvei	FDAARGOS_1502	Enterobacterales; Hafniaceae; Hafnia			PRJNA231221	GCA_020450285.1	4.83694	48.1003	chromosome:NZ_CP084664.1/CP084664.1; plasmid unnamed1:NZ_CP084665.1/CP084665.1; plasmid unnamed2:NZ_CP084666.1/CP084666.1; plasmid unnamed3:NZ_CP084667.1/CP084667.1; plasmid unnamed4:NZ_CP084668.1/CP084668.1
Hafnia sp. CBA7124	CBA7124	Enterobacterales; Hafniaceae; Hafnia; unclassified Hafnia			PRJDB4840	GCA_002355555.1	4.5853	48.8	chromosome:NZ_AP017469.1/AP017469.1
Obesumbacterium proteus	DSM 2777	Enterobacterales; Hafniaceae; Obesumbacterium			PRJNA311640	GCA_001586165.1	5.0118	49.1	chromosome:NZ_CP014608.1/CP014608.1
Arsenophonus apicola	aApi_AU	Enterobacterales; Morganellaceae; Arsenophonus			PRJNA956975	GCA_029906405.1	3.27441	37.5715	chromosome:NZ_CP123759.1/CP123759.1; plasmid paApi_AU1:NZ_CP123757.1/CP123757.1; plasmid paApi_AU2:NZ_CP123758.1/CP123758.1; plasmid paApi_AU3:NZ_CP123754.1/CP123754.1; plasmid paApi_AU4:NZ_CP123755.1/CP123755.1; plasmid paApi_AU5:NZ_CP123756.1/CP123756.1
Arsenophonus nasoniae	aNv_CAN	Enterobacterales; Morganellaceae; Arsenophonus			PRJNA956975	GCA_029873515.1	5.08092	38.8418	chromosome:CP123523.1; plasmid paNv_CAN1:CP123524.1; plasmid paNv_CAN2:CP123525.1; plasmid paNv_CAN3:CP123526.1; plasmid paNv_CAN4:CP123527.1; plasmid paNv_CAN5:CP123528.1; plasmid paNv_CAN6:CP123529.1; plasmid paNv_CAN7:CP123530.1; plasmid paNv_CAN8:CP123531.1; plasmid paNv_CAN9:CP123532.1; plasmid paNv_CAN10:CP123533.1; plasmid paNv_CAN11:CP123534.1; plasmid paNv_CAN12:CP123535.1; plasmid paNv_…
Arsenophonus endosymbiont of Aleurodicus dispersus	ARAD	Enterobacterales; Morganellaceae; Arsenophonus; unclassified Arsenophonus			PRJEB26014	GCA_900343015.1	0.663125	32.2	chromosome I:NZ_LR025108.1/LR025108.1
Arsenophonus sp.	K30	Enterobacterales; Morganellaceae; Arsenophonus; unclassified Arsenophonus			PRJNA949118	GCA_031446085.1	0.599419	22.9	chromosome:CP132901.1
Moellerella wisconsensis	XJ22MSE3	Enterobacterales; Morganellaceae; Moellerella			PRJNA948876	GCA_029590415.1	3.89089	40.673	chromosome:NZ_CP120978.1/CP120978.1; plasmid pXJ22MSE3-1:NZ_CP120979.1/CP120979.1; plasmid pXJ22MSE3-2:NZ_CP120980.1/CP120980.1; plasmid pXJ22MSE3-3:NZ_CP120981.1/CP120981.1
Morganella morganii	DG56-16	Enterobacterales; Morganellaceae; Morganella			PRJNA490253	GCA_003573445.1	3.90203	50.9	chromosome:NZ_CP032295.1/CP032295.1
Photorhabdus akhurstii	0813-124 phase II	Enterobacterales; Morganellaceae; Photorhabdus			PRJNA371515	GCA_019090985.1	5.72628	42.8	chromosome:NZ_CP020335.1/CP020335.1
Photorhabdus asymbiotica	ATCC43949	Enterobacterales; Morganellaceae; Photorhabdus			PRJEA30577	GCA_000196475.1	5.09414	42.1902	chromosome:NC_012962.1/FM162591.1; plasmid pPAU1:NC_012961.1/FM162592.1
Photorhabdus thracensis	DSM 15199	Enterobacterales; Morganellaceae; Photorhabdus			PRJNA278805	GCA_001010285.1	5.1471	44.1	chromosome:NZ_CP011104.1/CP011104.1
Photorhabdus laumondii subsp. laumondii	TT01	Enterobacterales; Morganellaceae; Photorhabdus; Photorhabdus laumondii			PRJNA418234	GCA_003343245.1	5.68768	42.8	chromosome:NZ_CP024901.1/CP024901.1
Proteus columbae	T60	Enterobacterales; Morganellaceae; Proteus			PRJNA564457	GCA_009914335.1	4.11448	38.4	chromosome:NZ_CP043925.1/CP043925.1
Proteus hauseri	15H5D-4a	Enterobacterales; Morganellaceae; Proteus			PRJNA427090	GCA_004116975.1	3.93073	37.5	chromosome:NZ_CP026364.1/CP026364.1
Proteus mirabilis	PM54	Enterobacterales; Morganellaceae; Proteus			PRJNA1031400	GCA_033170525.1	4.56059	39.7394	chromosome:NZ_CP137228.1/CP137228.1; plasmid pPM54-2:NZ_CP137229.1/CP137229.1; plasmid pPM54-NDM_252k:NZ_CP137230.1/CP137230.1
Proteus penneri	S178-2	Enterobacterales; Morganellaceae; Proteus			PRJNA647984	GCA_022369495.1	4.02309	38.3566	chromosome:NZ_CP059690.1/CP059690.1; plasmid pS178-2.1:NZ_CP059691.1/CP059691.1
Proteus vulgaris	FDAARGOS_1507	Enterobacterales; Morganellaceae; Proteus			PRJNA231221	GCA_020097355.1	3.96364	38	chromosome:NZ_CP083628.1/CP083628.1
Proteus vulgaris		Enterobacterales; Morganellaceae; Proteus			PRJNA510742		4.39463	38.7503	chromosome:CP034668.1; plasmid pPvSC3:CP034667.1
Proteus terrae subsp. cibarius	ZJ19PC	Enterobacterales; Morganellaceae; Proteus; Proteus terrae			PRJNA770497	GCA_020535465.1	3.95208	38.1	chromosome:NZ_CP085032.1/CP085032.1
Proteus sp. NMG38-2	NMG38-2	Enterobacterales; Morganellaceae; Proteus; unclassified Proteus (in: enterobacteria)			PRJNA769966	GCA_020640995.1	4.70409	38.1062	chromosome:NZ_CP085481.1/CP085481.1; plasmid p1_NMG38-2:NZ_CP085483.1/CP085483.1; plasmid p2_NMG38-2:NZ_CP085484.1/CP085484.1; plasmid pNDM_NMG38-2:NZ_CP085482.1/CP085482.1
Providencia alcalifaciens	NCTC10286	Enterobacterales; Morganellaceae; Providencia			PRJEB6403	GCA_900478095.1	4.04293	42	chromosome 1:LS483467.1
Providencia hangzhouensis	PR-310	Enterobacterales; Morganellaceae; Providencia			PRJNA940527	GCA_029193595.2	4.59802	40.3837	chromosome:NZ_CP135052.1/CP135052.1; plasmid pPR-310_2:NZ_CP135053.1/CP135053.1; plasmid pPR-310_79:NZ_CP135054.1/CP135054.1
Providencia heimbachae	NCTC12003	Enterobacterales; Morganellaceae; Providencia			PRJEB6403	GCA_900475855.1	4.286	40.4	chromosome 1:NZ_LS483422.1/LS483422.1
Providencia huaxiensis	WCHPr000369	Enterobacterales; Morganellaceae; Providencia			PRJNA417881	GCA_002843235.3	4.80041	41.3383	chromosome:NZ_CP031123.2/CP031123.2; plasmid p1_000369:NZ_CP031118.1/CP031118.1; plasmid p2_000369:NZ_CP031119.1/CP031119.1; plasmid p3_000369:NZ_CP031120.1/CP031120.1; plasmid pIMP4_000369:NZ_CP031121.1/CP031121.1; plasmid pIMP69_000369:NZ_CP031122.1/CP031122.1
Providencia manganoxydans	LLDRA6	Enterobacterales; Morganellaceae; Providencia			PRJNA689887	GCA_016618195.1	4.34237	40.2	chromosome:CP067099.1
Providencia rettgeri	AR_0082	Enterobacterales; Morganellaceae; Providencia			PRJNA292904	GCA_003204135.1	4.45414	40.6841	chromosome:NZ_CP029736.1/CP029736.1; plasmid unnamed:NZ_CP029737.1/CP029737.1
Providencia rustigianii	NCTC8113	Enterobacterales; Morganellaceae; Providencia			PRJEB6403	GCA_900637755.1	3.86439	41.4	chromosome 1:NZ_LR134396.1/LR134396.1
Providencia stuartii	p_dmpro_s749a_NDM1	Enterobacterales; Morganellaceae; Providencia			PRJNA714521	GCA_023066315.1	0.111974	41.2	chromosome:CP095677.1
Providencia vermicola	P8538	Enterobacterales; Morganellaceae; Providencia			PRJNA606029	GCA_010748935.1	4.4325	41.1799	chromosome:NZ_CP048796.1/CP048796.1; plasmid p8538-NDM-1:NZ_CP048797.1/CP048797.1
Providencia zhijiangensis	D4759	Enterobacterales; Morganellaceae; Providencia			PRJNA983084	GCA_030315915.2	3.80155	42.8983	chromosome:NZ_CP135990.1/CP135990.1; plasmid pD4759_2_1:NZ_CP135991.1/CP135991.1; plasmid pD4759_2_2:NZ_CP135992.1/CP135992.1
Providencia sp. PROV080	PROV080	Enterobacterales; Morganellaceae; Providencia; unclassified Providencia			PRJNA828374	GCA_033688105.1	4.34165	41.442	chromosome:NZ_CP096346.1/CP096346.1; plasmid pPROV080-1:NZ_CP096347.1/CP096347.1
Xenorhabdus budapestensis	C-7-2	Enterobacterales; Morganellaceae; Xenorhabdus			PRJNA625211	GCA_017743015.1	4.36641	43.1	chromosome:NZ_CP072455.1/CP072455.1
Xenorhabdus doucetiae	FRM16	Enterobacterales; Morganellaceae; Xenorhabdus			PRJEB4255	GCA_000968195.1	4.20365	45.6988	chromosome:NZ_FO704550.1/FO704550.1; plasmid XD_p:NZ_FO704549.1/FO704549.1
Xenorhabdus griffiniae	97	Enterobacterales; Morganellaceae; Xenorhabdus			PRJNA970755	GCA_030016185.2	4.55903	43.8	chromosome:CP133647.1
Xenorhabdus hominickii	ANU1	Enterobacterales; Morganellaceae; Xenorhabdus			PRJNA324515	GCA_001721185.1	4.5227	43.4	chromosome:NZ_CP016176.1/CP016176.1
Xenorhabdus bovienii SS-2004	SS-2004	Enterobacterales; Morganellaceae; Xenorhabdus; Xenorhabdus bovienii			PRJNA13399	GCA_000027225.1	4.2255	45	chromosome:NC_013892.1/FN667741.1
Xenorhabdus nematophila AN6/1	AN6/1	Enterobacterales; Morganellaceae; Xenorhabdus; Xenorhabdus nematophila			PRJEB5061	GCA_000953355.1	4.58666	44.2573	chromosome I:NZ_LN681227.1/LN681227.1; plasmid II:NZ_LN681228.1/LN681228.1
Xenorhabdus poinarii G6	G6	Enterobacterales; Morganellaceae; Xenorhabdus; Xenorhabdus poinarii			PRJEB4254	GCA_000968175.1	3.65952	44.5	chromosome:NZ_FO704551.1/FO704551.1
Brenneria goodwinii	FRB141	Enterobacterales; Pectobacteriaceae; Brenneria	lcl|NZ_CP014137.1_prot_WP_048636003.1_2758		PRJNA308225	GCA_002291445.1	5.36073	53.1	chromosome:NZ_CP014137.1/CP014137.1
Brenneria izadpanahii	Iran 50	Enterobacterales; Pectobacteriaceae; Brenneria	lcl|NZ_CP050854.1_prot_WP_208228213.1_3679		PRJNA616088	GCA_017569925.1	5.3307	53.7	chromosome:NZ_CP050854.1/CP050854.1
Brenneria rubrifaciens	6D370	Enterobacterales; Pectobacteriaceae; Brenneria			PRJNA478423	GCA_005484945.1	4.02809	52.6	chromosome:NZ_CP034035.1/CP034035.1
Brenneria ulupoensis	K61	Enterobacterales; Pectobacteriaceae; Brenneria	lcl|NZ_CP135917.1_prot_WP_315707963.1_3097	lcl|NZ_CP135917.1_prot_WP_315707966.1_3100	PRJNA1019399	GCA_032395385.1	5.09077	49.3	chromosome:NZ_CP135917.1/CP135917.1
Brenneria nigrifluens DSM 30175 = ATCC 13028	ATCC 13028	Enterobacterales; Pectobacteriaceae; Brenneria; Brenneria nigrifluens			PRJNA478423	GCA_005484965.1	4.8917	55.9	chromosome:NZ_CP034036.1/CP034036.1
Dickeya aquatica	174/2	Enterobacterales; Pectobacteriaceae; Dickeya	lcl|NZ_LT615367.1_prot_WP_035345857.1_1543	lcl|NZ_LT615367.1_prot_WP_067486680.1_1541	PRJEB15300	GCA_900095885.1	4.50156	53.6	chromosome 1:NZ_LT615367.1/LT615367.1
Dickeya dadantii	M2-3	Enterobacterales; Pectobacteriaceae; Dickeya	lcl|NZ_CP077422.1_prot_WP_013317173.1_1410	lcl|NZ_CP077422.1_prot_WP_171851079.1_1408	PRJNA739277	GCA_020047155.1	4.92197	56.4	chromosome:NZ_CP077422.1/CP077422.1
Dickeya dianthicola	ME23	Enterobacterales; Pectobacteriaceae; Dickeya	lcl|NZ_CP031560.1_prot_WP_026594656.1_868		PRJNA485499	GCA_003403135.1	4.90906	55.7	chromosome:NZ_CP031560.1/CP031560.1
Dickeya fangzhongdai	B16	Enterobacterales; Pectobacteriaceae; Dickeya	lcl|NZ_CP087226.1_prot_WP_049842686.1_1379	lcl|NZ_CP087226.1_prot_WP_038918440.1_1377	PRJNA268269	GCA_001187975.3	4.96725	56.8	chromosome:NZ_CP087226.1/CP087226.1
Dickeya lacustris	LMG30899	Enterobacterales; Pectobacteriaceae; Dickeya	lcl|NZ_CP114280.1_prot_WP_125258990.1_912	lcl|NZ_CP114280.1_prot_WP_125258988.1_914	PRJNA911035	GCA_029635795.1	4.36777	0	chromosome:NZ_CP114280.1/CP114280.1
Dickeya poaceiphila	NCPPB 569	Enterobacterales; Pectobacteriaceae; Dickeya	lcl|NZ_CP042220.2_prot_WP_050569425.1_2381	lcl|NZ_CP042220.2_prot_WP_146411400.1_2383	PRJNA556543	GCA_007858975.2	4.31715	52.7	chromosome:NZ_CP042220.2/CP042220.2
Dickeya solani	DsR207	Enterobacterales; Pectobacteriaceae; Dickeya	lcl|CP110887.2_prot_WBW00569.1_3182	lcl|CP110887.2_prot_WBW00567.1_3180	PRJNA898591	GCA_027920785.2	4.91977	56.2	chromosome:CP110887.2
Dickeya zeae	PL65	Enterobacterales; Pectobacteriaceae; Dickeya	lcl|NZ_CP040817.1_prot_WP_220178103.1_1410	lcl|NZ_CP040817.1_prot_WP_168363000.1_1412	PRJNA544765	GCA_019464635.1	4.74997	53.6	chromosome:NZ_CP040817.1/CP040817.1
Dickeya chrysanthemi Ech1591	Ech1591	Enterobacterales; Pectobacteriaceae; Dickeya; Dickeya chrysanthemi	lcl|NC_012912.1_prot_WP_012770453.1_2723	lcl|NC_012912.1_prot_WP_012770455.1_2725	PRJNA31295	GCA_000023565.1	4.81385	54.5	chromosome:NC_012912.1/CP001655.1
Dickeya parazeae Ech586	Ech586	Enterobacterales; Pectobacteriaceae; Dickeya; Dickeya parazeae	lcl|NC_013592.1_prot_WP_012884040.1_1312	lcl|NC_013592.1_prot_WP_012884038.1_1310	PRJNA33667	GCA_000025065.1	4.81839	53.6	chromosome:NC_013592.1/CP001836.1
Dickeya sp. Secpp 1600	Secpp 1600	Enterobacterales; Pectobacteriaceae; Dickeya; unclassified Dickeya	lcl|NZ_CP023484.1_prot_WP_049842686.1_1400	lcl|NZ_CP023484.1_prot_WP_100849234.1_1398	PRJNA407418	GCA_003049805.1	5.10811	56.6	chromosome:NZ_CP023484.1/CP023484.1
Lonsdalea britannica	477	Enterobacterales; Pectobacteriaceae; Lonsdalea			PRJNA342025	GCA_003515985.1	4.01557	55.1	chromosome:NZ_CP023009.1/CP023009.1
Lonsdalea populi	N-5-1	Enterobacterales; Pectobacteriaceae; Lonsdalea			PRJNA719304	GCA_024138995.1	3.84386	55.4026	chromosome:NZ_CP072856.1/CP072856.1; plasmid unnamed1:NZ_CP072857.1/CP072857.1
Musicola paradisiaca Ech703	Ech703	Enterobacterales; Pectobacteriaceae; Musicola; Musicola paradisiaca	lcl|NC_012880.1_prot_WP_015854797.1_3092		PRJNA33069	GCA_000023545.1	4.67945	55	chromosome:NC_012880.1/CP001654.1
Pectobacterium actinidiae	GX-Pa1	Enterobacterales; Pectobacteriaceae; Pectobacterium			PRJNA842104	GCA_029027905.1	4.93547	51.6	chromosome:CP097896.1
Pectobacterium aquaticum	A212-S19-A16	Enterobacterales; Pectobacteriaceae; Pectobacterium	lcl|NZ_CP086253.1_prot_WP_102117772.1_1481		PRJNA473080	GCA_003382565.3	4.46443	51.2	chromosome:NZ_CP086253.1/CP086253.1
Pectobacterium aroidearum	QJ315	Enterobacterales; Pectobacteriaceae; Pectobacterium	lcl|NZ_CP090590.1_prot_WP_015840890.1_1479		PRJNA794971	GCA_024498735.1	4.86554	51.7	chromosome:NZ_CP090590.1/CP090590.1
Pectobacterium atrosepticum	Green1	Enterobacterales; Pectobacteriaceae; Pectobacterium	lcl|NZ_CP055224.1_prot_WP_039292677.1_1441	lcl|NZ_CP055224.1_prot_WP_011094955.1_942	PRJNA630373	GCA_018634035.1	4.95972	51	chromosome:NZ_CP055224.1/CP055224.1
Pectobacterium brasiliense	BC1	Enterobacterales; Pectobacteriaceae; Pectobacterium	lcl|NZ_CP009769.1_prot_WP_014915954.1_2766		PRJNA263220	GCA_001932635.1	4.92035	51.8	chromosome:NZ_CP009769.1/CP009769.1
Pectobacterium cacticida	CFCC10813	Enterobacterales; Pectobacteriaceae; Pectobacterium			PRJNA892873	GCA_025946765.1	4.11559	51	chromosome:CP109947.1
Pectobacterium colocasium	LJ1	Enterobacterales; Pectobacteriaceae; Pectobacterium	lcl|NZ_CP084032.1_prot_WP_225085183.1_2813		PRJNA765110	GCA_020181655.1	4.91202	51.7	chromosome:NZ_CP084032.1/CP084032.1
Pectobacterium odoriferum	JK2.1	Enterobacterales; Pectobacteriaceae; Pectobacterium	lcl|NZ_CP034938.1_prot_WP_039545200.1_2827		PRJNA513207	GCA_009931295.1	5.10026	51.5298	chromosome:NZ_CP034938.1/CP034938.1; plasmid p.Jk2_1:NZ_CP034939.1/CP034939.1
Pectobacterium parmentieri	IFB5604	Enterobacterales; Pectobacteriaceae; Pectobacterium			PRJNA433470	GCA_003628695.1	4.8772	50.6	chromosome:NZ_CP026983.1/CP026983.1
Pectobacterium parvum	FN20211	Enterobacterales; Pectobacteriaceae; Pectobacterium	lcl|NZ_CP087392.1_prot_WP_039513996.1_1556		PRJNA781071	GCA_020971565.1	4.71303	50.9935	chromosome:NZ_CP087392.1/CP087392.1; plasmid unnamed1:NZ_CP087393.1/CP087393.1; plasmid unnamed2:NZ_CP087394.1/CP087394.1
Pectobacterium polaris	NIBIO1006	Enterobacterales; Pectobacteriaceae; Pectobacterium	lcl|NZ_CP017481.1_prot_WP_095994978.1_3708		PRJNA344960	GCA_002307355.1	4.82682	52	chromosome:NZ_CP017481.1/CP017481.1
Pectobacterium polonicum	BY21311	Enterobacterales; Pectobacteriaceae; Pectobacterium	lcl|NZ_CP090065.1_prot_WP_137742473.1_2710		PRJNA791528	GCA_024758625.1	4.86367	51.1	chromosome:NZ_CP090065.1/CP090065.1
Pectobacterium punjabense	SS95	Enterobacterales; Pectobacteriaceae; Pectobacterium	lcl|NZ_CP038498.1_prot_WP_104212484.1_2909	lcl|NZ_CP038498.1_prot_WP_107170212.1_2911	PRJNA527839	GCA_012427845.1	4.79378	50.7	chromosome:NZ_CP038498.1/CP038498.1
Pectobacterium quasiaquaticum	A398-S21-F17	Enterobacterales; Pectobacteriaceae; Pectobacterium	lcl|NZ_CP065178.1_prot_WP_193398480.1_1330		PRJNA662694	GCA_014946825.2	4.32169	51.8	chromosome:NZ_CP065178.1/CP065178.1
Pectobacterium versatile	SR1	Enterobacterales; Pectobacteriaceae; Pectobacterium	lcl|NZ_CP084656.1_prot_WP_105879482.1_489		PRJNA767613	GCA_020423085.1	5.0865	52	chromosome:NZ_CP084656.1/CP084656.1
Pectobacterium carotovorum subsp. carotovorum	BP201601.1	Enterobacterales; Pectobacteriaceae; Pectobacterium; Pectobacterium carotovorum	lcl|NZ_CP034236.1_prot_WP_010298952.1_1444		PRJNA506867	GCA_009931195.1	4.85318	52.2	chromosome:NZ_CP034236.1/CP034236.1
Pectobacterium wasabiae CFBP 3304	CFBP 3304	Enterobacterales; Pectobacteriaceae; Pectobacterium; Pectobacterium wasabiae			PRJNA320083	GCA_001742185.1	5.04323	50.6	chromosome:NZ_CP015750.1/CP015750.1
Pectobacterium sp. 21LCBS03	21LCBS03	Enterobacterales; Pectobacteriaceae; Pectobacterium; unclassified Pectobacterium	lcl|NZ_CP096821.1_prot_WP_205543643.1_1433	lcl|NZ_CP096821.1_prot_WP_248721729.1_1431	PRJNA827268	GCA_023272715.1	4.92753	52.1	chromosome:NZ_CP096821.1/CP096821.1
Prodigiosinella aquatilis	LS101	Enterobacterales; Pectobacteriaceae; Prodigiosinella	lcl|CP128857.1_prot_WJV55267.1_1484	lcl|CP128857.1_prot_WJV55265.1_1482	PRJNA905946	GCA_030388725.1	4.97709	49.038	chromosome:CP128857.1; plasmid pPrAq1:CP128858.1
Prodigiosinella confusarubida	ATCC 39006	Enterobacterales; Pectobacteriaceae; Prodigiosinella	lcl|NZ_CP025084.1_prot_WP_021015199.1_3458	lcl|NZ_CP025084.1_prot_WP_021015196.1_3461	PRJNA202845	GCA_000463345.3	4.97176	49.3	chromosome:NZ_CP025084.1/CP025084.1
Pectobacteriaceae bacterium C80	C80	Enterobacterales; Pectobacteriaceae; unclassified Pectobacteriaceae	lcl|CP129116.1_prot_WJY12199.1_1453		PRJNA905946	GCA_030406685.1	4.92059	49.1389	chromosome:CP129116.1; plasmid pPrAq2:CP129117.1
Chania multitudinisentens RB-25	RB-25	Enterobacterales; Yersiniaceae; Chania; Chania multitudinisentens			PRJNA232738	GCA_000520015.2	5.48818	50.9	chromosome:NZ_CP007044.2/CP007044.2
Chimaeribacter arupi	DSM 115072	Enterobacterales; Yersiniaceae; Chimaeribacter			PRJNA940728	GCA_030582835.1	5.01264	58.2283	chromosome:CP119395.1; plasmid p37_DSM_115072:CP119398.1; plasmid p251_DSM_115072:CP119397.1; plasmid p353_DSM_115072:CP119396.1
Ewingella americana	B6-1	Enterobacterales; Yersiniaceae; Ewingella	lcl|NZ_CP048243.1_prot_WP_185690136.1_1012		PRJNA603395	GCA_014233485.1	5.10192	53.7097	chromosome:NZ_CP048243.1/CP048243.1; plasmid pB61a:NZ_CP048244.1/CP048244.1; plasmid pB61b:NZ_CP048245.1/CP048245.1
Gibbsiella quercinecans	FRB97	Enterobacterales; Yersiniaceae; Gibbsiella	lcl|NZ_CP014136.1_prot_WP_095847294.1_3163		PRJNA308223	GCA_002291425.1	5.54851	55.9	chromosome:NZ_CP014136.1/CP014136.1
Rahnella aceris	Y9602	Enterobacterales; Yersiniaceae; Rahnella	lcl|NC_015061.1_prot_WP_013575603.1_2273		PRJNA50601	GCA_000187705.1	5.61425	52.1829	chromosome:NC_015061.1/CP002505.1; plasmid pRAHAQ01:NC_015062.1/CP002506.1; plasmid pRAHAQ02:NC_015063.1/CP002507.1
Rahnella aquatilis		Enterobacterales; Yersiniaceae; Rahnella	lcl|CP032296.1_prot_AYA07549.1_2687	lcl|CP032296.1_prot_AYA07552.1_2690	PRJNA490277		5.53672	52.3608	chromosome:CP032296.1; plasmid pRAZF7:CP032297.1
Rahnella bonaserana	L46	Enterobacterales; Yersiniaceae; Rahnella	lcl|NZ_CP126169.1_prot_WP_217173876.1_1611		PRJNA974220	GCA_030127005.1	4.94024	52.1	NZ_CP126169.1/CP126169.1
Rahnella sikkimica	ERMR1:05	Enterobacterales; Yersiniaceae; Rahnella	lcl|NZ_CP019062.1_prot_WP_104921584.1_671		PRJNA360372	GCA_002951615.1	5.53067	52.7346	chromosome:NZ_CP019062.1/CP019062.1; plasmid unnamed1:NZ_CP019063.1/CP019063.1; plasmid unnamed2:NZ_CP019064.1/CP019064.1; plasmid unnamed3:NZ_CP019065.1/CP019065.1
Rahnella victoriana	JZ-GX1	Enterobacterales; Yersiniaceae; Rahnella			PRJNA720502	GCA_021276285.1	5.47283	53.5508	chromosome:NZ_CP089919.1/CP089919.1; plasmid unnamed1:NZ_CP089920.1/CP089920.1; plasmid unnamed2:NZ_CP089921.1/CP089921.1
Rahnella aquatilis HX2		Enterobacterales; Yersiniaceae; Rahnella; Rahnella aquatilis	lcl|CP003403.1_prot_AFE58550.1_2278		PRJNA85539		5.6568	52.1505	chromosome:CP003403.1; plasmid PRA1:CP003404.1; plasmid PRA2:CP003405.1; plasmid PRA2:CP003406.1
Rouxiella badensis	DAR84756	Enterobacterales; Yersiniaceae; Rouxiella	lcl|NZ_CP114062.1_prot_WP_017490102.1_651		PRJNA909035	GCA_026967515.2	5.04521	52.7718	chromosome:NZ_CP114062.1/CP114062.1
Rouxiella chamberiensis	DSM 28324	Enterobacterales; Yersiniaceae; Rouxiella			PRJNA909035	GCA_026967475.1	4.6393	54.1	chromosome:NZ_CP114058.1/CP114058.1
Serratia entomophila	626	Enterobacterales; Yersiniaceae; Serratia	lcl|NZ_CP074347.1_prot_WP_006327934.1_313		PRJNA725978	GCA_024086695.1	5.02748	59.1	chromosome:NZ_CP074347.1/CP074347.1
Serratia ficaria	NCTC12148	Enterobacterales; Yersiniaceae; Serratia			PRJEB6403	GCA_900187015.1	5.20997	60.1	chromosome 1:NZ_LT906479.1/LT906479.1
Serratia fonticola	CPSE11	Enterobacterales; Yersiniaceae; Serratia		lcl|NZ_CP050171.1_prot_WP_166733054.1_880	PRJNA611944	GCA_011691375.1	5.61115	53.7932	chromosome:NZ_CP050171.1/CP050171.1; plasmid plas1:NZ_CP050172.1/CP050172.1
Serratia liquefaciens	JL02	Enterobacterales; Yersiniaceae; Serratia			PRJNA435819	GCA_003074975.2	5.32655	55.2517	chromosome:CP048043.1; plasmid unnamed1:CP048042.1
Serratia marcescens	S7.1	Enterobacterales; Yersiniaceae; Serratia			PRJNA559804	GCA_008364265.2	5.08819	59.6	chromosome:NZ_CP053572.1/CP053572.1
Serratia nematodiphila	SASK3000	Enterobacterales; Yersiniaceae; Serratia	lcl|NZ_CP100765.1_prot_WP_060558347.1_4132		PRJNA856226	GCA_024296805.1	5.25656	59.5	chromosome:NZ_CP100765.1/CP100765.1
Serratia nevei	2017-45-174	Enterobacterales; Yersiniaceae; Serratia	lcl|NZ_CP109739.1_prot_WP_071605337.1_166		PRJNA288601	GCA_030179475.1	5.89097	58.6432	chromosome:NZ_CP109739.1/CP109739.1; plasmid p2017-45-174_1:NZ_CP109740.1/CP109740.1; plasmid p2017-45-174_2:NZ_CP109742.1/CP109742.1; plasmid p2017-45-174_3:NZ_CP109741.1/CP109741.1; plasmid p2017-45-174_4:NZ_CP109743.1/CP109743.1
Serratia odorifera	NCTC11214	Enterobacterales; Yersiniaceae; Serratia			PRJEB6403	GCA_900635445.1	5.27256	56.1	chromosome 1:NZ_LR134117.1/LR134117.1
Serratia plymuthica	FDAARGOS_889	Enterobacterales; Yersiniaceae; Serratia	lcl|NZ_CP065699.1_prot_WP_006327934.1_4322	lcl|NZ_CP065699.1_prot_WP_006325375.1_1075	PRJNA231221	GCA_016027835.1	5.44177	56.2	chromosome:NZ_CP065699.1/CP065699.1
Serratia proteamaculans	336X	Enterobacterales; Yersiniaceae; Serratia			PRJNA587215	GCA_009660185.1	5.59326	54.9	chromosome:NZ_CP045913.1/CP045913.1
Serratia quinivorans	PKL:12	Enterobacterales; Yersiniaceae; Serratia			PRJNA529964	GCA_004684265.1	5.29295	55.1	chromosome:NZ_CP038467.1/CP038467.1
Serratia rhizosphaerae	KUDC3025	Enterobacterales; Yersiniaceae; Serratia			PRJNA555437	GCA_009817885.1	5.09805	58	chromosome:NZ_CP041764.1/CP041764.1
Serratia rubidaea	H440	Enterobacterales; Yersiniaceae; Serratia			PRJNA557569	GCA_021498245.1	4.95578	59.1901	chromosome:NZ_CP042355.1/CP042355.1; plasmid unnamed:NZ_CP042356.1/CP042356.1
Serratia surfactantfaciens	YD25	Enterobacterales; Yersiniaceae; Serratia			PRJNA303098	GCA_001642805.2	5.11764	59.6	chromosome:NZ_CP016948.1/CP016948.1
Serratia symbiotica	CWBI-2.3	Enterobacterales; Yersiniaceae; Serratia			PRJEB6106	GCA_000821185.2	3.55091	52.0414	chromosome:NZ_CP050855.1/CP050855.1; plasmid pSsAf2.3-1:NZ_CP050856.1/CP050856.1; plasmid pSsAf2.3-2:NZ_CP050857.1/CP050857.1
Serratia ureilytica	CC119	Enterobacterales; Yersiniaceae; Serratia			PRJNA487218	GCA_014304635.1	5.21362	59.4566	chromosome:NZ_CP060276.1/CP060276.1; plasmid pCC119:NZ_CP060277.1/CP060277.1
Serratia inhibens PRI-2C	PRI-2C	Enterobacterales; Yersiniaceae; Serratia; Serratia inhibens			PRJNA84283	GCA_000261045.2	5.47469	55.7	chromosome:NZ_CP015613.1/CP015613.1
Serratia sp. K-M0228	K-M0228	Enterobacterales; Yersiniaceae; Serratia; unclassified Serratia (in: enterobacteria)			PRJNA1062297	GCA_035749905.1	5.17628	59.8526	chromosome:CP142089.1; plasmid pKM0228a:CP142090.1; plasmid pKM0228b:CP142091.1
Yersinia aleksiciae	159	Enterobacterales; Yersiniaceae; Yersinia			PRJNA288628	GCA_001047675.1	4.00031	49	chromosome:NZ_CP011975.1/CP011975.1
Yersinia alsatica	SCPM-O-B-7604	Enterobacterales; Yersiniaceae; Yersinia			PRJNA269675	GCA_025133195.1	4.9014	47.5	chromosome:NZ_CP104006.1/CP104006.1
Yersinia bercovieri		Enterobacterales; Yersiniaceae; Yersinia			PRJNA961371	GCA_037060685.1	4.40113	48.9418	chromosome:CP124240.1; plasmid unnamed:CP124241.1
Yersinia canariae	NCTC 14382	Enterobacterales; Yersiniaceae; Yersinia	lcl|NZ_CP043727.1_prot_WP_145553756.1_2337	lcl|NZ_CP043727.1_prot_WP_159678536.1_2335	PRJNA563543	GCA_009831415.1	4.71015	47.2	chromosome:NZ_CP043727.1/CP043727.1
Yersinia enterocolitica	YE165	Enterobacterales; Yersiniaceae; Yersinia			PRJNA329498	GCA_001708575.1	4.88578	46.8289	chromosome:NZ_CP016931.1/CP016931.1; plasmid unnamed1:NZ_CP016932.1/CP016932.1; plasmid unnamed2:NZ_CP016933.1/CP016933.1
Yersinia frederiksenii	FDAARGOS_418	Enterobacterales; Yersiniaceae; Yersinia			PRJNA231221	GCA_002591195.1	4.93403	47	chromosome:NZ_CP023964.1/CP023964.1
Yersinia hibernica	CFS1934	Enterobacterales; Yersiniaceae; Yersinia			PRJNA491465	GCA_004124235.1	4.80344	47.9076	chromosome:NZ_CP032487.1/CP032487.1; plasmid pCFS1934:NZ_CP032488.1/CP032488.1
Yersinia intermedia		Enterobacterales; Yersiniaceae; Yersinia	lcl|CP124248.1_prot_WWV13258.1_1863	lcl|CP124248.1_prot_WWV13256.1_1861	PRJNA961371	GCA_037061505.1	4.8483	47.7	chromosome:CP124248.1
Yersinia kristensenii	2012N-4030	Enterobacterales; Yersiniaceae; Yersinia			PRJNA635101	GCA_013282785.1	4.84608	47.5	chromosome:NZ_CP054049.1/CP054049.1
Yersinia massiliensis	2011N-4075	Enterobacterales; Yersiniaceae; Yersinia			PRJNA635101	GCA_013282765.1	5.11254	47.5425	chromosome:NZ_CP054048.1/CP054048.1; plasmid unnamed1:NZ_CP054046.1/CP054046.1; plasmid unnamed2:NZ_CP054047.1/CP054047.1
Yersinia rochesterensis	Y231	Enterobacterales; Yersiniaceae; Yersinia			PRJNA240099	GCA_000834865.1	4.49657	47.4	chromosome:NZ_CP009997.1/CP009997.1
Yersinia rohdei	YRA	Enterobacterales; Yersiniaceae; Yersinia			PRJNA240109	GCA_000834455.1	4.37225	47	chromosome:NZ_CP009787.1/CP009787.1
Yersinia ruckeri	Barren Creek	Enterobacterales; Yersiniaceae; Yersinia			PRJNA1008555	GCA_031192345.1	3.85241	47.6398	chromosome:CP133440.1; plasmid unnamed:CP133441.1
Yersinia sp. SCPM-O-B-9106 (C-191)	SCPM-O-B-9106 (C-191)	Enterobacterales; Yersiniaceae; Yersinia	lcl|NZ_CP110791.1_prot_WP_265525421.1_2716	lcl|NZ_CP110791.1_prot_WP_265525423.1_2718	PRJNA269675	GCA_026183365.1	4.41764	47.3	chromosome:NZ_CP110791.1/CP110791.1
Yersinia aldovae 670-83	670-83	Enterobacterales; Yersiniaceae; Yersinia; Yersinia aldovae			PRJNA236105	GCA_000834395.1	4.47109	47.7	chromosome:NZ_CP009781.1/CP009781.1
Yersinia frederiksenii Y225		Enterobacterales; Yersiniaceae; Yersinia; Yersinia frederiksenii			PRJNA236482		4.55089	47.282	chromosome:CP009364.1; plasmid unnsmrf:CP009363.1
Yersinia mollaretii ATCC 43969	ATCC 43969	Enterobacterales; Yersiniaceae; Yersinia; Yersinia mollaretii			PRJNA635101	GCA_013282725.1	4.60353	49.1	chromosome:NZ_CP054043.1/CP054043.1
Yersinia pseudotuberculosis	IP2666pIB1	Enterobacterales; Yersiniaceae; Yersinia; Yersinia pseudotuberculosis complex			PRJNA475632	GCA_003814345.1	4.68148	47.4616	chromosome:NZ_CP032566.1/CP032566.1; plasmid pIB1:NZ_CP032567.1/CP032567.1
Yersinia similis	Y_sim_228	Enterobacterales; Yersiniaceae; Yersinia; Yersinia pseudotuberculosis complex			PRJNA238010	GCA_000582515.1	4.96441	47.0098	chromosome:NZ_CP007230.1/CP007230.1; plasmid unnamed:NZ_CP007231.1/CP007231.1
Yersinia pestis D106004	D106004	Enterobacterales; Yersiniaceae; Yersinia; Yersinia pseudotuberculosis complex; Yersinia pestis			PRJNA36507	GCA_000022805.1	4.81292	47.6037	chromosome:CP001585.1; plasmid pCD1:CP001586.1; plasmid pMT1:CP001587.1; plasmid pPCY1:CP001588.1
Baumannia cicadellinicola str. Hc (Homalodisca coagulata)	Hc (Homalodisca coagulata)	Gammaproteobacteria incertae sedis; Candidatus Palibaumannia			PRJNA12513	GCA_000013185.1	0.686194	33.2	chromosome:NC_007984.1/CP000238.1
Celerinatantimonas diazotrophica	CEDIAZO1	Gammaproteobacteria incertae sedis; Celerinatantimonadaceae; Celerinatantimonas			PRJEB37438	GCA_914590485.1	4.00514	43.7	chromosome CEDIAZO_genome:NZ_OU594967.1/OU594967.1
SAR86 cluster bacterium	TMED112-D2-1	Gammaproteobacteria incertae sedis; SAR86 cluster			PRJNA838745	GCA_023703535.1	1.07003	33	chromosome:CP097967.1
Bathymodiolus thermophilus thioautotrophic gill symbiont	EPR9N	Gammaproteobacteria incertae sedis; sulfur-oxidizing symbionts			PRJNA416436	GCA_003711265.1	2.83269	38.6	chromosome:NZ_CP024634.1/CP024634.1
endosymbiont of Bathymodiolus septemdierum str. Myojin knoll	Myojin knoll	Gammaproteobacteria incertae sedis; sulfur-oxidizing symbionts; Bathymodiolus septemdierum thioautotrophic gill symbiont			PRJDB949	GCA_001547755.1	1.46943	38.7	chromosome:NZ_AP013042.1/AP013042.1
Immundisolibacter cernigliae	TR3.2	Immundisolibacterales; Immundisolibacteraceae; Immundisolibacter			PRJNA314077	GCA_001697225.1	3.24354	67.8	chromosome:NZ_CP014671.1/CP014671.1
Kangiella aquimarina	DSMZ 16071	Kangiellales; Kangiellaceae; Kangiella			PRJNA1037563	GCA_034479125.1	2.68715	43.7	chromosome:CP140158.1
Kangiella geojedonensis	YCS-5	Kangiellales; Kangiellaceae; Kangiella			PRJNA274215	GCA_000981765.1	2.49524	43.8	chromosome:NZ_CP010975.1/CP010975.1
Kangiella profundi	FT102	Kangiellales; Kangiellaceae; Kangiella			PRJNA419724	GCA_002838765.1	2.65301	43.8	chromosome:NZ_CP025120.1/CP025120.1
Kangiella sediminilitoris	KCTC 23892	Kangiellales; Kangiellaceae; Kangiella			PRJNA293128	GCA_001708405.1	2.49614	43.4	chromosome:NZ_CP012418.1/CP012418.1
Kangiella koreensis DSM 16069	DSM 16069	Kangiellales; Kangiellaceae; Kangiella; Kangiella koreensis			PRJNA29443	GCA_000024085.1	2.85207	43.7	chromosome:NC_013166.1/CP001707.1
Aquicella lusitana	SGT-39	Legionellales; Coxiellaceae; Aquicella			PRJEB29684	GCA_902459475.1	2.62489	44.0748	chromosome 1:NZ_LR699114.1/LR699114.1; chromosome 2:NZ_LR699115.1/LR699115.1; plasmid 3:NZ_LR699116.1/LR699116.1; plasmid 4:NZ_LR699117.1/LR699117.1; plasmid 5:NZ_LR699118.1/LR699118.1
Aquicella siphonis	SGT-108	Legionellales; Coxiellaceae; Aquicella			PRJEB29684	GCA_902459485.1	2.83319	47.8174	chromosome 1:NZ_LR699119.1/LR699119.1; chromosome 2:NZ_LR699120.1/LR699120.1
Coxiella burnetii	RSA439	Legionellales; Coxiellaceae; Coxiella			PRJNA352565	GCA_002109345.1	2.00656	42.6368	chromosome:NZ_CP018005.1/CP018005.1; plasmid pQpH1:NZ_CP018006.1/CP018006.1
Coxiella endosymbiont of Amblyomma sculptum	CeAS-UFV	Legionellales; Coxiellaceae; Coxiella; unclassified Coxiella (in: g-proteobacteria)			PRJNA505130	GCA_009883795.1	0.622921	38.1	chromosome:NZ_CP033868.1/CP033868.1
Rickettsiella endosymbiont of Dermanyssus gallinae	DGE	Legionellales; Coxiellaceae; Rickettsiella; unclassified Rickettsiella			PRJNA743410	GCA_019285595.1	1.88871	39.6	chromosome:NZ_CP079094.1/CP079094.1
Coxiella-like endosymbiont	580	Legionellales; Coxiellaceae; unclassified Coxiellaceae			PRJNA770151	GCA_024730665.1	0.997157	38.1	chromosome:NZ_CP084737.1/CP084737.1
Legionella adelaidensis	NCTC12735	Legionellales; Legionellaceae; Legionella			PRJEB6403	GCA_900637865.1	2.09448	38.9062	chromosome 1:NZ_LR134410.1/LR134410.1; plasmid 2:NZ_LR134411.1/LR134411.1; plasmid 3:NZ_LR134412.1/LR134412.1; plasmid 4:NZ_LR134413.1/LR134413.1; plasmid 5:NZ_LR134414.1/LR134414.1; plasmid 6:NZ_LR134415.1/LR134415.1; plasmid 7:NZ_LR134416.1/LR134416.1; plasmid 8:NZ_LR134417.1/LR134417.1; plasmid 9:NZ_LR134418.1/LR134418.1; plasmid 10:NZ_LR134419.1/LR134419.1; plasmid 11:NZ_LR134420.1/LR134420.1…
Legionella anisa	FDAARGOS_1480	Legionellales; Legionellaceae; Legionella			PRJNA231221	GCA_019930885.1	4.44807	38.233	chromosome:NZ_CP082852.1/CP082852.1; plasmid unnamed1:NZ_CP082853.1/CP082853.1; plasmid unnamed2:NZ_CP082854.1/CP082854.1; plasmid unnamed3:NZ_CP082855.1/CP082855.1
Legionella antarctica	TUM19329	Legionellales; Legionellaceae; Legionella			PRJDB9323	GCA_011764505.1	3.92714	39.0901	chromosome:NZ_AP022839.1/AP022839.1; plasmid pTUM19329-1:NZ_AP022840.1/AP022840.1; plasmid pTUM19329-2:NZ_AP022841.1/AP022841.1
Legionella cardiaca	H63	Legionellales; Legionellaceae; Legionella			PRJNA938446	GCA_029026145.1	3.47723	38.6	chromosome:CP119078.1
Legionella cherrii	NCTC11976	Legionellales; Legionellaceae; Legionella			PRJEB6403	GCA_900635815.1	3.72954	38.9	chromosome 1:NZ_LR134173.1/LR134173.1
Legionella clemsonensis	CDC-D5610	Legionellales; Legionellaceae; Legionella			PRJNA326348	GCA_002240035.1	3.2721	39.4	chromosome:NZ_CP016397.1/CP016397.1
Legionella geestiana	1308	Legionellales; Legionellaceae; Legionella			PRJNA528641	GCA_004571195.1	2.66675	50.8425	chromosome:NZ_CP038271.1/CP038271.1; plasmid unnamed:NZ_CP038272.1/CP038272.1
Legionella hackeliae	ATCC 35250	Legionellales; Legionellaceae; Legionella			PRJEB7321	GCA_000953655.1	3.57086	38.9454	chromosome I:NZ_LN681225.1/LN681225.1; plasmid II:NZ_LN681226.1/LN681226.1
Legionella israelensis	L18-01051	Legionellales; Legionellaceae; Legionella			PRJNA528641	GCA_007361795.1	3.11164	39.7896	chromosome:NZ_CP041668.1/CP041668.1; plasmid unnamed:NZ_CP041669.1/CP041669.1
Legionella jordanis	NCTC11533	Legionellales; Legionellaceae; Legionella			PRJEB6403	GCA_900637635.1	3.13372	41.7	chromosome 1:NZ_LR134383.1/LR134383.1
Legionella lansingensis	NCTC12830	Legionellales; Legionellaceae; Legionella			PRJEB6403	GCA_900187355.1	2.98926	40.7	chromosome 1:NZ_LT906451.1/LT906451.1
Legionella longbeachae	FDAARGOS_201	Legionellales; Legionellaceae; Legionella			PRJNA231221	GCA_002073455.2	4.16273	37.1	chromosome:NZ_CP020412.2/CP020412.2
Legionella lytica	PCM 2298	Legionellales; Legionellaceae; Legionella			PRJNA708212	GCA_023921225.1	3.708	39.6269	chromosome:NZ_CP071527.1/CP071527.1; plasmid pLlyPCM2298_1:NZ_CP071528.1/CP071528.1; plasmid pLlyPCM2298_2:NZ_CP071529.1/CP071529.1
Legionella micdadei	NZ2016	Legionellales; Legionellaceae; Legionella			PRJNA380664	GCA_002085735.1	3.25016	40.5	chromosome:NZ_CP020615.1/CP020615.1
Legionella pneumophila	D5945	Legionellales; Legionellaceae; Legionella			PRJNA345024	GCA_002813735.1	3.46078	38.3	chromosome:NZ_CP017602.1/CP017602.1
Legionella sainthelensi	NCTC11988	Legionellales; Legionellaceae; Legionella			PRJEB6403	GCA_900637685.1	4.16093	37.1	chromosome 1:NZ_LR134388.1/LR134388.1
Legionella spiritensis	NCTC12082	Legionellales; Legionellaceae; Legionella			PRJEB6403	GCA_900637495.1	3.40767	45.2	chromosome 1:NZ_LR134374.1/LR134374.1
Legionella waltersii	NCTC13017	Legionellales; Legionellaceae; Legionella			PRJEB6403	GCA_900187095.1	3.7357	39.2	chromosome 1:NZ_LT906442.1/LT906442.1
Legionella fallonii LLAP-10	LLAP-10	Legionellales; Legionellaceae; Legionella; Legionella fallonii			PRJEB7322	GCA_000953135.1	4.43489	38.3339	chromosome I:NZ_LN614827.1/LN614827.1; plasmid II:NZ_LN614828.1/LN614828.1; plasmid III:NZ_LN614829.1/LN614829.1
Legionella oakridgensis ATCC 33761 = DSM 21215	ATCC 33761 = DSM 21215; OR-10	Legionellales; Legionellaceae; Legionella; Legionella oakridgensis			PRJNA183980	GCA_000512355.1	2.77321	40.8801	chromosome:NZ_CP004006.1/CP004006.1; plasmid unnamed:NZ_CP004007.1/CP004007.1
Legionella sp. MW5194	MW5194	Legionellales; Legionellaceae; Legionella; unclassified Legionella			PRJNA579862	GCA_016864235.1	3.336	47.2033	chromosome:NZ_CP045732.1/CP045732.1; plasmid unnamed1:NZ_CP045733.1/CP045733.1
Methylobacter sp. S3L5C	S3L5C	Methylococcales; Methylococcaceae; Methylobacter; unclassified Methylobacter			PRJNA732575	GCA_022788635.1	4.81574	43.3	chromosome:NZ_CP076024.1/CP076024.1
Methylocaldum marinum	S8	Methylococcales; Methylococcaceae; Methylocaldum			PRJDB5306	GCA_003584645.1	6.08892	58.7	chromosome:NZ_AP017928.1/AP017928.1
Methylocaldum szegediense	Msz(Nor)	Methylococcales; Methylococcaceae; Methylocaldum			PRJEB52687	GCA_949769195.1	4.89537	57.2053	chromosome MSZNORmain:OX458333.1; plasmid MSZNORminor:OX458334.1
Methylococcus capsulatus	KN2	Methylococcales; Methylococcaceae; Methylococcus			PRJNA742920	GCA_019285555.1	3.55273	63.5	chromosome:NZ_CP079097.1/CP079097.1
Methylococcus geothermalis	IM1	Methylococcales; Methylococcaceae; Methylococcus			PRJNA592014	GCA_012769535.1	3.37103	63.2	chromosome:NZ_CP046565.1/CP046565.1
Methylococcus mesophilus	16-5	Methylococcales; Methylococcaceae; Methylococcus			PRJNA898492	GCA_026247885.1	4.34312	62.5	chromosome:NZ_CP110921.1/CP110921.1
Methylococcus sp. EFPC2	EFPC2	Methylococcales; Methylococcaceae; Methylococcus; unclassified Methylococcus			PRJNA701963	GCA_016925495.1	4.5589	61.1886	chromosome:NZ_CP070491.1/CP070491.1; plasmid unnamed1:NZ_CP070492.1/CP070492.1; plasmid unnamed2:NZ_CP070493.1/CP070493.1
Methylogaea oryzae	E10	Methylococcales; Methylococcaceae; Methylogaea			PRJDB8373	GCA_019669985.1	4.01882	63.2	chromosome:NZ_AP019782.1/AP019782.1
Methylomagnum ishizawai	RS11D-Pr	Methylococcales; Methylococcaceae; Methylomagnum			PRJDB8374	GCA_019670005.1	5.1995	63.4472	chromosome:NZ_AP019783.1/AP019783.1; plasmid pRS11DPr1:NZ_AP019784.1/AP019784.1; plasmid pRS11DPr2:NZ_AP019785.1/AP019785.1; plasmid pRS11DPr3:NZ_AP019786.1/AP019786.1; plasmid pRS11DPr4:NZ_AP019787.1/AP019787.1; plasmid pRS11DPr5:NZ_AP019788.1/AP019788.1; plasmid pRS11DPr6:NZ_AP019789.1/AP019789.1; plasmid pRS11DPr7:NZ_AP019790.1/AP019790.1
Methylomicrobium sp. wino1	wino1	Methylococcales; Methylococcaceae; Methylomicrobium; unclassified Methylomicrobium			PRJNA415696	GCA_003932755.1	5.0565	48.6	chromosome:NZ_CP024202.1/CP024202.1
Methylomonas denitrificans	FJG1	Methylococcales; Methylococcaceae; Methylomonas			PRJNA258394	GCA_000785705.2	5.1721	51.7	chromosome:NZ_CP014476.1/CP014476.1
Methylomonas koyamae	LM6	Methylococcales; Methylococcaceae; Methylomonas			PRJNA394621	GCA_002441955.1	5.08066	56.1979	chromosome:NZ_CP023669.1/CP023669.1; plasmid pLM6:NZ_CP023670.1/CP023670.1
Methylomonas montana	MW1	Methylococcales; Methylococcaceae; Methylomonas			PRJNA993029	GCA_030490285.1	4.63408	52.4	chromosome:NZ_CP129884.1/CP129884.1
Methylomonas paludis	S2AM	Methylococcales; Methylococcaceae; Methylomonas			PRJNA724036	GCA_018734325.1	3.67365	48.2	chromosome:NZ_CP073754.1/CP073754.1
Methylomonas rapida	MP1	Methylococcales; Methylococcaceae; Methylomonas			PRJNA858590	GCA_024360925.2	4.5929	52.8	chromosome:NZ_CP113517.1/CP113517.1
Methylomonas rhizoryzae	GJ1	Methylococcales; Methylococcaceae; Methylomonas			PRJNA564367	GCA_008632455.1	4.55401	53.7	chromosome:NZ_CP043929.1/CP043929.1
Methylomonas methanica MC09	MC09	Methylococcales; Methylococcaceae; Methylomonas; Methylomonas methanica			PRJNA53917	GCA_000214665.1	5.05168	51.3	chromosome:NC_015572.1/CP002738.1
Methylomonas sp. EFPC1	EFPC1	Methylococcales; Methylococcaceae; Methylomonas; unclassified Methylomonas			PRJNA701963	GCA_016925515.1	4.99376	51.8818	chromosome:NZ_CP070494.1/CP070494.1; plasmid unnamed:NZ_CP070495.1/CP070495.1
Methylotuvimicrobium buryatense	5GB1C	Methylococcales; Methylococcaceae; Methylotuvimicrobium			PRJNA515283	GCA_005931095.1	4.99888	48.7	chromosome:NZ_CP035467.1/CP035467.1
Methylotuvimicrobium alcaliphilum 20Z	20Z	Methylococcales; Methylococcaceae; Methylotuvimicrobium; Methylotuvimicrobium alcaliphilum			PRJEA73721	GCA_000968535.1	4.79671	48.7	chromosome:NC_016112.1/FO082060.1; plasmid MEALZ_p:NC_016108.1/FO082061.1
Methylovulum psychrotolerans	HV10_M2	Methylococcales; Methylococcaceae; Methylovulum			PRJNA391059	GCA_002209385.1	4.9234	50.9	chromosome:NZ_CP022129.1/CP022129.1
Methylomarinovum caldicuralii	IT-9	Methylococcales; Methylothermaceae; Methylomarinovum	lcl|AP024714.1_prot_BCX81771.1_1347		PRJDB11744	GCA_033126985.1	2.69484	64.6	chromosome:AP024714.1
Methylomarinovum tepidoasis	IN45	Methylococcales; Methylothermaceae; Methylomarinovum			PRJDB11749	GCA_030294985.1	2.44239	64.1538	chromosome:NZ_AP024718.1/AP024718.1; plasmid IN45P:NZ_AP024719.1/AP024719.1
Acinetobacter baylyi	JAT2044	Moraxellales; Moraxellaceae; Acinetobacter			PRJNA880739	GCA_025398815.1	3.6067	40.4139	chromosome:NZ_CP104734.1/CP104734.1; plasmid pJAT2044:NZ_CP104735.1/CP104735.1
Acinetobacter bereziniae	UCO-553	Moraxellales; Moraxellaceae; Acinetobacter	lcl|CP133666.1_prot_WMW73709.1_3080	lcl|CP133666.1_prot_WMW73711.1_3082	PRJNA1006702	GCA_031326185.1	4.65139	38.064	chromosome:CP133666.1; plasmid p5kb_UCO-553:CP133670.1; plasmid p6kb_UCO-553:CP133669.1; plasmid pNDM_UCO-553:CP133667.1; plasmid pTetY_UCO-553:CP133668.1
Acinetobacter bouvetii	JCM 18991	Moraxellales; Moraxellaceae; Acinetobacter	lcl|NZ_AP024595.1_prot_WP_005009903.1_1581	lcl|NZ_AP024595.1_prot_WP_026253342.1_1584	PRJDB11476	GCA_018324105.1	3.39925	45	chromosome:NZ_AP024595.1/AP024595.1
Acinetobacter chinensis	SAAc573	Moraxellales; Moraxellaceae; Acinetobacter			PRJNA949389	GCA_032824215.1	3.64371	42.4386	chromosome:CP127923.1; plasmid p1SAAc573:CP127922.1; plasmid p2SAAc573:CP127924.1; plasmid p3SAAc573:CP127925.1; plasmid p4SAAc573:CP127920.1; plasmid p5SAAc573:CP127921.1
Acinetobacter colistiniresistens	C-214	Moraxellales; Moraxellaceae; Acinetobacter	lcl|NZ_CP102099.1_prot_WP_005242067.1_2869	lcl|NZ_CP102099.1_prot_WP_257063925.1_2871	PRJNA863728	GCA_024582815.1	3.8894	41.2531	chromosome:NZ_CP102099.1/CP102099.1; plasmid p214-1:NZ_CP102100.1/CP102100.1; plasmid p214-2:NZ_CP102101.1/CP102101.1; plasmid p214-3:NZ_CP102102.1/CP102102.1
Acinetobacter cumulans	WCHAc060092	Moraxellales; Moraxellaceae; Acinetobacter			PRJNA387062	GCA_003024525.3	3.71087	40.3402	chromosome:NZ_CP035934.2/CP035934.2; plasmid p1_060092:NZ_CP035936.1/CP035936.1; plasmid pNDM1_060092:NZ_CP035935.1/CP035935.1; plasmid p2_060092:NZ_CP035937.1/CP035937.1; plasmid p3_060092:NZ_CP035938.1/CP035938.1; plasmid p4_060092:NZ_CP035939.1/CP035939.1; plasmid p5_060092:NZ_CP035940.1/CP035940.1; plasmid p6_060092:NZ_CP035941.1/CP035941.1; plasmid p7_060092:NZ_CP035942.1/CP035942.1; plasmid…
Acinetobacter defluvii	WCHA30	Moraxellales; Moraxellaceae; Acinetobacter	lcl|NZ_CP029396.2_prot_WP_033917517.1_256	lcl|NZ_CP029396.2_prot_WP_033917518.1_258	PRJNA387062	GCA_001704615.3	3.81227	38.1025	chromosome:NZ_CP029397.2/CP029397.2; plasmid p1_010030:NZ_CP029389.2/CP029389.2; plasmid p2_010030:NZ_CP029390.2/CP029390.2; plasmid p3_010030:NZ_CP029391.2/CP029391.2; plasmid p4_010030:NZ_CP029392.2/CP029392.2; plasmid p5_010030:NZ_CP029393.2/CP029393.2; plasmid p6_010030:NZ_CP029394.2/CP029394.2; plasmid p7_010030:NZ_CP029395.2/CP029395.2; plasmid pOXA58_010030:NZ_CP029396.2/CP029396.2
Acinetobacter dispersus	NCCP 16014	Moraxellales; Moraxellaceae; Acinetobacter	lcl|NZ_CP041970.1_prot_WP_159883138.1_589	lcl|NZ_CP041970.1_prot_WP_159883134.1_587	PRJNA556123	GCA_009884975.1	4.02484	40.7	chromosome:NZ_CP041970.1/CP041970.1
Acinetobacter equi	114	Moraxellales; Moraxellaceae; Acinetobacter			PRJNA296861	GCA_001307195.1	3.05427	34.9	chromosome:NZ_CP012808.1/CP012808.1
Acinetobacter guillouiae	NBRC 110550	Moraxellales; Moraxellaceae; Acinetobacter	lcl|NZ_AP014630.1_prot_WP_004820644.1_1594	lcl|NZ_AP014630.1_prot_WP_096733836.1_1596	PRJDB2892	GCA_002370525.2	4.64842	38.3	chromosome:NZ_AP014630.1/AP014630.1
Acinetobacter haemolyticus	TJS01	Moraxellales; Moraxellaceae; Acinetobacter			PRJNA358138	GCA_001932555.1	3.53884	39.6994	chromosome:NZ_CP018871.1/CP018871.1; plasmid pAHTJS1:NZ_CP018872.1/CP018872.1; plasmid pAHTJS2:NZ_CP018873.1/CP018873.1
Acinetobacter indicus	B18	Moraxellales; Moraxellaceae; Acinetobacter	lcl|NZ_CP044457.1_prot_WP_032073130.1_134	lcl|NZ_CP044457.1_prot_WP_032073149.1_130	PRJNA558439	GCA_010918375.1	3.63289	44.8973	chromosome:NZ_CP044455.1/CP044455.1; plasmid pB18-1:NZ_CP044456.1/CP044456.1; plasmid pB18-2:NZ_CP044457.1/CP044457.1; plasmid pB18-3:NZ_CP044458.1/CP044458.1; plasmid pB18-4:NZ_CP044459.1/CP044459.1; plasmid pB18-5:NZ_CP044460.1/CP044460.1; plasmid pB18-6:NZ_CP044461.1/CP044461.1; plasmid pB18-7:NZ_CP044462.1/CP044462.1
Acinetobacter johnsonii		Moraxellales; Moraxellaceae; Acinetobacter	lcl|CP079748.1_prot_QXW26154.1_203	lcl|CP079748.1_prot_QXW26157.1_206	PRJNA746049		3.74564	44.1208	chromosome:CP079748.1; plasmid pMRA:CP079749.1; plasmid pMRB:CP079750.1
Acinetobacter junii	AJ_351	Moraxellales; Moraxellaceae; Acinetobacter	lcl|NZ_CP078018.1_prot_WP_042892314.1_240		PRJNA497126	GCA_003939335.2	3.76927	38.8912	chromosome:NZ_CP078018.1/CP078018.1; plasmid pAJ_351-2:NZ_CP078019.1/CP078019.1
Acinetobacter lanii	185	Moraxellales; Moraxellaceae; Acinetobacter			PRJNA610134	GCA_011578285.1	3.42871	41.3256	chromosome:NZ_CP049916.1/CP049916.1; plasmid unnamed1:NZ_CP049917.1/CP049917.1
Acinetobacter larvae	BRTC-1	Moraxellales; Moraxellaceae; Acinetobacter			PRJNA338199	GCA_001704115.1	3.7411	41.6	chromosome:NZ_CP016895.1/CP016895.1
Acinetobacter lwoffii	AL_065	Moraxellales; Moraxellaceae; Acinetobacter	lcl|CP078046.1_prot_QXR09171.1_89	lcl|CP078046.1_prot_QXR09175.1_96	PRJNA497126	GCA_004151415.2	3.81576	42.4299	chromosome:CP078045.1; plasmid pAL_065-10:CP078054.1; plasmid pAL_065-11:CP078055.1; plasmid pAL_065-2:CP078046.1; plasmid pAL_065-3:CP078047.1; plasmid pAL_065-4:CP078048.1; plasmid pAL_065-5:CP078049.1; plasmid pAL_065-6:CP078050.1; plasmid pAL_065-7:CP078051.1; plasmid pAL_065-8:CP078052.1; plasmid pAL_065-9:CP078053.1
Acinetobacter oleivorans	S4	Moraxellales; Moraxellaceae; Acinetobacter	lcl|CP110254.1_prot_WQF74636.1_1757	lcl|CP110254.1_prot_WQF74638.1_1759	PRJNA893843	GCA_034447505.1	4.21836	38.7744	chromosome:CP110254.1; plasmid unnamed1:CP110255.1; plasmid unnamed2:CP110256.1
Acinetobacter piscicola	YH12207_T	Moraxellales; Moraxellaceae; Acinetobacter	lcl|NZ_CP048659.1_prot_WP_020752724.1_338	lcl|NZ_CP048659.1_prot_WP_269465455.1_341	PRJNA604696	GCA_015218165.1	4.28008	38.2173	chromosome:NZ_CP048659.1/CP048659.1; plasmid pYH12207-1:NZ_CP048660.1/CP048660.1; plasmid pYH12207-10:NZ_CP048669.1/CP048669.1; plasmid pYH12207-2:NZ_CP048661.1/CP048661.1; plasmid pYH12207-3:NZ_CP048662.1/CP048662.1; plasmid pYH12207-4:NZ_CP048663.1/CP048663.1; plasmid pYH12207-5:NZ_CP048664.1/CP048664.1; plasmid pYH12207-6:NZ_CP048665.1/CP048665.1; plasmid pYH12207-7:NZ_CP048666.1/CP048666.1; p…
Acinetobacter portensis	JNE5	Moraxellales; Moraxellaceae; Acinetobacter	lcl|NZ_CP096121.1_prot_WP_032073130.1_91	lcl|NZ_CP096121.1_prot_WP_032073149.1_94	PRJNA828443	GCA_023158935.1	3.03107	36.997	chromosome:NZ_CP096120.1/CP096120.1; plasmid pJNE5-1k:NZ_CP096125.1/CP096125.1; plasmid pJNE5-3k:NZ_CP096124.1/CP096124.1; plasmid pJNE5-64k:NZ_CP096122.1/CP096122.1; plasmid pJNE5-OXA-58:NZ_CP096123.1/CP096123.1; plasmid pJNE5-X3_NDM-1:NZ_CP096121.1/CP096121.1
Acinetobacter proteolyticus	AP54	Moraxellales; Moraxellaceae; Acinetobacter		lcl|NZ_CP119223.1_prot_WP_275574182.1_2782	PRJNA939911	GCA_029168555.1	4.81715	40.9647	chromosome:NZ_CP119223.1/CP119223.1; plasmid pAP54-1:NZ_CP119224.1/CP119224.1; plasmid pAP54-2:NZ_CP119225.1/CP119225.1; plasmid pAP54-3:NZ_CP119226.1/CP119226.1
Acinetobacter pseudolwoffii	XMC5X702	Moraxellales; Moraxellaceae; Acinetobacter			PRJNA750704	GCA_020271765.1	3.36654	43.0828	chromosome:NZ_CP084300.1/CP084300.1; plasmid pXMC5X702-12k:NZ_CP084304.1/CP084304.1; plasmid pXMC5X702-13k:NZ_CP084303.1/CP084303.1; plasmid pXMC5X702-195k:NZ_CP084301.1/CP084301.1; plasmid pXMC5X702-2.3k:NZ_CP084311.1/CP084311.1; plasmid pXMC5X702-4.4k:NZ_CP084310.1/CP084310.1; plasmid pXMC5X702-5.2k:NZ_CP084308.1/CP084308.1; plasmid pXMC5X702-5k:NZ_CP084309.1/CP084309.1; plasmid pXMC5X702-6.3k:…
Acinetobacter radioresistens	DD78	Moraxellales; Moraxellaceae; Acinetobacter			PRJNA528312	GCA_005519305.1	3.24724	41.586	chromosome:NZ_CP038022.1/CP038022.1; plasmid pAR1:NZ_CP038023.1/CP038023.1; plasmid pAR2:NZ_CP038024.1/CP038024.1; plasmid pAR3:NZ_CP038025.1/CP038025.1
Acinetobacter schindleri	HZE33-1	Moraxellales; Moraxellaceae; Acinetobacter			PRJNA558439	GCA_010919095.1	3.3207	42.6295	chromosome:NZ_CP044474.1/CP044474.1; plasmid pHZE33-1-1:NZ_CP044475.1/CP044475.1; plasmid pHZE33-1-2:NZ_CP044476.1/CP044476.1; plasmid pHZE33-1-3:NZ_CP044477.1/CP044477.1; plasmid pHZE33-1-4:NZ_CP044478.1/CP044478.1; plasmid pHZE33-1-5:NZ_CP044479.1/CP044479.1; plasmid pHZE33-1-6:NZ_CP044480.1/CP044480.1; plasmid pHZE33-1-7:NZ_CP044481.1/CP044481.1; plasmid pHZE33-1-8:NZ_CP044482.1/CP044482.1
Acinetobacter shaoyimingii	323-1	Moraxellales; Moraxellaceae; Acinetobacter			PRJNA610137	GCA_011578045.1	3.57104	38.3	chromosome:NZ_CP049801.1/CP049801.1
Acinetobacter soli	AS566	Moraxellales; Moraxellaceae; Acinetobacter		lcl|CP119251.1_prot_WEH90658.1_18	PRJNA938823	GCA_029168355.1	4.00164	42.5237	chromosome:CP119250.1; plasmid pAS566-1:CP119251.1; plasmid pAS566-2:CP119252.1; plasmid pAS566-3:CP119254.1; plasmid pAS566-4:CP119249.1; plasmid pAS566-5:CP119248.1; plasmid pAS566-6:CP119253.1; plasmid pAS566-7:CP119247.1
Acinetobacter tandoii		Moraxellales; Moraxellaceae; Acinetobacter			PRJNA553032		7.10029	42.0933	chromosome:CP041365.1; chromosome:NZ_CP041365.1/; plasmid p1:NZ_CP041366.1/CP041366.1; plasmid p2:NZ_CP041367.1/CP041367.1
Acinetobacter tibetensis	Y-23	Moraxellales; Moraxellaceae; Acinetobacter			PRJNA837216	GCA_023824315.1	3.39042	40.5817	chromosome:NZ_CP098732.1/; plasmid unnamed:NZ_CP098733.1/
Acinetobacter towneri	GX7	Moraxellales; Moraxellaceae; Acinetobacter	lcl|NZ_CP071772.1_prot_WP_032073130.1_68	lcl|NZ_CP071772.1_prot_WP_032073149.1_71	PRJNA669159	GCA_017498625.1	3.0203	41.2639	chromosome:NZ_CP071771.1/CP071771.1; plasmid pGX7:NZ_CP071772.1/CP071772.1
Acinetobacter ursingii	RIVM_C010761	Moraxellales; Moraxellaceae; Acinetobacter	lcl|NZ_CP089045.1_prot_WP_033917517.1_122	lcl|NZ_CP089045.1_prot_WP_171265544.1_120	PRJNA785437	GCA_025723125.1	4.0775	39.9088	chromosome:NZ_CP089044.1/CP089044.1; plasmid pRIVM_C010761_1:NZ_CP089045.1/CP089045.1; plasmid pRIVM_C010761_2:NZ_CP089046.1/CP089046.1; plasmid pRIVM_C010761_3:NZ_CP089047.1/CP089047.1; plasmid pRIVM_C010761_4:NZ_CP089048.1/CP089048.1; plasmid pRIVM_C010761_6:NZ_CP089049.1/CP089049.1; plasmid pRIVM_C010761_7:NZ_CP089050.1/CP089050.1
Acinetobacter variabilis	FDAARGOS_1487	Moraxellales; Moraxellaceae; Acinetobacter			PRJNA231221	GCA_020099375.1	3.48474	42.0176	chromosome:NZ_CP083658.1/CP083658.1; plasmid unnamed1:NZ_CP083659.1/CP083659.1; plasmid unnamed2:NZ_CP083660.1/CP083660.1; plasmid unnamed3:NZ_CP083661.1/CP083661.1; plasmid unnamed4:NZ_CP083662.1/CP083662.1
Acinetobacter venetianus	TUST-DM21	Moraxellales; Moraxellaceae; Acinetobacter			PRJNA640942	GCA_014250455.1	4.11512	41.3902	chromosome:CP060161.1; plasmid unnamed1:CP060162.1; plasmid unnamed2:CP060163.1; plasmid unnamed3:CP060164.1
Acinetobacter wanghuae	dk386	Moraxellales; Moraxellaceae; Acinetobacter			PRJNA579749	GCA_009557235.1	2.76776	40.6	chromosome:NZ_CP045650.1/CP045650.1
Acinetobacter wuhouensis	WCHA60	Moraxellales; Moraxellaceae; Acinetobacter	lcl|NZ_CP031716.1_prot_WP_068975629.1_3378		PRJNA387062	GCA_001696605.3	3.96045	38.2563	chromosome:NZ_CP031716.1/CP031716.1; plasmid p1_010060:NZ_CP031709.1/CP031709.1; plasmid p2_010060:NZ_CP031710.1/CP031710.1; plasmid p3_010060:NZ_CP031711.1/CP031711.1; plasmid p4_010060:NZ_CP031712.1/CP031712.1; plasmid p5_010060:NZ_CP031713.1/CP031713.1; plasmid p6_010060:NZ_CP031714.1/CP031714.1; plasmid p7_010060:NZ_CP031715.1/CP031715.1
Acinetobacter baumannii		Moraxellales; Moraxellaceae; Acinetobacter; Acinetobacter calcoaceticus/baumannii complex	lcl|CP059479.1_prot_QNB02272.1_2479	lcl|CP059479.1_prot_QNB02274.1_2481	PRJNA648287		4.02273	38.9189	chromosome:CP059479.1; plasmid p17-84_OXA:CP059478.1
Acinetobacter calcoaceticus	CA16	Moraxellales; Moraxellaceae; Acinetobacter; Acinetobacter calcoaceticus/baumannii complex	lcl|NZ_CP020000.1_prot_WP_005040724.1_1869	lcl|NZ_CP020000.1_prot_WP_080027065.1_1867	PRJNA358196	GCA_002055515.1	4.11599	38.6886	chromosome:NZ_CP020000.1/CP020000.1; plasmid pCA16:NZ_CP020001.1/CP020001.1
Acinetobacter lactucae	OTEC-02	Moraxellales; Moraxellaceae; Acinetobacter; Acinetobacter calcoaceticus/baumannii complex	lcl|NZ_CP020015.1_prot_WP_031948449.1_1603	lcl|NZ_CP020015.1_prot_WP_062848835.1_1601	PRJNA360843	GCA_002076935.1	3.98171	38.8	chromosome:NZ_CP020015.1/CP020015.1
Acinetobacter nosocomialis	NCTC 8102	Moraxellales; Moraxellaceae; Acinetobacter; Acinetobacter calcoaceticus/baumannii complex	lcl|NZ_CP029351.1_prot_WP_016805173.1_1798	lcl|NZ_CP029351.1_prot_WP_017398199.1_1800	PRJNA471013	GCA_003143895.1	4.01011	38.7	chromosome:NZ_CP029351.1/CP029351.1
Acinetobacter pittii	XJ88	Moraxellales; Moraxellaceae; Acinetobacter; Acinetobacter calcoaceticus/baumannii complex	lcl|NZ_CP018909.1_prot_WP_002113657.1_983	lcl|NZ_CP018909.1_prot_WP_101663469.1_985	PRJNA359166	GCA_002863745.1	4.09962	38.7866	chromosome:NZ_CP018909.1/CP018909.1; plasmid unnamed1:NZ_CP018910.1/CP018910.1
Acinetobacter seifertii	AS79	Moraxellales; Moraxellaceae; Acinetobacter; Acinetobacter calcoaceticus/baumannii complex	lcl|NZ_CP061550.1_prot_WP_191029164.1_1751	lcl|NZ_CP061550.1_prot_WP_191029166.1_1753	PRJNA662665	GCA_014717515.1	3.90062	38.6	chromosome:NZ_CP061550.1/CP061550.1
Acinetobacter sp. YH12138	YH12138_T	Moraxellales; Moraxellaceae; Acinetobacter; unclassified Acinetobacter	lcl|NZ_CP048672.1_prot_WP_032073130.1_61	lcl|NZ_CP048672.1_prot_WP_032073149.1_58	PRJNA604696	GCA_015218525.1	3.71924	40.369	chromosome:NZ_CP048670.1/CP048670.1; plasmid pYH12138-1:NZ_CP048671.1/CP048671.1; plasmid pYH12138-10:NZ_CP048680.1/CP048680.1; plasmid pYH12138-2:NZ_CP048672.1/CP048672.1; plasmid pYH12138-3:NZ_CP048673.1/CP048673.1; plasmid pYH12138-4:NZ_CP048674.1/CP048674.1; plasmid pYH12138-5:NZ_CP048675.1/CP048675.1; plasmid pYH12138-6:NZ_CP048676.1/CP048676.1; plasmid pYH12138-7:NZ_CP048677.1/CP048677.1; p…
Aquirhabdus parva	HYN0046	Moraxellales; Moraxellaceae; Aquirhabdus	lcl|NZ_CP031222.1_prot_WP_114898522.1_1144		PRJNA482501	GCA_003351745.1	3.77735	46	chromosome:NZ_CP031222.1/CP031222.1
Moraxella bovis	SAM57983	Moraxellales; Moraxellaceae; Moraxella			PRJNA477706	GCA_025985345.1	2.79235	43.972	chromosome:CP087859.1; plasmid unnamed1:CP087860.1; plasmid unnamed2:CP087861.1
Moraxella bovoculi	23343	Moraxellales; Moraxellaceae; Moraxella			PRJNA282717	GCA_000988655.1	2.18475	45.7	chromosome:NZ_CP011377.1/CP011377.1
Moraxella canis	HAMBI_2792	Moraxellales; Moraxellaceae; Moraxella			PRJNA1047486	GCA_034424565.1	2.18733	45.1753	chromosome:CP139961.1; plasmid unnamed01:CP139962.1; plasmid unnamed02:CP139963.1
Moraxella catarrhalis	74P58B1	Moraxellales; Moraxellaceae; Moraxella			PRJNA509208	GCA_003971345.1	1.83214	41.8	chromosome:NZ_CP034663.1/CP034663.1
Moraxella cuniculi	NCTC10297	Moraxellales; Moraxellaceae; Moraxella			PRJEB6403	GCA_900637105.1	2.20287	44.2	chromosome 1:NZ_LR134343.1/LR134343.1
Moraxella haemolytica	ZY171148	Moraxellales; Moraxellaceae; Moraxella			PRJNA788653	GCA_030177935.1	2.12321	42.6	chromosome:NZ_CP089974.1/CP089974.1
Moraxella nasibovis	ZY190618	Moraxellales; Moraxellaceae; Moraxella			PRJNA788685	GCA_029581575.1	2.22706	46.5	chromosome:NZ_CP089975.1/CP089975.1
Moraxella nasicaprae	ZY201224	Moraxellales; Moraxellaceae; Moraxella			PRJNA788698	GCA_025643275.1	2.10667	43.6	chromosome:NZ_CP089977.1/CP089977.1
Moraxella nasovis	ZY201115	Moraxellales; Moraxellaceae; Moraxella			PRJNA788692	GCA_022701215.1	2.02824	42.1	chromosome:NZ_CP089976.1/CP089976.1
Moraxella nonliquefaciens	FDAARGOS_869	Moraxellales; Moraxellaceae; Moraxella			PRJNA231221	GCA_016028775.1	2.34374	41.9939	chromosome:NZ_CP065728.1/CP065728.1; plasmid unnamed:NZ_CP065727.1/CP065727.1
Moraxella osloensis	FDAARGOS_1130	Moraxellales; Moraxellaceae; Moraxella			PRJNA231221	GCA_016726945.1	2.54667	43.7596	chromosome:NZ_CP068109.1/CP068109.1; plasmid unnamed1:NZ_CP068111.1/CP068111.1; plasmid unnamed2:NZ_CP068110.1/CP068110.1
Moraxella ovis	199/55	Moraxellales; Moraxellaceae; Moraxella			PRJNA280058	GCA_001636015.1	2.3061	45.3015	chromosome:NZ_CP011158.1/CP011158.1; plasmid pMOV1:NZ_CP011159.1/CP011159.1
Moraxella sp. FZLJ2109	FZLJ2109	Moraxellales; Moraxellaceae; Moraxella; unclassified Moraxella			PRJNA854393	GCA_024296965.1	2.42477	45.9	chromosome:NZ_CP101112.1/CP101112.1
Psychrobacter alimentarius	PAMC 27889	Moraxellales; Moraxellaceae; Psychrobacter			PRJNA315071	GCA_001606025.1	3.34944	42.8823	chromosome:NZ_CP014945.1/CP014945.1; plasmid pPAMC27889:NZ_CP014946.1/CP014946.1
Psychrobacter arenosus	Psychrobacter arenosus R7	Moraxellales; Moraxellaceae; Psychrobacter			PRJEB40380	GCA_904848165.1	3.69689	44.8	chromosome 1:NZ_LR884459.1/LR884459.1
Psychrobacter cryohalolentis	FDAARGOS_308	Moraxellales; Moraxellaceae; Psychrobacter			PRJNA231221	GCA_002208765.2	3.10865	42.247	chromosome:NZ_CP022043.2/CP022043.2; plasmid unnamed1:NZ_CP022042.2/CP022042.2
Psychrobacter urativorans	R310.10B	Moraxellales; Moraxellaceae; Psychrobacter			PRJNA295628	GCA_001298525.1	2.93158	42.0753	chromosome:NZ_CP012678.1/CP012678.1; plasmid 1:NZ_CP012707.1/CP012707.1; plasmid 2:NZ_CP012708.1/CP012708.1; plasmid 3:NZ_CP012709.1/CP012709.1; plasmid 4:NZ_CP012710.1/CP012710.1; plasmid 5:NZ_CP012711.1/CP012711.1
Psychrobacter arcticus 273-4	273-4	Moraxellales; Moraxellaceae; Psychrobacter; Psychrobacter arcticus			PRJNA9633	GCA_000012305.1	2.6507	42.8	chromosome:NC_007204.1/CP000082.1
Psychrobacter sp. WY6	WY6	Moraxellales; Moraxellaceae; Psychrobacter; unclassified Psychrobacter			PRJNA609599	GCA_018448495.1	3.48999	42.889	chromosome:NZ_CP049902.1/CP049902.1; plasmid unnamed1:NZ_CP049903.1/CP049903.1
Flagellatimonas centrodinii	R2A-3	Nevskiales; Nevskiaceae; Flagellatimonas			PRJNA695359	GCA_016918765.2	3.60889	65.1213	chromosome:NZ_CP092104.1/CP092104.1; plasmid unnamed:NZ_CP092105.1/CP092105.1
Sinimarinibacterium sp. NLF-5-8	NLF-5-8	Nevskiales; Nevskiaceae; Sinimarinibacterium; unclassified Sinimarinibacterium			PRJNA600346	GCA_010092425.1	3.20081	60.8	chromosome:NZ_CP048030.1/CP048030.1
Solimonas sp. K1W22B-7	K1W22B-7	Nevskiales; Nevskiaceae; Solimonas; unclassified Solimonas	lcl|NZ_CP031704.1_prot_WP_117294625.1_4598		PRJNA486201	GCA_003428335.1	5.37334	67.1	chromosome:NZ_CP031704.1/CP031704.1
Alcanivorax borkumensis SK2	SK2	Oceanospirillales; Alcanivoracaceae; Alcanivorax; Alcanivorax borkumensis			PRJNA13005	GCA_000009365.1	3.12014	54.7	chromosome:NC_008260.1/AM286690.1
Alcanivorax sp. NBRC 101098	NBRC 101098	Oceanospirillales; Alcanivoracaceae; Alcanivorax; unclassified Alcanivorax			PRJDB2892	GCA_001010505.1	3.09542	54.7	chromosome:NZ_AP014613.1/AP014613.1
Alloalcanivorax xenomutans	P40	Oceanospirillales; Alcanivoracaceae; Alloalcanivorax			PRJNA161089	GCA_002072815.1	4.73395	61.5	chromosome:NZ_CP012331.1/CP012331.1
Alloalcanivorax dieselolei B5	B5	Oceanospirillales; Alcanivoracaceae; Alloalcanivorax; Alloalcanivorax dieselolei	lcl|NC_018691.1_prot_WP_041717356.1_1206	lcl|NC_018691.1_prot_WP_014993580.1_1208	PRJNA60443	GCA_000300005.1	4.92822	61.6	chromosome:NC_018691.1/CP003466.1
Isoalcanivorax pacificus W11-5	W11-5	Oceanospirillales; Alcanivoracaceae; Isoalcanivorax; Isoalcanivorax pacificus			PRJNA88101	GCA_000299335.2	4.16843	62.6	chromosome:NZ_CP004387.1/CP004387.1
Endozoicomonas euniceicola	EF212	Oceanospirillales; Endozoicomonadaceae; Endozoicomonas			PRJNA871056	GCA_025562755.1	6.51714	48.3	chromosome:NZ_CP103300.1/CP103300.1
Endozoicomonas sp. SCSIO W0465	SCSIO W0465	Oceanospirillales; Endozoicomonadaceae; Endozoicomonas; unclassified Endozoicomonas			PRJNA668462	GCA_023716865.1	7.2207	48.6	chromosome:NZ_CP092417.1/CP092417.1
Hahella chejuensis KCTC 2396	KCTC 2396	Oceanospirillales; Hahellaceae; Hahella; Hahella chejuensis			PRJNA16064	GCA_000012985.1	7.21527	53.9	chromosome:NC_007645.1/CP000155.1
Hahella sp. KA22	KA22	Oceanospirillales; Hahellaceae; Hahella; unclassified Hahella			PRJNA512371	GCA_004014695.1	6.93742	53.9	chromosome:NZ_CP034836.1/CP034836.1
Chromohalobacter canadensis	ATCC 43984	Oceanospirillales; Halomonadaceae; Chromohalobacter			PRJNA1037563	GCA_034479555.1	3.59517	60.8	chromosome:CP140151.1
Chromohalobacter salexigens DSM 3043	DSM 3043	Oceanospirillales; Halomonadaceae; Chromohalobacter; Chromohalobacter salexigens			PRJNA12636	GCA_000055785.1	3.69665	63.9	chromosome:NC_007963.1/CP000285.1
Cobetia amphilecti	CI.11.F.A3	Oceanospirillales; Halomonadaceae; Cobetia			PRJNA1022162	GCA_032923285.1	4.14078	62.5886	chromosome:CP136695.1; plasmid unnamed1:CP136696.1
Cobetia marina	JCM 21022	Oceanospirillales; Halomonadaceae; Cobetia			PRJNA339504	GCA_001720485.1	4.1764	62.4	chromosome:NZ_CP017114.1/CP017114.1
Cobetia sp. L2A1	L2A1	Oceanospirillales; Halomonadaceae; Cobetia; unclassified Cobetia			PRJNA595828	GCA_009796845.1	4.11894	57.7	chromosome:NZ_CP047025.1/CP047025.1
Halomonas aestuarii	Hb3	Oceanospirillales; Halomonadaceae; Halomonas			PRJNA353720	GCA_001886615.1	3.54389	67.9	chromosome:NZ_CP018139.1/CP018139.1
Halomonas alkaliantarctica	MSP3	Oceanospirillales; Halomonadaceae; Halomonas	lcl|NZ_CP122961.1_prot_WP_280105821.1_726	lcl|NZ_CP122961.1_prot_WP_280105823.1_728	PRJNA857879	GCA_029854215.1	4.22889	54.7	chromosome:NZ_CP122961.1/CP122961.1
Halomonas alkalicola	CICC 11012s	Oceanospirillales; Halomonadaceae; Halomonas			PRJNA380492	GCA_030704205.1	3.61101	67.6	chromosome:CP131913.1
Halomonas alkaliphila	X3	Oceanospirillales; Halomonadaceae; Halomonas			PRJNA417878	GCA_003612795.1	4.02951	52.7	chromosome:NZ_CP024811.1/CP024811.1
Halomonas axialensis	Althf1	Oceanospirillales; Halomonadaceae; Halomonas			PRJNA521630	GCA_007163885.2	3.6198	56.8	chromosome:AP019517.2
Halomonas beimenensis	NTU-111	Oceanospirillales; Halomonadaceae; Halomonas			PRJNA386843	GCA_002549795.1	4.05303	68.4	chromosome:NZ_CP021435.1/CP021435.1
Halomonas binhaiensis	Y2R2	Oceanospirillales; Halomonadaceae; Halomonas			PRJNA529556	GCA_008329985.2	4.89527	57	chromosome:NZ_CP038437.2/CP038437.2
Halomonas chromatireducens	AGD 8-3	Oceanospirillales; Halomonadaceae; Halomonas			PRJNA302842	GCA_001545155.1	3.97365	62.8	chromosome:NZ_CP014226.1/CP014226.1
Halomonas elongata	DL7	Oceanospirillales; Halomonadaceae; Halomonas			PRJNA778083	GCA_027558275.1	4.06289	63.6	chromosome:NZ_CP087224.1/CP087224.1
Halomonas halophila	CCM 3662	Oceanospirillales; Halomonadaceae; Halomonas			PRJNA988394	GCA_030406665.1	3.56322	68	chromosome:CP129121.1
Halomonas huangheensis	BJGMM-B45	Oceanospirillales; Halomonadaceae; Halomonas			PRJNA299864	GCA_001431725.1	4.75749	58.5	chromosome:NZ_CP013106.1/CP013106.1
Halomonas hydrothermalis	Slthf2	Oceanospirillales; Halomonadaceae; Halomonas			PRJNA606145	GCA_011399095.1	4.12082	53.2	chromosome:NZ_AP022843.1/AP022843.1
Halomonas meridiana	SCSIO 43005	Oceanospirillales; Halomonadaceae; Halomonas			PRJNA416452	GCA_009846525.1	3.86008	58.1	chromosome:NZ_CP024621.1/CP024621.1
Halomonas neptunia	ATCC BAA-805	Oceanospirillales; Halomonadaceae; Halomonas			PRJNA1037563	GCA_034479615.1	4.95248	55	chromosome:CP140255.1
Halomonas olivaria	TYRC17	Oceanospirillales; Halomonadaceae; Halomonas			PRJNA521098	GCA_004295565.1	4.99808	55.3	chromosome:AP019416.1
Halomonas piezotolerans	HN2	Oceanospirillales; Halomonadaceae; Halomonas			PRJNA748859	GCA_019443265.1	3.81006	58.1	chromosome:NZ_CP080328.1/CP080328.1
Halomonas piscis	SG2L-4	Oceanospirillales; Halomonadaceae; Halomonas			PRJNA940285	GCA_031886125.1	3.22707	63.3	chromosome:NZ_CP119391.1/CP119391.1
Halomonas profundi	MT13	Oceanospirillales; Halomonadaceae; Halomonas			PRJNA742524	GCA_019722725.1	3.64376	54	chromosome:NZ_CP077941.1/CP077941.1
Halomonas qaidamensis	XH36	Oceanospirillales; Halomonadaceae; Halomonas			PRJNA752012	GCA_025917315.1	3.81831	51.9432	chromosome:NZ_CP080627.1/CP080627.1; plasmid unnamed:NZ_CP080628.1/CP080628.1
Halomonas socia	CKY01	Oceanospirillales; Halomonadaceae; Halomonas			PRJNA606118	GCA_010977575.1	4.7533	64.2	chromosome:NZ_CP048812.1/CP048812.1
Halomonas sulfidaeris	ATCC BAA-803	Oceanospirillales; Halomonadaceae; Halomonas			PRJNA521444	GCA_007182875.1	4.48077	53.7756	chromosome:AP019514.1; plasmid pBAA-803-A:AP019515.1
Halomonas sulfidivorans	MCCC 1A13718	Oceanospirillales; Halomonadaceae; Halomonas			PRJNA630524	GCA_017868935.1	4.57298	64.2	chromosome:NZ_CP053383.1/CP053383.1
Halomonas sulfidoxydans	MCCC 1A11059	Oceanospirillales; Halomonadaceae; Halomonas			PRJNA630524	GCA_017868775.1	4.49195	66	chromosome:NZ_CP053381.1/CP053381.1
Halomonas tianxiuensis	BC-M4-5	Oceanospirillales; Halomonadaceae; Halomonas			PRJNA510464	GCA_009834345.1	5.01512	63.9	chromosome:NZ_CP035042.1/CP035042.1
Halomonas titanicae	SOB56	Oceanospirillales; Halomonadaceae; Halomonas	lcl|NZ_CP059082.1_prot_WP_223828018.1_4750	lcl|NZ_CP059082.1_prot_WP_190373898.1_4748	PRJNA644742	GCA_014697095.1	5.27969	54.6	chromosome:NZ_CP059082.1/CP059082.1
Halomonas venusta	PBH	Oceanospirillales; Halomonadaceae; Halomonas			PRJNA673668	GCA_015689495.1	4.43775	52.7	chromosome:NZ_CP065135.1/CP065135.1
Halomonas sp. A020	A020	Oceanospirillales; Halomonadaceae; Halomonas; unclassified Halomonas			PRJDB8924	GCA_027943625.1	3.96452	57.9982	chromosome:AP022850.1; plasmid pHA020_1:AP022851.1; plasmid pHA020_2:AP022852.1
Halotalea alkalilenta	IHB B 13600	Oceanospirillales; Halomonadaceae; Halotalea			PRJNA318327	GCA_001648175.1	4.38743	64.3	chromosome:NZ_CP015243.1/CP015243.1
Kushneria konosiri	X49	Oceanospirillales; Halomonadaceae; Kushneria			PRJNA383456	GCA_002155145.1	3.58463	59.1	chromosome:NZ_CP021323.1/CP021323.1
Kushneria marisflavi	SW32	Oceanospirillales; Halomonadaceae; Kushneria	lcl|NZ_CP021358.1_prot_WP_086900034.1_1330	lcl|NZ_CP021358.1_prot_WP_086901748.1_1332	PRJNA383457	GCA_002157205.1	3.66718	59	chromosome:NZ_CP021358.1/CP021358.1
Kushneria phosphatilytica	YCWA18	Oceanospirillales; Halomonadaceae; Kushneria			PRJNA562415	GCA_008247605.1	3.62462	59.1	chromosome:NZ_CP043420.1/CP043420.1
Pistricoccus aurantiacus	CBA4606	Oceanospirillales; Halomonadaceae; Pistricoccus			PRJNA544551	GCA_007954585.1	3.78119	60.1	chromosome:NZ_CP042382.1/CP042382.1
Salinicola tamaricis	F01	Oceanospirillales; Halomonadaceae; Salinicola	lcl|NZ_CP023559.1_prot_WP_106419004.1_1587	lcl|NZ_CP023559.1_prot_WP_106419002.1_1585	PRJNA407392	GCA_003006155.1	4.27624	65.7	chromosome:NZ_CP023559.1/CP023559.1
Salinicola sp. LHM	LHM	Oceanospirillales; Halomonadaceae; Salinicola; unclassified Salinicola			PRJNA1032263	GCA_034479735.1	4.22073	62.5	chromosome:CP140261.1
Zymobacter palmae	IAM14233	Oceanospirillales; Halomonadaceae; Zymobacter group; Zymobacter	lcl|NZ_AP018933.1_prot_WP_027705549.1_543		PRJDB7364	GCA_003610015.1	3.02854	56.0826	chromosome:NZ_AP018933.1/AP018933.1; plasmid pZB5060:NZ_AP018934.1/AP018934.1
Litorivicinus lipolyticus	IMCC 1097	Oceanospirillales; Litorivicinaceae; Litorivicinus			PRJNA587557	GCA_009650135.1	2.34604	58.8	chromosome:NZ_CP045871.1/CP045871.1
Aliamphritea ceti	KCTC 42154	Oceanospirillales; Oceanospirillaceae; Aliamphritea			PRJDB12633	GCA_024347215.1	5.21321	47.1	chromosome:NZ_AP025282.1/AP025282.1
Amphritea atlantica	JCM 14776	Oceanospirillales; Oceanospirillaceae; Amphritea			PRJDB12633	GCA_024347255.1	4.80448	51.1	chromosome:NZ_AP025284.1/AP025284.1
Amphritea japonica	JCM 14782	Oceanospirillales; Oceanospirillaceae; Amphritea			PRJDB12633	GCA_024347275.1	3.88004	47.5413	chromosome:NZ_AP025761.1/AP025761.1; plasmid pJCM14782:NZ_AP025762.1/AP025762.1
Bacterioplanes sanyensis	NV9	Oceanospirillales; Oceanospirillaceae; Bacterioplanes			PRJNA394988	GCA_002237535.1	4.29373	53.4	chromosome:NZ_CP022530.1/CP022530.1
Bermanella marisrubri	RED65	Oceanospirillales; Oceanospirillaceae; Bermanella			PRJNA622823	GCA_012295615.1	3.55039	43.9537	chromosome:NZ_CP051183.1/CP051183.1; plasmid pBma45:NZ_CP051184.1/CP051184.1
Marinobacterium aestuarii	ST58-10	Oceanospirillales; Oceanospirillaceae; Marinobacterium			PRJNA320435	GCA_001651805.1	5.19161	58.8	chromosome:NZ_CP015839.1/CP015839.1
Marinobacterium iners	IC961	Oceanospirillales; Oceanospirillaceae; Marinobacterium			PRJNA392473	GCA_017310015.1	4.05329	55.3	chromosome:NZ_CP022297.1/CP022297.1
Marinobacterium rhizophilum	D13-1	Oceanospirillales; Oceanospirillaceae; Marinobacterium			PRJNA685000	GCA_024397915.1	5.20877	60.1	chromosome:NZ_CP073347.1/CP073347.1
Marinobacterium sediminicola	1.7287	Oceanospirillales; Oceanospirillaceae; Marinobacterium			PRJNA779232	GCA_022343685.1	3.55414	56.1	chromosome:NZ_CP092123.1/CP092123.1
Marinobacterium sp. LSUCC0821	LSUCC0821	Oceanospirillales; Oceanospirillaceae; Marinobacterium; unclassified Marinobacterium			PRJNA589095	GCA_012848475.1	2.36082	47.7	chromosome:NZ_CP051666.1/CP051666.1
Marinomonas algicola	SM1966	Oceanospirillales; Oceanospirillaceae; Marinomonas			PRJNA664550	GCA_014805825.1	4.49044	41.6465	chromosome:NZ_CP061941.1/CP061941.1; plasmid punamed1:NZ_CP061942.1/CP061942.1
Marinomonas arctica	BSI20414	Oceanospirillales; Oceanospirillaceae; Marinomonas		lcl|NZ_CP061081.1_prot_WP_111607481.1_261	PRJNA660889	GCA_014623465.1	4.54002	44.5	chromosome:NZ_CP061081.1/CP061081.1
Marinomonas foliarum	JZW	Oceanospirillales; Oceanospirillaceae; Marinomonas		lcl|NZ_CP070273.1_prot_WP_205113175.1_1999	PRJNA700815	GCA_016906065.1	3.99479	43.5	chromosome:NZ_CP070273.1/CP070273.1
Marinomonas pontica	200518_36	Oceanospirillales; Oceanospirillaceae; Marinomonas			PRJDB13437	GCA_036322735.1	3.54245	45.4	chromosome:AP027271.1
Marinomonas posidonica IVIA-Po-181	IVIA-Po-181	Oceanospirillales; Oceanospirillaceae; Marinomonas			PRJNA52545	GCA_000214215.1	3.89994	44.3	chromosome:NC_015559.1/CP002771.1
Marinomonas primoryensis	MPKMM3633	Oceanospirillales; Oceanospirillaceae; Marinomonas			PRJNA622482	GCA_013372285.1	4.06872	43.4	chromosome KMM3633:NZ_CP054301.1/CP054301.1
Marinomonas profundi	M1K-6	Oceanospirillales; Oceanospirillaceae; Marinomonas		lcl|NZ_CP073013.1_prot_WP_168825392.1_1755	PRJNA719279	GCA_020694005.1	3.64806	46.1	chromosome:NZ_CP073013.1/CP073013.1
Marinomonas rhizomae	MB12-11	Oceanospirillales; Oceanospirillaceae; Marinomonas		lcl|NZ_CP073343.1_prot_WP_255827517.1_238	PRJNA685000	GCA_024397855.1	4.37089	43.5	chromosome:NZ_CP073343.1/CP073343.1
Marinomonas mediterranea MMB-1	MMB-1	Oceanospirillales; Oceanospirillaceae; Marinomonas; Marinomonas mediterranea			PRJNA51765	GCA_000192865.1	4.68432	44.1	chromosome:NC_015276.1/CP002583.1
Marinomonas sp. FW-1	FW-1	Oceanospirillales; Oceanospirillaceae; Marinomonas; unclassified Marinomonas			PRJNA429498	GCA_005222245.1	3.96488	44	chromosome:NZ_CP025987.1/CP025987.1
Neptunomonas concharum	JCM17730	Oceanospirillales; Oceanospirillaceae; Neptunomonas			PRJNA563618	GCA_008630635.1	3.56199	46.4	chromosome:NZ_CP043869.1/CP043869.1
Neptunomonas japonica JAMM 1380	JAMM 1380	Oceanospirillales; Oceanospirillaceae; Neptunomonas; Neptunomonas japonica			PRJDB1575	GCA_016592555.1	4.09548	43.7	chromosome:NZ_AP014546.1/AP014546.1
Nitrincola iocasae	KXZD1103	Oceanospirillales; Oceanospirillaceae; Nitrincola	lcl|NZ_CP044222.1_prot_WP_151058830.1_3742	lcl|NZ_CP044222.1_prot_WP_151058826.1_3740	PRJNA568599	GCA_008727795.1	4.17299	50.0336	chromosome:NZ_CP044222.1/CP044222.1; plasmid unnamed1:NZ_CP044223.1/CP044223.1
Oleispira antarctica RB-8		Oceanospirillales; Oceanospirillaceae; Oleispira; Oleispira antarctica			PRJEA42413	GCA_000967895.1	4.40638	42.2	chromosome:FO203512.1
Thalassolituus hydrocarboniclasticus	alknpb1M-1	Oceanospirillales; Oceanospirillaceae; Thalassolituus			PRJNA637151	GCA_025345565.1	4.06795	53.4	chromosome:NZ_CP054475.1/CP054475.1
Thalassolituus oleivorans R6-15	R6-15	Oceanospirillales; Oceanospirillaceae; Thalassolituus; Thalassolituus oleivorans			PRJNA170393	GCA_000582555.1	3.76405	46.6	chromosome:NZ_CP006829.1/CP006829.1
Thalassolituus sp. C2-1	C2-1	Oceanospirillales; Oceanospirillaceae; Thalassolituus; unclassified Thalassolituus	lcl|NZ_CP094879.1_prot_WP_145466438.1_3104	lcl|NZ_CP094879.1_prot_WP_145466436.1_3102	PRJNA821423	GCA_022832715.1	4.31771	53.1	chromosome:NZ_CP094879.1/CP094879.1
Venatoribacter cucullus	ASxL5	Oceanospirillales; Oceanospirillaceae; Venatoribacter			PRJNA576888	GCA_016132445.1	2.82711	56.1	chromosome:NZ_CP046056.1/CP046056.1
Oleiphilus messinensis	ME102	Oceanospirillales; Oleiphilaceae; Oleiphilus			PRJNA362330	GCA_002162375.1	6.37928	47.8	chromosome:NZ_CP021425.1/CP021425.1
Pleionea sp. HL-JVS1	HL-JVS1	Oceanospirillales; Pleioneaceae; Pleionea; unclassified Pleionea			PRJNA1003706	GCA_031198435.1	4.42201	43.1847	chromosome:CP133548.1; plasmid unnamed1:CP133549.1; plasmid unnamed2:CP133550.1
Gynuella sunshinyii YC6258	YC6258	Oceanospirillales; Saccharospirillaceae; Gynuella; Gynuella sunshinyii			PRJNA233633	GCA_000940805.1	6.47596	48.6	chromosome:NZ_CP007142.1/CP007142.1
Reinekea forsetii	Hel1_31_D35	Oceanospirillales; Saccharospirillaceae; Reinekea			PRJNA283582	GCA_002795845.1	3.66006	53	chromosome:NZ_CP011797.1/CP011797.1
Saccharospirillum mangrovi	HK-33	Oceanospirillales; Saccharospirillaceae; Saccharospirillum			PRJNA483515	GCA_003367315.1	3.68691	57.4	chromosome:NZ_CP031415.1/CP031415.1
Spartinivicinus ruber	S2-4-1H	Oceanospirillales; Zooshikellaceae; Spartinivicinus	lcl|NZ_CP048878.1_prot_WP_163831785.1_763		PRJNA607118	GCA_011009015.1	6.68709	40.1359	chromosome:NZ_CP048878.1/CP048878.1; plasmid pA:NZ_CP048879.1/CP048879.1; plasmid pB:NZ_CP048880.1/CP048880.1; plasmid pC:NZ_CP048881.1/CP048881.1
Frischella perrara	PEB0191	Orbales; Orbaceae; Frischella			PRJNA254159	GCA_000807275.1	2.69235	34.1	chromosome:NZ_CP009056.1/CP009056.1
Gilliamella apicola	ESL0178	Orbales; Orbaceae; Gilliamella			PRJNA1003869	GCA_030758595.1	2.90388	33.6	chromosome:CP132380.1
Gilliamella apis	ESL0169	Orbales; Orbaceae; Gilliamella			PRJNA1003869	GCA_030758635.1	2.44794	34.8	chromosome:CP132382.1
Gilliamella sp. wkB7	wkB7	Orbales; Orbaceae; Gilliamella; unclassified Gilliamella			PRJNA323464	GCA_001693435.1	2.90164	34	chromosome:NZ_CM004509.1/CM004509.1
Orbaceae bacterium lpD01	lpD01	Orbales; Orbaceae; unclassified Orbaceae			PRJNA1009822	GCA_036251705.1	2.38638	41.3	chromosome:CP133959.1
Zophobihabitans entericus	IPMB12	Orbales; Orbaceae; Zophobihabitans			PRJNA613153	GCA_011745665.1	2.66648	39.2732	chromosome:NZ_CP050253.1/CP050253.1; plasmid pIPMB12:NZ_CP050254.1/CP050254.1
Actinobacillus arthritidis	CCUG24862	Pasteurellales; Pasteurellaceae; Actinobacillus			PRJNA874033	GCA_029774155.1	2.26675	0	chromosome:CP103833.1
Actinobacillus delphinicola	NCTC12871	Pasteurellales; Pasteurellaceae; Actinobacillus			PRJEB6403	GCA_900638385.1	1.83724	37.6	chromosome 1:NZ_LR134510.1/LR134510.1
Actinobacillus genomosp. 1	3216	Pasteurellales; Pasteurellaceae; Actinobacillus			PRJNA874033	GCA_029774175.1	2.3751	0	chromosome:CP103834.1; plasmid pAg1-3216:CP103835.1
Actinobacillus indolicus	AIFJ1607	Pasteurellales; Pasteurellaceae; Actinobacillus			PRJNA521859	GCA_004519515.1	2.25164	40.1	chromosome:NZ_CP038145.1/CP038145.1
Actinobacillus lignieresii	NCTC10568	Pasteurellales; Pasteurellaceae; Actinobacillus			PRJEB6403	GCA_900635785.1	2.37705	41.1	chromosome 1:NZ_LR134169.1/LR134169.1
Actinobacillus pleuropneumoniae	K17	Pasteurellales; Pasteurellaceae; Actinobacillus			PRJNA487733	GCA_021952465.1	2.28476	41.3	chromosome:NZ_CP069797.1/CP069797.1
Actinobacillus porcitonsillarum	9953L55	Pasteurellales; Pasteurellaceae; Actinobacillus			PRJNA453892	GCA_003101015.1	2.26319	39.7	chromosome:NZ_CP029206.1/CP029206.1
Actinobacillus suis	NCTC12996	Pasteurellales; Pasteurellaceae; Actinobacillus			PRJEB6403	GCA_900187155.1	2.50196	40.2	chromosome 1:NZ_LT906456.1/LT906456.1
Actinobacillus equuli subsp. equuli	4005	Pasteurellales; Pasteurellaceae; Actinobacillus; Actinobacillus equuli			PRJNA874033	GCA_029773835.1	2.34518	0	chromosome:CP103817.1
Aggregatibacter actinomycetemcomitans	30R	Pasteurellales; Pasteurellaceae; Aggregatibacter			PRJNA767258	GCA_023517875.1	2.12019	44.4	chromosome:NZ_CP085092.1/CP085092.1
Aggregatibacter aphrophilus	W10433	Pasteurellales; Pasteurellaceae; Aggregatibacter			PRJNA282954	GCA_001262035.1	2.41443	42.3	chromosome:NZ_CP012067.1/CP012067.1
Aggregatibacter segnis ATCC 33393	NCTC 10977	Pasteurellales; Pasteurellaceae; Aggregatibacter; Aggregatibacter segnis			PRJEB6403	GCA_900476035.1	2.02283	42.6	chromosome 1:NZ_LS483443.1/LS483443.1
Aggregatibacter sp. 2125159857	2125159857	Pasteurellales; Pasteurellaceae; Aggregatibacter; unclassified Aggregatibacter			PRJNA716419	GCA_017798005.1	1.99951	43	chromosome:NZ_CP072548.1/CP072548.1
Avibacterium paragallinarum	p4chr1	Pasteurellales; Pasteurellaceae; Avibacterium			PRJNA756149	GCA_019822885.1	2.77499	41	chromosome:NZ_CP081939.1/CP081939.1
Avibacterium volantium	NCTC3438	Pasteurellales; Pasteurellaceae; Avibacterium			PRJEB6403	GCA_900635775.1	2.23048	41.5	chromosome 1:NZ_LR134167.1/LR134167.1
Avibacterium sp. 20-132	20-132	Pasteurellales; Pasteurellaceae; Avibacterium; unclassified Avibacterium			PRJNA798419	GCA_023611925.1	2.58516	39.9	chromosome:NZ_CP091456.1/CP091456.1
Basfia succiniciproducens	JF4016	Pasteurellales; Pasteurellaceae; Basfia			PRJNA283783	GCA_011455875.1	2.25319	42.4	chromosome:NZ_CP015031.1/CP015031.1
Bibersteinia trehalosi USDA-ARS-USMARC-192	USDA-ARS-USMARC-192	Pasteurellales; Pasteurellaceae; Bibersteinia; Bibersteinia trehalosi			PRJNA157929	GCA_000347595.1	2.40785	41	chromosome:NC_020515.1/CP003745.1
Bisgaardia hudsonensis	M327/99/2	Pasteurellales; Pasteurellaceae; Bisgaardia			PRJNA283783	GCA_013377195.1	2.12564	33.7	chromosome:NZ_CP016605.1/CP016605.1
Frederiksenia canicola	HPA 21	Pasteurellales; Pasteurellaceae; Frederiksenia			PRJNA283783	GCA_011455495.1	2.1363	42.7	chromosome:NZ_CP015029.1/CP015029.1
Gallibacterium anatis	DFSO2	Pasteurellales; Pasteurellaceae; Gallibacterium			PRJNA977853	GCA_030252285.1	2.59965	39.9	chromosome:CP126977.1
Glaesserella parasuis 29755	29755	Pasteurellales; Pasteurellaceae; Glaesserella; Glaesserella parasuis			PRJNA377707	GCA_003286935.1	2.3526	40	chromosome:NZ_CP021644.1/CP021644.1
Glaesserella sp. 15-184	15-184	Pasteurellales; Pasteurellaceae; Glaesserella; unclassified Glaesserella			PRJNA397816	GCA_002849775.1	2.39955	40.3663	chromosome:NZ_CP023057.1/CP023057.1; plasmid unnamed1:NZ_CP023058.1/CP023058.1; plasmid unnamed2:NZ_CP023059.1/CP023059.1; plasmid unnamed3:NZ_CP023060.1/CP023060.1
Haemophilus aegyptius	NCTC8134	Pasteurellales; Pasteurellaceae; Haemophilus			PRJEB6403	GCA_900637765.1	1.99324	38.3	chromosome 1:NZ_LR134395.1/LR134395.1
Haemophilus haemolyticus	M19345	Pasteurellales; Pasteurellaceae; Haemophilus			PRJNA428178	GCA_003351405.1	1.91632	38.5	chromosome:NZ_CP031240.1/CP031240.1
Haemophilus influenzae	M1C112_1	Pasteurellales; Pasteurellaceae; Haemophilus			PRJNA668428	GCA_014931495.1	1.89468	38	chromosome:NZ_CP063127.1/CP063127.1
Haemophilus parahaemolyticus	FDAARGOS_1199	Pasteurellales; Pasteurellaceae; Haemophilus			PRJNA231221	GCA_016889385.1	2.09346	40.3017	chromosome:NZ_CP069510.1/CP069510.1; plasmid unnamed:NZ_CP069511.1/CP069511.1
Haemophilus parainfluenzae	EL1	Pasteurellales; Pasteurellaceae; Haemophilus			PRJNA954350	GCA_030144815.1	2.15324	0	chromosome:CP125087.1
Haemophilus pittmaniae	NCTC13334	Pasteurellales; Pasteurellaceae; Haemophilus			PRJEB6403	GCA_900186995.1	2.18135	42.5	chromosome 1:NZ_LT906463.1/LT906463.1
Haemophilus sp. oral taxon 036	F0629	Pasteurellales; Pasteurellaceae; Haemophilus; unclassified Haemophilus			PRJNA282954	GCA_002998595.1	1.80572	38.4	chromosome:NZ_CP027235.1/CP027235.1
Histophilus somni	USDA-ARS-USMARC-63374	Pasteurellales; Pasteurellaceae; Histophilus			PRJNA281531	GCA_002162295.1	2.18343	37.4	chromosome:NZ_CP018808.1/CP018808.1
Mannheimia bovis	ZY190616	Pasteurellales; Pasteurellaceae; Mannheimia			PRJNA662179	GCA_014541205.1	2.15516	39.8	chromosome:NZ_CP061280.1/CP061280.1
Mannheimia granulomatis	B 234/94	Pasteurellales; Pasteurellaceae; Mannheimia			PRJNA283783	GCA_011455695.1	2.27848	39.8	chromosome:NZ_CP015030.1/CP015030.1
Mannheimia haemolytica	1319	Pasteurellales; Pasteurellaceae; Mannheimia			PRJNA340884	GCA_007965355.1	2.78809	41.1	chromosome:NZ_CP017548.1/CP017548.1
Mannheimia pernigra	BNO311	Pasteurellales; Pasteurellaceae; Mannheimia			PRJNA638810	GCA_013377975.1	2.17039	39	chromosome:NZ_CP055306.1/CP055306.1
Mannheimia varigena USDA-ARS-USMARC-1296	USDA-ARS-USMARC-1296	Pasteurellales; Pasteurellaceae; Mannheimia; Mannheimia varigena			PRJNA230566	GCA_000521655.1	2.24524	40.5	chromosome:NZ_CP006943.1/CP006943.1
Mannheimia sp. ZY171111	ZY171111	Pasteurellales; Pasteurellaceae; Mannheimia; unclassified Mannheimia			PRJNA591738	GCA_017750945.1	2.19738	39	chromosome:NZ_CP046532.1/CP046532.1
Mergibacter septicus	27517-4-I1	Pasteurellales; Pasteurellaceae; Mergibacter			PRJNA386969	GCA_003265225.1	1.8875	35.9	chromosome:CP022013.1
Otariodibacter oris	Baika1	Pasteurellales; Pasteurellaceae; Otariodibacter			PRJNA283783	GCA_009684715.1	2.01912	36.4	chromosome:NZ_CP016604.1/CP016604.1
Pasteurella atlantica	NVI-9100	Pasteurellales; Pasteurellaceae; Pasteurella			PRJNA727067	GCA_018343795.1	2.30165	34.5	chromosome:NZ_CP074346.1/CP074346.1
Pasteurella canis	HL_D1250	Pasteurellales; Pasteurellaceae; Pasteurella			PRJNA758719	GCA_020714665.1	2.29879	36.9	chromosome:NZ_CP085791.1/CP085791.1
Pasteurella dagmatis	NCTC11617	Pasteurellales; Pasteurellaceae; Pasteurella			PRJEB6403	GCA_900186835.1	2.28721	37.5	chromosome 1:NZ_LT906448.1/LT906448.1
Pasteurella multocida	P504190	Pasteurellales; Pasteurellaceae; Pasteurella			PRJNA896625	GCA_026153375.1	2.32741	40.3	chromosome:NZ_CP110621.1/CP110621.1
Pasteurella skyensis	95A1	Pasteurellales; Pasteurellaceae; Pasteurella			PRJNA283783	GCA_013377295.1	2.24551	34.9	chromosome:NZ_CP016180.1/CP016180.1
Pasteurella sp. XG20	XG20	Pasteurellales; Pasteurellaceae; Pasteurella; unclassified Pasteurella			PRJNA735955	GCA_018968665.1	2.28725	40.3	chromosome:NZ_CP076656.1/CP076656.1
Rodentibacter caecimuris	G1	Pasteurellales; Pasteurellaceae; Rodentibacter			PRJNA542320	GCA_010587025.1	2.60764	40.2	chromosome:NZ_CP040863.1/CP040863.1
Rodentibacter haemolyticus	DSM 111151	Pasteurellales; Pasteurellaceae; Rodentibacter			PRJNA666981	GCA_015356115.1	2.49673	40.8	chromosome:NZ_CP063056.1/CP063056.1
Rodentibacter pneumotropicus	NCTC8284	Pasteurellales; Pasteurellaceae; Rodentibacter			PRJEB6403	GCA_900637805.1	2.43977	40.1	chromosome 1:LR134405.1
Pasteurellaceae bacterium RH1A	RH1A	Pasteurellales; Pasteurellaceae; unclassified Pasteurellaceae			PRJNA283783	GCA_012221805.1	2.31445	47.9	chromosome:CP015195.1
Ketobacter alkanivorans	GI5	Pseudomonadales; Ketobacteraceae; Ketobacter			PRJNA353912	GCA_002863865.1	4.9145	51.2	chromosome:NZ_CP022684.1/CP022684.1
Marinobacter fonticola	CS412	Pseudomonadales; Marinobacteraceae; Marinobacter			PRJNA561237	GCA_008122265.1	4.54393	58	chromosome:NZ_CP043042.1/CP043042.1
Marinobacter psychrophilus	20041	Pseudomonadales; Marinobacteraceae; Marinobacter			PRJNA284323	GCA_001043175.1	3.9986	53.8	chromosome:NZ_CP011494.1/CP011494.1
Marinobacter salarius	HL2708#2	Pseudomonadales; Marinobacteraceae; Marinobacter			PRJNA384917	GCA_003986605.1	4.54877	56.9799	chromosome:NZ_CP021333.1/CP021333.1; plasmid pHL2708Z5:NZ_CP021334.1/CP021334.1
Marinobacter salinisoli	LPB0319	Pseudomonadales; Marinobacteraceae; Marinobacter			PRJNA661177	GCA_017301335.1	3.71653	57.9	chromosome:NZ_CP071247.1/CP071247.1
Marinobacter salinus	Hb8	Pseudomonadales; Marinobacteraceae; Marinobacter			PRJNA349097	GCA_001854125.1	4.12101	55.9	chromosome:NZ_CP017715.1/CP017715.1
Marinobacter shengliensis	D49	Pseudomonadales; Marinobacteraceae; Marinobacter			PRJDB15760	GCA_030297115.1	4.47539	57.1602	chromosome:AP028062.1; plasmid pMAD49a:AP028063.1; plasmid pMAD49b:AP028064.1
Marinobacter similis	A3d10	Pseudomonadales; Marinobacteraceae; Marinobacter			PRJNA227392	GCA_000830985.1	3.9759	57.6	chromosome:NZ_CP007151.1/CP007151.1
Marinobacter adhaerens HP15	HP15	Pseudomonadales; Marinobacteraceae; Marinobacter; Marinobacter adhaerens			PRJNA46089	GCA_000166295.1	4.65172	56.8223	chromosome:NC_017506.1/CP001978.1; plasmid pHP-42:NC_017508.1/CP001979.1; plasmid pHP-187:NC_017507.1/CP001980.1
Marinobacter nauticus VT8	VT8	Pseudomonadales; Marinobacteraceae; Marinobacter; Marinobacter nauticus			PRJNA13239	GCA_000015365.1	4.77976	56.9566	chromosome:NC_008740.1/CP000514.1; plasmid pMAQU01:NC_008738.1/CP000515.1; plasmid pMAQU02:NC_008739.1/CP000516.1
Marinobacter sp. AN1	AN1	Pseudomonadales; Marinobacteraceae; Marinobacter; unclassified Marinobacter			PRJNA309469	GCA_026013985.1	4.30367	59.2	chromosome:CP110342.1
Pseudohongiella spirulinae	KCTC 32221	Pseudomonadales; Pseudohongiellaceae; Pseudohongiella			PRJNA301918	GCA_001444425.1	3.34512	54	chromosome:NZ_CP013189.1/CP013189.1
Thiopseudomonas alkaliphila	E1148	Pseudomonadales; Pseudomonadaceae			PRJNA291610	GCA_001267295.1	2.37726	47.4	chromosome:NZ_CP012364.1/CP012364.1
Azotobacter salinestris	KACC 13899	Pseudomonadales; Pseudomonadaceae; Azotobacter group; Azotobacter			PRJNA578225	GCA_009363155.1	5.29237	65.5969	chromosome:NZ_CP045302.1/CP045302.1; plasmid unnamed1:NZ_CP045303.1/CP045303.1; plasmid unnamed2:NZ_CP045301.1/CP045301.1
Azotobacter chroococcum NCIMB 8003	NCIMB 8003	Pseudomonadales; Pseudomonadaceae; Azotobacter group; Azotobacter; Azotobacter chroococcum			PRJNA200545	GCA_000817975.1	5.19229	65.7148	chromosome:NZ_CP010415.1/CP010415.1; plasmid pAcX50a:NZ_CP010416.1/CP010416.1; plasmid pAcX50b:NZ_CP010417.1/CP010417.1; plasmid pAcX50c:NZ_CP010418.1/CP010418.1; plasmid pAcX50d:NZ_CP010419.1/CP010419.1; plasmid pAcX50e:NZ_CP010420.1/CP010420.1; plasmid pAcX50f:NZ_CP010421.1/CP010421.1
Azotobacter vinelandii DJ	DJ; ATCC BAA-1303	Pseudomonadales; Pseudomonadaceae; Azotobacter group; Azotobacter; Azotobacter vinelandii			PRJNA16	GCA_000021045.1	5.36532	65.7	chromosome:NC_012560.1/CP001157.1
Denitrificimonas caeni	CE14	Pseudomonadales; Pseudomonadaceae; Denitrificimonas			PRJNA914494	GCA_027498055.1	2.83055	49.3	chromosome:NZ_CP114976.1/CP114976.1
Entomomonas asaccharolytica	F2A	Pseudomonadales; Pseudomonadaceae; Entomomonas			PRJNA689002	GCA_016653615.1	3.23691	36.4	chromosome:NZ_CP067393.1/CP067393.1
Entomomonas moraniae	QZS01	Pseudomonadales; Pseudomonadaceae; Entomomonas	lcl|NZ_CP029822.1_prot_WP_127162234.1_891	lcl|NZ_CP029822.1_prot_WP_127162232.1_889	PRJNA474573	GCA_003991975.1	3.33748	38.1	chromosome:NZ_CP029822.1/CP029822.1
Halopseudomonas maritima	RR6	Pseudomonadales; Pseudomonadaceae; Halopseudomonas			PRJNA640475	GCA_021545785.1	3.93561	61.3	chromosome:NZ_CP079801.1/CP079801.1
Halopseudomonas nanhaiensis	SCS 2-3	Pseudomonadales; Pseudomonadaceae; Halopseudomonas			PRJNA725069	GCA_020025155.1	3.65315	61.2	chromosome:NZ_CP073751.1/CP073751.1
Halopseudomonas pachastrellae	ST67RT_ISS_1225	Pseudomonadales; Pseudomonadaceae; Halopseudomonas			PRJNA1039609	GCA_036351995.1	4.38535	60.9	chromosome:CP143555.1
Halopseudomonas pelagia	Kongs-67	Pseudomonadales; Pseudomonadaceae; Halopseudomonas			PRJNA497361	GCA_009497895.1	4.55064	57.5	chromosome:CP033116.1
Halopseudomonas phragmitis	S-6-2	Pseudomonadales; Pseudomonadaceae; Halopseudomonas			PRJNA359732	GCA_002056295.1	4.03515	60.1	chromosome:NZ_CP020100.1/CP020100.1
Halopseudomonas aestusnigri	MFKK	Pseudomonadales; Pseudomonadaceae; Halopseudomonas; Halopseudomonas pertucinogena group			PRJDB14956	GCA_030295685.1	3.8397	60.8	chromosome:AP027273.1
Permianibacter aggregans	HW001	Pseudomonadales; Pseudomonadaceae; Permianibacter			PRJNA526813	GCA_009756665.1	4.26665	54.4	chromosome:NZ_CP037953.1/CP037953.1
Pseudomonas alkylphenolica	KL28	Pseudomonadales; Pseudomonadaceae; Pseudomonas		lcl|NZ_CP009048.1_prot_WP_038610420.1_2344	PRJNA255831	GCA_000746525.1	5.76462	60.6	chromosome:NZ_CP009048.1/CP009048.1
Pseudomonas allokribbensis	IzPS23	Pseudomonadales; Pseudomonadaceae; Pseudomonas		lcl|NZ_CP062252.1_prot_WP_192558082.1_3198	PRJNA665319	GCA_014863605.1	6.56503	60.3	chromosome:NZ_CP062252.1/CP062252.1
Pseudomonas alvandae	SWRI17	Pseudomonadales; Pseudomonadaceae; Pseudomonas		lcl|NZ_CP077080.1_prot_WP_217859690.1_3325	PRJNA639797	GCA_019141525.1	6.30767	60.9	chromosome:NZ_CP077080.1/CP077080.1
Pseudomonas antarctica	PAMC 27494	Pseudomonadales; Pseudomonadaceae; Pseudomonas	lcl|NZ_CP015600.1_prot_WP_064454907.1_2224	lcl|NZ_CP015600.1_prot_WP_064452151.1_2603	PRJNA320790	GCA_001647715.1	6.60704	59.648	chromosome:NZ_CP015600.1/CP015600.1; plasmid pP27494_1:NZ_CP015601.1/CP015601.1; plasmid pP27494_2:NZ_CP015602.1/CP015602.1
Pseudomonas anuradhapurensis	RD8MR3	Pseudomonadales; Pseudomonadaceae; Pseudomonas		lcl|NZ_CP077097.1_prot_WP_186685747.1_2540	PRJNA639797	GCA_014269225.2	5.39364	63.4	chromosome:NZ_CP077097.1/CP077097.1
Pseudomonas argentinensis	SA190	Pseudomonadales; Pseudomonadaceae; Pseudomonas	lcl|NZ_CP056087.1_prot_WP_070887246.1_4274	lcl|NZ_CP056087.1_prot_WP_070887248.1_4272	PRJNA312745	GCA_001839655.2	5.07664	64	chromosome:NZ_CP056087.1/CP056087.1
Pseudomonas asgharzadehiana	SWRI132	Pseudomonadales; Pseudomonadaceae; Pseudomonas	lcl|NZ_CP077079.1_prot_WP_217856329.1_2312	lcl|NZ_CP077079.1_prot_WP_017528502.1_3195	PRJNA639797	GCA_019139815.1	6.10703	60.6	chromosome:NZ_CP077079.1/CP077079.1
Pseudomonas asiatica	RYYT.1b	Pseudomonadales; Pseudomonadaceae; Pseudomonas		lcl|CP127872.1_prot_WJD72739.1_2516	PRJNA981319	GCA_030291675.1	6.1021	63	chromosome:CP127872.1
Pseudomonas asplenii	B21-058	Pseudomonadales; Pseudomonadaceae; Pseudomonas	lcl|CP087202.1_prot_UZE31446.1_2408	lcl|CP087202.1_prot_UZE31396.1_2356	PRJNA779433	GCA_026016305.1	6.42646	61.4	chromosome:CP087202.1
Pseudomonas atacamensis	SM1	Pseudomonadales; Pseudomonadaceae; Pseudomonas		lcl|NZ_CP070503.1_prot_WP_123442373.1_2504	PRJNA701364	GCA_017167965.1	5.99078	60.1014	chromosome:NZ_CP070503.1/CP070503.1; plasmid unnamed:NZ_CP070504.1/CP070504.1
Pseudomonas azerbaijanorientalis	SWRI123	Pseudomonadales; Pseudomonadaceae; Pseudomonas		lcl|NZ_CP077078.1_prot_WP_217838277.1_2638	PRJNA639797	GCA_019139795.1	6.22822	60.1	chromosome:NZ_CP077078.1/CP077078.1
Pseudomonas batumici		Pseudomonadales; Pseudomonadaceae; Pseudomonas			PRJNA867113	GCA_036585405.1	6.80112	61.6	chromosome:CP144470.1
Pseudomonas benzenivorans	D13-4	Pseudomonadales; Pseudomonadaceae; Pseudomonas			PRJNA685000	GCA_024397895.1	4.7553	65.1	chromosome:NZ_CP073346.1/CP073346.1
Pseudomonas benzopyrenica		Pseudomonadales; Pseudomonadaceae; Pseudomonas		lcl|CP145723.1_prot_WWM67389.1_706	PRJNA1039312	GCA_036884265.1	5.06031	65.5	chromosome:CP145723.1
Pseudomonas bijieensis	L22-9	Pseudomonadales; Pseudomonadaceae; Pseudomonas		lcl|NZ_CP048810.1_prot_WP_176687614.1_115	PRJNA592828	GCA_013347965.1	6.73036	60.9	chromosome:NZ_CP048810.1/CP048810.1
Pseudomonas brassicacearum	S-1	Pseudomonadales; Pseudomonadaceae; Pseudomonas		lcl|NZ_CP045701.2_prot_WP_116642496.1_2224	PRJNA580197	GCA_009601685.2	6.57756	60.8	chromosome:NZ_CP045701.2/CP045701.2
Pseudomonas bubulae		Pseudomonadales; Pseudomonadaceae; Pseudomonas		lcl|CP146077.1_prot_WWR40866.1_2853	PRJNA1077129	GCA_037023725.1	5.25872	58.1671	chromosome:CP146077.1; plasmid p_contig_3:CP146076.1; plasmid p_intI1_positive:CP146078.1
Pseudomonas campi	S1-A32-2	Pseudomonadales; Pseudomonadaceae; Pseudomonas			PRJNA631893	GCA_013200955.2	4.43692	63.5	chromosome:NZ_CP053697.2/CP053697.2
Pseudomonas canadensis	Q3-1	Pseudomonadales; Pseudomonadaceae; Pseudomonas	lcl|CP134777.1_prot_WNJ87489.1_2577	lcl|CP134777.1_prot_WNJ82455.1_2962	PRJNA1018322	GCA_031884335.1	6.21277	60.3	chromosome:CP134777.1
Pseudomonas canavaninivorans	B21-020	Pseudomonadales; Pseudomonadaceae; Pseudomonas	lcl|NZ_CP102179.1_prot_WP_258632636.1_3439	lcl|NZ_CP102179.1_prot_WP_258647491.1_3168	PRJNA779451	GCA_024749365.1	6.46892	60.8	chromosome:NZ_CP102179.1/CP102179.1
Pseudomonas capeferrum	TDA1	Pseudomonadales; Pseudomonadaceae; Pseudomonas		lcl|NZ_CP116669.1_prot_WP_047583334.1_2289	PRJNA926814	GCA_028370115.1	5.97396	62.4	chromosome:NZ_CP116669.1/CP116669.1
Pseudomonas cavernae	K2W31S-8	Pseudomonadales; Pseudomonadaceae; Pseudomonas			PRJNA490657	GCA_003595175.1	4.94961	64.5	chromosome:NZ_CP032419.1/CP032419.1
Pseudomonas cerasi	PL963	Pseudomonadales; Pseudomonadaceae; Pseudomonas	lcl|NZ_LT963395.1_prot_WP_003435879.1_2211	lcl|NZ_LT963395.1_prot_WP_065349996.1_2953	PRJEB23287	GCA_900235895.1	6.37936	58.7067	chromosome 1:NZ_LT963395.1/LT963395.1; plasmid PP1:NZ_LT963396.1/LT963396.1; plasmid PP2:NZ_LT963397.1/LT963397.1; plasmid PP3:NZ_LT963398.1/LT963398.1; plasmid PP4:NZ_LT963399.1/LT963399.1; plasmid PP5:NZ_LT963400.1/LT963400.1; plasmid PP6:NZ_LT963401.1/LT963401.1
Pseudomonas chengduensis	WD211	Pseudomonadales; Pseudomonadaceae; Pseudomonas		lcl|CP129400.1_prot_WKC37500.1_1	PRJNA991163	GCA_030436015.1	5.20807	62.8	chromosome:CP129400.1
Pseudomonas coleopterorum	DJ13	Pseudomonadales; Pseudomonadaceae; Pseudomonas			PRJNA1014946	GCA_031583125.1	4.86094	61.9739	chromosome:CP134081.1; plasmid pdj13:CP134082.1
Pseudomonas cremoricolorata	ND07	Pseudomonadales; Pseudomonadaceae; Pseudomonas		lcl|NZ_CP009455.1_prot_WP_038413649.1_3444	PRJNA261093	GCA_000759535.1	4.7804	63.2	chromosome:NZ_CP009455.1/CP009455.1
Pseudomonas cucumis	FP1935	Pseudomonadales; Pseudomonadaceae; Pseudomonas		lcl|NZ_CP117454.1_prot_WP_305445448.1_2850	PRJNA847632	GCA_030687935.1	6.24891	59	chromosome:NZ_CP117454.1/CP117454.1
Pseudomonas defluvii	K4-sn1399	Pseudomonadales; Pseudomonadaceae; Pseudomonas		lcl|CP123067.1_prot_WJM95495.1_3587	PRJNA947917	GCA_030370415.1	5.24305	59.7	chromosome:CP123067.1
Pseudomonas denitrificans (nom. rej.)	BG1	Pseudomonadales; Pseudomonadaceae; Pseudomonas			PRJNA563034	GCA_008807415.1	6.88051	65.3	chromosome:CP043626.1
Pseudomonas donghuensis	P482	Pseudomonadales; Pseudomonadaceae; Pseudomonas		lcl|NZ_CP071706.1_prot_WP_036997054.1_3020	PRJNA239153	GCA_000696345.2	5.65618	62.4	chromosome:NZ_CP071706.1/CP071706.1
Pseudomonas eucalypticola	NP-1	Pseudomonadales; Pseudomonadaceae; Pseudomonas			PRJNA639687	GCA_013374995.1	6.4017	63.1676	chromosome:NZ_CP056030.1/CP056030.1; plasmid pPENP1:NZ_CP056031.1/CP056031.1
Pseudomonas fakonensis	COW40	Pseudomonadales; Pseudomonadaceae; Pseudomonas		lcl|NZ_CP077076.1_prot_WP_217843443.1_2611	PRJNA639797	GCA_019139895.1	6.14708	64.3	chromosome:NZ_CP077076.1/CP077076.1
Pseudomonas fitomaticsae	FIT81	Pseudomonadales; Pseudomonadaceae; Pseudomonas	lcl|NZ_CP075567.1_prot_WP_220556759.1_4377	lcl|NZ_CP075567.1_prot_WP_230731070.1_3115	PRJNA705867	GCA_021018765.1	6.4928	60.6	chromosome:NZ_CP075567.1/CP075567.1
Pseudomonas frederiksbergensis	YE17	Pseudomonadales; Pseudomonadaceae; Pseudomonas		lcl|CP142104.1_prot_WRV66124.1_2862	PRJNA1061746	GCA_035751725.1	6.00147	60.7	chromosome:CP142104.1
Pseudomonas germanica	FIT28	Pseudomonadales; Pseudomonadaceae; Pseudomonas	lcl|NZ_CP071586.1_prot_WP_220556759.1_4483	lcl|NZ_CP071586.1_prot_WP_095050886.1_3340	PRJNA705867	GCA_019614655.1	6.71353	59.1	chromosome:NZ_CP071586.1/CP071586.1
Pseudomonas glycinae	MS586	Pseudomonadales; Pseudomonadaceae; Pseudomonas		lcl|NZ_CP014205.2_prot_WP_064381462.1_1334	PRJNA309549	GCA_001594225.2	6.39673	60.5	chromosome:NZ_CP014205.2/CP014205.2
Pseudomonas gozinkensis	IzPS32d	Pseudomonadales; Pseudomonadaceae; Pseudomonas		lcl|NZ_CP062253.1_prot_WP_192561166.1_3051	PRJNA665284	GCA_014863585.1	6.56353	60.3	chromosome:NZ_CP062253.1/CP062253.1
Pseudomonas graminis	PgKB30	Pseudomonadales; Pseudomonadaceae; Pseudomonas			PRJNA560751	GCA_013201545.1	5.52119	60.7	chromosome:NZ_CP053746.1/CP053746.1
Pseudomonas guguanensis	HMFL31	Pseudomonadales; Pseudomonadaceae; Pseudomonas			PRJNA305687	GCA_030323645.1	5.74275	63.9	chromosome:CP040349.1
Pseudomonas hamedanensis	SWRI65	Pseudomonadales; Pseudomonadaceae; Pseudomonas		lcl|NZ_CP077091.1_prot_WP_186551400.1_717	PRJNA639797	GCA_014268595.2	6.04534	60	chromosome:NZ_CP077091.1/CP077091.1
Pseudomonas hormoni	G20-18	Pseudomonadales; Pseudomonadaceae; Pseudomonas		lcl|NZ_CP075566.1_prot_WP_214383713.1_2431	PRJNA731023	GCA_018502625.1	6.48149	59.1	chromosome:NZ_CP075566.1/CP075566.1
Pseudomonas hunanensis		Pseudomonadales; Pseudomonadaceae; Pseudomonas		lcl|CP131127.1_prot_WPE26955.1_2616	PRJNA999090		6.34748	61.5831	chromosome:CP131127.1; plasmid p1_Teo1:CP131128.1; plasmid p2_Teo1:CP131129.1
Pseudomonas hydrolytica	DSWY01	Pseudomonadales; Pseudomonadaceae; Pseudomonas			PRJNA796423	GCA_021495345.2	5.2911	64.4	chromosome:NZ_CP099397.1/CP099397.1
Pseudomonas hygromyciniae	SDM007	Pseudomonadales; Pseudomonadaceae; Pseudomonas			PRJNA701649	GCA_016925675.1	6.28689	60.0053	chromosome:NZ_CP070506.1/CP070506.1; plasmid pSDM007:NZ_CP070507.1/CP070507.1
Pseudomonas iranensis	SWRI54	Pseudomonadales; Pseudomonadaceae; Pseudomonas		lcl|NZ_CP077092.1_prot_WP_186569097.1_3138	PRJNA639797	GCA_014268585.2	6.07351	59.9	chromosome:NZ_CP077092.1/CP077092.1
Pseudomonas izuensis	LAB-08	Pseudomonadales; Pseudomonadaceae; Pseudomonas		lcl|NZ_AP017423.2_prot_WP_096511716.1_2687	PRJDB4583	GCA_002356535.2	6.73229	59.7	chromosome:NZ_AP017423.2/AP017423.2
Pseudomonas juntendi	Sample9_9	Pseudomonadales; Pseudomonadaceae; Pseudomonas		lcl|CP125214.1_prot_WHL26867.1_3857	PRJNA949442	GCA_030020925.1	6.15707	62.0942	chromosome:CP125214.1; plasmid unnamed1:CP125215.1; plasmid unnamed2:CP125216.1; plasmid unnamed3:CP125217.1; plasmid unnamed4:CP125218.1
Pseudomonas kermanshahensis	F8	Pseudomonadales; Pseudomonadaceae; Pseudomonas		lcl|NZ_CP099575.1_prot_WP_252824293.1_3445	PRJNA851607	GCA_024023035.1	5.97329	62.4	chromosome:NZ_CP099575.1/CP099575.1
Pseudomonas khavaziana		Pseudomonadales; Pseudomonadaceae; Pseudomonas	lcl|CP129946.1_prot_WWA73971.1_2756	lcl|CP129946.1_prot_WWA79173.1_2623	PRJNA991103	GCA_036704165.1	6.34053	59.9	chromosome:CP129946.1
Pseudomonas khazarica	ODT-83	Pseudomonadales; Pseudomonadaceae; Pseudomonas			PRJNA692848	GCA_017915135.1	5.38416	65	chromosome:NZ_CP068551.1/CP068551.1
Pseudomonas kielensis	5BT	Pseudomonadales; Pseudomonadaceae; Pseudomonas		lcl|NZ_CP090311.1_prot_WP_265537656.1_1046	PRJNA785658	GCA_026170095.1	5.92103	61	chromosome:NZ_CP090311.1/CP090311.1
Pseudomonas kribbensis	H38E-23	Pseudomonadales; Pseudomonadaceae; Pseudomonas		lcl|NZ_CP090355.1_prot_WP_085702011.1_4715	PRJNA792493	GCA_021398855.1	6.16438	60.5	chromosome:NZ_CP090355.1/CP090355.1
Pseudomonas kurunegalensis	NMI3456_12	Pseudomonadales; Pseudomonadaceae; Pseudomonas		lcl|NZ_CP128548.1_prot_WP_164524688.1_3226	PRJNA788750	GCA_021283125.2	5.7971	62	chromosome:NZ_CP128548.1/CP128548.1
Pseudomonas lalkuanensis	PE08	Pseudomonadales; Pseudomonadaceae; Pseudomonas		lcl|NZ_CP043311.1_prot_WP_151133372.1_2320	PRJNA561124	GCA_008807375.1	6.05695	64.2	chromosome:NZ_CP043311.1/CP043311.1
Pseudomonas laurylsulfatiphila	B21-025	Pseudomonadales; Pseudomonadaceae; Pseudomonas		lcl|NZ_CP087188.1_prot_WP_258686637.1_2797	PRJNA779451	GCA_024749125.1	6.58995	60.2	chromosome:NZ_CP087188.1/CP087188.1
Pseudomonas lurida	FP1465	Pseudomonadales; Pseudomonadaceae; Pseudomonas		lcl|CP117464.1_prot_WLG30941.1_2431	PRJNA847632	GCA_030687225.1	6.13789	60.7	chromosome:CP117464.1
Pseudomonas luteola	FDAARGOS_637	Pseudomonadales; Pseudomonadaceae; Pseudomonas	lcl|NZ_CP044086.1_prot_WP_150348340.1_3515	lcl|NZ_CP044085.1_prot_WP_150346111.1_291	PRJNA231221	GCA_008693965.1	5.90138	55.4423	chromosome 1:NZ_CP044086.1/CP044086.1; chromosome 2:NZ_CP044085.1/CP044085.1; plasmid unnamed1:NZ_CP044084.1/CP044084.1; plasmid unnamed2:NZ_CP044087.1/CP044087.1; plasmid unnamed3:NZ_CP044088.1/CP044088.1
Pseudomonas marincola	YSy11	Pseudomonadales; Pseudomonadaceae; Pseudomonas			PRJEB29984	GCA_900682675.2	4.77043	57.3	chromosome PMYSY11:NZ_LR215729.2/LR215729.2
Pseudomonas maumuensis	COW77	Pseudomonadales; Pseudomonadaceae; Pseudomonas	lcl|NZ_CP077077.1_prot_WP_217869228.1_1962	lcl|NZ_CP077077.1_prot_WP_217866373.1_3173	PRJNA639797	GCA_019139675.1	5.75833	64.1	chromosome:NZ_CP077077.1/CP077077.1
Pseudomonas mediterranea	B21-060	Pseudomonadales; Pseudomonadaceae; Pseudomonas		lcl|CP102176.1_prot_UZD99055.1_3173	PRJNA779433	GCA_026016505.1	6.13079	61.4	chromosome:CP102176.1
Pseudomonas monsensis	PGSB 8459	Pseudomonadales; Pseudomonadaceae; Pseudomonas		lcl|NZ_CP077087.1_prot_WP_186745965.1_2839	PRJNA639797	GCA_014268495.2	6.42273	60.0961	chromosome:NZ_CP077087.1/CP077087.1; plasmid pPGSB8459:NZ_CP077088.1/CP077088.1
Pseudomonas muyukensis	COW39	Pseudomonadales; Pseudomonadaceae; Pseudomonas	lcl|NZ_CP077073.1_prot_WP_217848069.1_3163	lcl|NZ_CP077073.1_prot_WP_217848177.1_3280	PRJNA639797	GCA_019139535.1	5.52765	65.1	chromosome:NZ_CP077073.1/CP077073.1
Pseudomonas nunensis	In5	Pseudomonadales; Pseudomonadaceae; Pseudomonas		lcl|NZ_CP101125.1_prot_WP_054614610.1_2023	PRJNA854787	GCA_024296925.1	7.32893	59.4	chromosome:NZ_CP101125.1/CP101125.1
Pseudomonas oryzihabitans	USDA-ARS-USMARC-56511	Pseudomonadales; Pseudomonadaceae; Pseudomonas		lcl|NZ_CP013987.1_prot_WP_059313598.1_723	PRJNA281531	GCA_001518815.1	4.83436	65.1	chromosome:NZ_CP013987.1/CP013987.1
Pseudomonas oryziphila	2014	Pseudomonadales; Pseudomonadaceae; Pseudomonas		lcl|NZ_CP034337.1_prot_WP_125464191.1_2643	PRJNA508466	GCA_003940785.1	5.68635	64	chromosome:NZ_CP034337.1/CP034337.1
Pseudomonas otitidis	TL17	Pseudomonadales; Pseudomonadaceae; Pseudomonas		lcl|CP126342.1_prot_WIF69797.1_2341	PRJNA974950	GCA_030166435.1	6.06211	67.1	chromosome:CP126342.1
Pseudomonas palleroniana	Q1	Pseudomonadales; Pseudomonadaceae; Pseudomonas		lcl|NZ_CP092411.1_prot_WP_060757072.1_3606	PRJNA807794	GCA_022836895.1	6.20901	60.5	chromosome:NZ_CP092411.1/CP092411.1
Pseudomonas parafulva	JBCS1880	Pseudomonadales; Pseudomonadaceae; Pseudomonas	lcl|NZ_CP031641.1_prot_WP_240326847.1_2329	lcl|NZ_CP031641.1_prot_WP_116888208.1_2028	PRJNA485671	GCA_003410295.1	5.20848	63.4	chromosome:NZ_CP031641.1/CP031641.1
Pseudomonas pergaminensis	1008	Pseudomonadales; Pseudomonadaceae; Pseudomonas		lcl|NZ_CP078013.1_prot_WP_078048147.1_2523	PRJNA741525	GCA_024112395.1	6.60916	60.7	chromosome:NZ_CP078013.1/CP078013.1
Pseudomonas phenolilytica	RBPA9	Pseudomonadales; Pseudomonadaceae; Pseudomonas		lcl|NZ_CP058908.1_prot_WP_054093113.1_3099	PRJNA640250	GCA_021432765.1	3.92275	64.6	chromosome:NZ_CP058908.1/CP058908.1
Pseudomonas phytophila	ICMP 23753	Pseudomonadales; Pseudomonadaceae; Pseudomonas		lcl|NZ_CP081201.1_prot_WP_263271391.1_2125	PRJNA753614	GCA_025643095.1	6.55064	56.9	chromosome:NZ_CP081201.1/CP081201.1
Pseudomonas promysalinigenes	RW10S1	Pseudomonadales; Pseudomonadaceae; Pseudomonas		lcl|NZ_CP077094.1_prot_WP_186477139.1_2026	PRJNA639797	GCA_014269025.2	5.04652	60.6	chromosome:NZ_CP077094.1/CP077094.1
Pseudomonas psychrophila	A	Pseudomonadales; Pseudomonadaceae; Pseudomonas		lcl|NZ_CP143432.1_prot_WP_048351922.1_2325	PRJNA1063040	GCA_036324525.1	5.31359	57.4	chromosome:NZ_CP143432.1/CP143432.1
Pseudomonas psychrotolerans		Pseudomonadales; Pseudomonadaceae; Pseudomonas	lcl|CP018758.1_prot_APQ10617.1_681	lcl|CP018758.1_prot_APQ13306.1_3537	PRJNA345321		5.38617	64.8064	chromosome:CP018758.1; plasmid pPRS08-11306:CP018759.1
Pseudomonas qingdaonensis	S-1	Pseudomonadales; Pseudomonadaceae; Pseudomonas		lcl|NZ_CP074676.1_prot_WP_123752453.1_3095	PRJNA728845	GCA_018398475.1	5.93899	63.8	chromosome:NZ_CP074676.1/CP074676.1
Pseudomonas quebecensis	S1Bt7	Pseudomonadales; Pseudomonadaceae; Pseudomonas	lcl|NZ_CP112867.1_prot_WP_181077763.1_2775	lcl|NZ_CP112867.1_prot_WP_266249044.1_2395	PRJNA899992	GCA_026410105.1	5.62635	61	chromosome:NZ_CP112867.1/CP112867.1
Pseudomonas rhizosphaerae	DSM 16299	Pseudomonadales; Pseudomonadaceae; Pseudomonas			PRJNA261876	GCA_000761155.1	4.68863	62	chromosome:NZ_CP009533.1/CP009533.1
Pseudomonas salmasensis	SWRI126	Pseudomonadales; Pseudomonadaceae; Pseudomonas	lcl|NZ_CP077083.1_prot_WP_003187519.1_3389	lcl|NZ_CP077083.1_prot_WP_186608481.1_636	PRJNA639797	GCA_014268375.2	6.28906	60.2	chromosome:NZ_CP077083.1/CP077083.1
Pseudomonas saudiphocaensis	20_BN	Pseudomonadales; Pseudomonadaceae; Pseudomonas			PRJEB6478	GCA_000756775.2	3.67376	61.2	chromosome:NZ_CCSF01000001.1/CCSF01000001.1
Pseudomonas saxonica	NCCB:25029	Pseudomonadales; Pseudomonadaceae; Pseudomonas		lcl|CP142033.1_prot_WRQ74837.1_4461	PRJNA1062100	GCA_035610385.1	5.36212	56.3751	chromosome:CP142033.1; plasmid p_unknown:CP142034.1
Pseudomonas sediminis	B10D7D	Pseudomonadales; Pseudomonadaceae; Pseudomonas		lcl|NZ_CP060009.1_prot_WP_179544412.1_1806	PRJNA632188	GCA_013409125.2	4.93402	62.4	chromosome:NZ_CP060009.1/CP060009.1
Pseudomonas seleniipraecipitans	D1-6	Pseudomonadales; Pseudomonadaceae; Pseudomonas		lcl|NZ_CP076114.1_prot_WP_070881884.1_854	PRJNA313378	GCA_001839645.2	4.55911	61.5	chromosome:NZ_CP076114.1/CP076114.1
Pseudomonas shahriarae	SWRI52	Pseudomonadales; Pseudomonadaceae; Pseudomonas		lcl|NZ_CP077085.1_prot_WP_057436669.1_2867	PRJNA639797	GCA_014268455.2	6.0542	60.6	chromosome:NZ_CP077085.1/CP077085.1
Pseudomonas sichuanensis	B21-052	Pseudomonadales; Pseudomonadaceae; Pseudomonas		lcl|NZ_CP087165.1_prot_WP_258704356.1_2859	PRJNA779451	GCA_024748535.1	5.87294	63.9	chromosome:NZ_CP087165.1/CP087165.1
Pseudomonas silesiensis		Pseudomonadales; Pseudomonadaceae; Pseudomonas		lcl|CP143487.1_prot_WWV48302.1_3320	PRJNA1068290	GCA_037071415.1	8.23627	58.5901	chromosome:CP143487.1; plasmid pPL1:CP143488.1; plasmid pPL2:CP143489.1
Pseudomonas siliginis	OTU6BANIB1	Pseudomonadales; Pseudomonadaceae; Pseudomonas		lcl|NZ_CP099598.1_prot_WP_252886293.1_2804	PRJNA848627	GCA_024072275.1	6.09527	59.9171	chromosome:NZ_CP099598.1/CP099598.1; plasmid unnamed1:NZ_CP099597.1/CP099597.1
Pseudomonas silvicola	T1-3-2	Pseudomonadales; Pseudomonadaceae; Pseudomonas			PRJNA794300	GCA_026651855.1	8.65095	61.652	chromosome:CP093280.1; plasmid p1:CP093281.1; plasmid p2:CP093282.1
Pseudomonas simiae	PCL1751	Pseudomonadales; Pseudomonadaceae; Pseudomonas	lcl|NZ_CP010896.1_prot_WP_010211250.1_2033	lcl|NZ_CP010896.1_prot_WP_021491782.1_2380	PRJNA257447	GCA_000934565.1	6.14395	60.4	chromosome:NZ_CP010896.1/CP010896.1
Pseudomonas sivasensis	BsEB-1	Pseudomonadales; Pseudomonadaceae; Pseudomonas		lcl|NZ_CP090029.1_prot_WP_179179142.1_2468	PRJNA785097	GCA_021391435.1	6.10165	59.8	chromosome:NZ_CP090029.1/CP090029.1
Pseudomonas solani	Sm006	Pseudomonadales; Pseudomonadaceae; Pseudomonas		lcl|NZ_AP023081.1_prot_WP_265168498.1_4869	PRJDB8663	GCA_026072635.1	6.66129	66.3	chromosome:NZ_AP023081.1/AP023081.1
Pseudomonas soli	NMI4264_15	Pseudomonadales; Pseudomonadaceae; Pseudomonas		lcl|NZ_CP128543.1_prot_WP_038706352.1_3359	PRJNA788750	GCA_021283165.2	6.00976	63.8	chromosome:NZ_CP128543.1/CP128543.1
Pseudomonas taetrolens	NCTC8067	Pseudomonadales; Pseudomonadaceae; Pseudomonas		lcl|NZ_LR134393.1_prot_WP_048379979.1_2236	PRJEB6403	GCA_900637735.1	4.96757	58.2	chromosome 1:NZ_LR134393.1/LR134393.1
Pseudomonas taiwanensis	WRS8	Pseudomonadales; Pseudomonadaceae; Pseudomonas		lcl|NZ_CP062699.1_prot_WP_014756938.1_3662	PRJNA662431	GCA_014883875.1	5.85168	61.8	chromosome:NZ_CP062699.1/CP062699.1
Pseudomonas tensinigenes	ZA 5.3	Pseudomonadales; Pseudomonadaceae; Pseudomonas		lcl|NZ_CP077089.1_prot_WP_186615940.1_2831	PRJNA639797	GCA_014268445.2	6.62178	59.2	chromosome:NZ_CP077089.1/CP077089.1
Pseudomonas tohonis	Q4-3	Pseudomonadales; Pseudomonadaceae; Pseudomonas	lcl|NZ_CP115820.1_prot_WP_263152294.1_515	lcl|NZ_CP115820.1_prot_WP_271103022.1_3153	PRJNA922444	GCA_027915295.1	6.54174	67	chromosome:NZ_CP115820.1/CP115820.1
Pseudomonas toyotomiensis	SM2	Pseudomonadales; Pseudomonadaceae; Pseudomonas		lcl|NZ_CP070505.1_prot_WP_206418319.1_506	PRJNA701365	GCA_017167985.1	5.23546	62.8	chromosome:NZ_CP070505.1/CP070505.1
Pseudomonas triclosanedens	ZM23	Pseudomonadales; Pseudomonadaceae; Pseudomonas		lcl|NZ_CP113432.1_prot_WP_027591160.1_100	PRJNA905558	GCA_026686735.1	6.24538	64	chromosome:NZ_CP113432.1/CP113432.1
Pseudomonas tritici	SWRI145	Pseudomonadales; Pseudomonadaceae; Pseudomonas		lcl|NZ_CP077084.1_prot_WP_186754618.1_2662	PRJNA639797	GCA_014268275.3	6.24019	59.9	chromosome:NZ_CP077084.1/CP077084.1
Pseudomonas tructae	SNU WT1	Pseudomonadales; Pseudomonadaceae; Pseudomonas		lcl|NZ_CP035952.1_prot_WP_130264493.1_2619	PRJNA522009	GCA_004214895.1	5.6852	61.8	chromosome:NZ_CP035952.1/CP035952.1
Pseudomonas umsongensis	CY-1	Pseudomonadales; Pseudomonadaceae; Pseudomonas		lcl|NZ_CP051487.1_prot_WP_020797196.1_3299	PRJNA625407	GCA_012647205.1	6.69008	59.6	chromosome:NZ_CP051487.1/CP051487.1
Pseudomonas vanderleydeniana	RW8P3	Pseudomonadales; Pseudomonadaceae; Pseudomonas	lcl|NZ_CP077093.1_prot_WP_186675323.1_4401	lcl|NZ_CP077093.1_prot_WP_186683518.1_3625	PRJNA639797	GCA_014268755.2	7.02692	63	chromosome:NZ_CP077093.1/CP077093.1
Pseudomonas versuta	L10.10	Pseudomonadales; Pseudomonadaceae; Pseudomonas		lcl|NZ_CP012676.1_prot_WP_060692443.1_1726	PRJNA295629	GCA_001294575.1	5.14979	58.2	chromosome:NZ_CP012676.1/CP012676.1
Pseudomonas viciae	11K1	Pseudomonadales; Pseudomonadaceae; Pseudomonas		lcl|NZ_CP035088.1_prot_WP_135844938.1_2287	PRJNA514417	GCA_004786035.1	6.70488	60.3763	chromosome:NZ_CP035088.1/CP035088.1; plasmid p11K1:NZ_CP035089.1/CP035089.1
Pseudomonas wayambapalatensis	RW3S1	Pseudomonadales; Pseudomonadaceae; Pseudomonas		lcl|CP077096.1_prot_QXI41261.1_2611	PRJNA639797	GCA_014268975.2	5.25186	63.2	chromosome:CP077096.1
Pseudomonas wenzhouensis	A20	Pseudomonadales; Pseudomonadaceae; Pseudomonas			PRJNA718717	GCA_021029445.1	4.4521	62.2	chromosome:NZ_CP072610.1/CP072610.1
Pseudomonas xantholysinigenes	RW9S1A	Pseudomonadales; Pseudomonadaceae; Pseudomonas	lcl|NZ_CP077095.1_prot_WP_186660955.1_1899	lcl|NZ_CP077095.1_prot_WP_186657683.1_2219	PRJNA639797	GCA_014268885.2	5.60767	64.2	chromosome:NZ_CP077095.1/CP077095.1
Pseudomonas xanthosomatis	COR54	Pseudomonadales; Pseudomonadaceae; Pseudomonas		lcl|NZ_CP077075.1_prot_WP_217885025.1_3199	PRJNA639797	GCA_019139835.1	5.9871	64.2	chromosome:NZ_CP077075.1/CP077075.1
Pseudomonas yamanorum	LBUM636	Pseudomonadales; Pseudomonadaceae; Pseudomonas		lcl|NZ_CP012400.2_prot_WP_063029554.1_2484	PRJNA292571	GCA_001612705.2	6.85684	60.6	chromosome:NZ_CP012400.2/CP012400.2
Pseudomonas yamanorum		Pseudomonadales; Pseudomonadaceae; Pseudomonas		lcl|CP058644.1_prot_QLG93042.1_2784	PRJNA644212		7.15925	58.9052	chromosome:CP058644.1; plasmid unnamed:CP058645.1; plasmid unnamed1:CP058646.1
Pseudomonas zarinae	SWRI108	Pseudomonadales; Pseudomonadaceae; Pseudomonas		lcl|NZ_CP077086.1_prot_WP_186650922.1_2639	PRJNA639797	GCA_014268695.2	6.55124	60.9	chromosome:NZ_CP077086.1/CP077086.1
Pseudomonas zeae	BIM B-582	Pseudomonadales; Pseudomonadaceae; Pseudomonas		lcl|NZ_CP102358.1_prot_WP_257355248.1_3359	PRJNA865085	GCA_024610595.1	6.47046	59.2	chromosome:NZ_CP102358.1/CP102358.1
Pseudomonas aeruginosa	DVT729	Pseudomonadales; Pseudomonadaceae; Pseudomonas; Pseudomonas aeruginosa group		lcl|NZ_CP050322.1_prot_WP_016264177.1_5056	PRJNA610040	GCA_013343315.1	6.54669	66.4	chromosome:NZ_CP050322.1/CP050322.1
Pseudomonas alcaligenes	KAM426	Pseudomonadales; Pseudomonadaceae; Pseudomonas; Pseudomonas aeruginosa group		lcl|NZ_AP024354.1_prot_WP_027591160.1_1906	PRJDB10427	GCA_016861485.1	4.68044	64.8	chromosome:NZ_AP024354.1/AP024354.1
Pseudomonas citronellolis	G5.41a	Pseudomonadales; Pseudomonadaceae; Pseudomonas; Pseudomonas aeruginosa group			PRJNA1060875	GCA_035658415.1	6.92285	67.2	chromosome:NZ_CP141948.1/CP141948.1
Pseudomonas paraeruginosa	Cr1	Pseudomonadales; Pseudomonadaceae; Pseudomonas; Pseudomonas aeruginosa group		lcl|NZ_CP020560.1_prot_WP_034081475.1_4608	PRJNA381281	GCA_003025345.2	6.16486	66.8415	chromosome:NZ_CP020560.1/CP020560.1; plasmid pCR1:NZ_CP020561.2/CP020561.2
Pseudomonas mendocina S5.2	S5.2	Pseudomonadales; Pseudomonadaceae; Pseudomonas; Pseudomonas aeruginosa group; Pseudomonas mendocina	lcl|NZ_CP013124.1_prot_WP_013714347.1_3494	lcl|NZ_CP013124.1_prot_WP_017361817.1_3492	PRJNA173199	GCA_000733715.2	5.37247	62.3665	chromosome:NZ_CP013124.1/CP013124.1; plasmid pPME5:NZ_CP013125.1/CP013125.1
Pseudomonas multiresinivorans	populi	Pseudomonadales; Pseudomonadaceae; Pseudomonas; Pseudomonas aeruginosa group; Pseudomonas nitroreducens/multiresinivorans group		lcl|NZ_CP048833.1_prot_WP_169939157.1_3293	PRJNA606475	GCA_012971725.1	6.51759	64.9	chromosome:NZ_CP048833.1/CP048833.1
Pseudomonas nitroreducens	L4	Pseudomonadales; Pseudomonadaceae; Pseudomonas; Pseudomonas aeruginosa group; Pseudomonas nitroreducens/multiresinivorans group		lcl|NZ_CP120376.1_prot_WP_277368377.1_3745	PRJNA945221	GCA_029457395.1	6.22947	64.9	chromosome:NZ_CP120376.1/CP120376.1
Pseudomonas furukawaii	KF707	Pseudomonadales; Pseudomonadaceae; Pseudomonas; Pseudomonas aeruginosa group; Pseudomonas oleovorans/pseudoalcaligenes group			PRJDB3360	GCA_002355475.1	6.24295	65.4521	chromosome:NZ_AP014862.1/AP014862.1; plasmid pKF707:NZ_AP014863.1/AP014863.1
Pseudomonas oleovorans	GD04132	Pseudomonadales; Pseudomonadaceae; Pseudomonas; Pseudomonas aeruginosa group; Pseudomonas oleovorans/pseudoalcaligenes group		lcl|NZ_CP104579.1_prot_WP_027591160.1_1985	PRJNA868296	GCA_029814875.1	4.67717	0	chromosome:NZ_CP104579.1/CP104579.1
Pseudomonas resinovorans NBRC 106553	NBRC 106553	Pseudomonadales; Pseudomonadaceae; Pseudomonas; Pseudomonas aeruginosa group; Pseudomonas resinovorans			PRJDB685	GCA_000412695.1	6.48483	65.3177	chromosome:NC_021499.1/AP013068.1; plasmid pCAR1.3:NC_021506.1/AP013069.1
Pseudomonas alcaliphila JAB1	JAB1	Pseudomonadales; Pseudomonadaceae; Pseudomonas; Pseudomonas alcaliphila			PRJNA104953	GCA_001941865.1	5.34029	62.5	chromosome:NZ_CP016162.1/CP016162.1
Pseudomonas fragi	LKYC.ZH	Pseudomonadales; Pseudomonadaceae; Pseudomonas; Pseudomonas chlororaphis group		lcl|NZ_CP141899.1_prot_WP_169846028.1_2480	PRJNA1060883	GCA_035658315.1	5.03631	59.0936	chromosome:NZ_CP141899.1/CP141899.1; plasmid pLKYC.ZH:NZ_CP141900.1/CP141900.1
Pseudomonas lundensis	AU1044	Pseudomonadales; Pseudomonadaceae; Pseudomonas; Pseudomonas chlororaphis group		lcl|CP017687.2_prot_AOZ14799.1_4051	PRJNA283442	GCA_001020725.3	4.81427	58.7	chromosome:CP017687.2
Pseudomonas piscis	75	Pseudomonadales; Pseudomonadaceae; Pseudomonas; Pseudomonas chlororaphis group		lcl|NZ_CP133164.1_prot_WP_085598248.1_2771	PRJNA970745	GCA_030016165.2	6.75288	63.6	chromosome:NZ_CP133164.1/CP133164.1
Pseudomonas protegens	H1F5C	Pseudomonadales; Pseudomonadaceae; Pseudomonas; Pseudomonas chlororaphis group		lcl|NZ_CP060201.1_prot_WP_179596260.1_112	PRJNA581655	GCA_013407925.2	6.81852	63.1	chromosome:NZ_CP060201.1/CP060201.1
Pseudomonas sessilinigenes	CMR12a	Pseudomonadales; Pseudomonadaceae; Pseudomonas; Pseudomonas chlororaphis group		lcl|NZ_CP077074.1_prot_WP_124346705.1_2927	PRJNA639797	GCA_019139855.1	6.87967	62.8	chromosome:NZ_CP077074.1/CP077074.1
Pseudomonas chlororaphis subsp. aurantiaca	CW2	Pseudomonadales; Pseudomonadaceae; Pseudomonas; Pseudomonas chlororaphis group; Pseudomonas chlororaphis		lcl|NZ_CP027743.1_prot_WP_124299651.1_3344	PRJNA433211	GCA_003851225.1	6.9252	62.8	chromosome:NZ_CP027743.1/CP027743.1
Pseudomonas entomophila L48	L48	Pseudomonadales; Pseudomonadaceae; Pseudomonas; Pseudomonas entomophila	lcl|NC_008027.1_prot_WP_011533878.1_2457	lcl|NC_008027.1_prot_WP_011534133.1_2713	PRJNA16800	GCA_000026105.1	5.88878	64.2	chromosome:NC_008027.1/CT573326.1
Pseudomonas azotoformans	ZY-1	Pseudomonadales; Pseudomonadaceae; Pseudomonas; Pseudomonas fluorescens group		lcl|NZ_CP092830.1_prot_WP_078048147.1_2480	PRJNA811261	GCA_022533565.1	6.58516	60.6	chromosome:NZ_CP092830.1/CP092830.1
Pseudomonas brenneri	K5-sn1400	Pseudomonadales; Pseudomonadaceae; Pseudomonas; Pseudomonas fluorescens group		lcl|CP122540.1_prot_WJM88845.1_3087	PRJNA947917	GCA_030370465.1	6.26194	59.8	chromosome:CP122540.1
Pseudomonas congelans	508	Pseudomonadales; Pseudomonadaceae; Pseudomonas; Pseudomonas fluorescens group	lcl|NZ_CP053030.1_prot_WP_010439607.1_2932	lcl|NZ_CP053030.1_prot_WP_214424068.1_2253	PRJNA449945	GCA_018516785.1	5.84341	59.2	chromosome:NZ_CP053030.1/CP053030.1
Pseudomonas corrugata	B21-055	Pseudomonadales; Pseudomonadaceae; Pseudomonas; Pseudomonas fluorescens group	lcl|CP102177.1_prot_UZD97736.1_2425	lcl|CP102177.1_prot_UZD93352.1_3690	PRJNA779433	GCA_026016525.1	6.77431	60.3022	chromosome:CP102177.1; plasmid pPcorr-B21-055:CP102178.1
Pseudomonas extremorientalis	1502IPR-01	Pseudomonadales; Pseudomonadaceae; Pseudomonas; Pseudomonas fluorescens group	lcl|NZ_CP089519.1_prot_WP_071491516.1_2128	lcl|NZ_CP089519.1_prot_WP_257103753.1_2557	PRJNA788188	GCA_024584605.1	6.36967	60.9	chromosome:NZ_CP089519.1/CP089519.1
Pseudomonas fluorescens	G7	Pseudomonadales; Pseudomonadaceae; Pseudomonas; Pseudomonas fluorescens group		lcl|NZ_CP027561.1_prot_WP_169430518.1_2932	PRJNA437216	GCA_012974785.1	6.33617	60.4	chromosome:NZ_CP027561.1/CP027561.1
Pseudomonas granadensis	CT364	Pseudomonadales; Pseudomonadaceae; Pseudomonas; Pseudomonas fluorescens group		lcl|NZ_CP069352.1_prot_WP_203417843.1_2735	PRJNA695429	GCA_016859165.1	6.20826	60	chromosome:NZ_CP069352.1/CP069352.1
Pseudomonas koreensis	D26	Pseudomonadales; Pseudomonadaceae; Pseudomonas; Pseudomonas fluorescens group		lcl|NZ_CP014947.1_prot_WP_041480211.1_3530	PRJNA312703	GCA_001605965.1	6.30176	59.6	chromosome:NZ_CP014947.1/CP014947.1
Pseudomonas mandelii	KGI_MA19	Pseudomonadales; Pseudomonadaceae; Pseudomonas; Pseudomonas fluorescens group		lcl|NZ_CP081178.1_prot_WP_221109456.1_2916	PRJNA753676	GCA_019693255.1	6.74977	59.3	chromosome:NZ_CP081178.1/CP081178.1
Pseudomonas marginalis	SBW25	Pseudomonadales; Pseudomonadaceae; Pseudomonas; Pseudomonas fluorescens group	lcl|CP140009.1_prot_WQD75270.1_3036	lcl|CP140009.1_prot_WQD74933.1_2684	PRJNA1047486	GCA_034424355.1	6.7224	60.5	chromosome:CP140009.1
Pseudomonas migulae	8R6	Pseudomonadales; Pseudomonadaceae; Pseudomonas; Pseudomonas fluorescens group		lcl|NZ_CP093428.1_prot_WP_280161282.1_3114	PRJNA816190	GCA_029866525.1	6.47637	59.6	chromosome:NZ_CP093428.1/CP093428.1
Pseudomonas moraviensis	EFBE32	Pseudomonadales; Pseudomonadaceae; Pseudomonas; Pseudomonas fluorescens group		lcl|CP107544.1_prot_WPC27074.1_4116	PRJNA887838	GCA_033556905.1	6.03013	60.1	chromosome:CP107544.1
Pseudomonas mucidolens	NCTC8068	Pseudomonadales; Pseudomonadaceae; Pseudomonas; Pseudomonas fluorescens group		lcl|NZ_LS483433.1_prot_WP_090221433.1_2577	PRJEB6403	GCA_900475945.1	5.85306	59.1	chromosome 1:NZ_LS483433.1/LS483433.1
Pseudomonas ogarae	F113	Pseudomonadales; Pseudomonadaceae; Pseudomonas; Pseudomonas fluorescens group		lcl|NC_016830.1_prot_WP_014337962.1_2532	PRJNA76715	GCA_000237065.1	6.84583	60.8	chromosome:NC_016830.1/CP003150.1
Pseudomonas orientalis	L1-3-08	Pseudomonadales; Pseudomonadaceae; Pseudomonas; Pseudomonas fluorescens group	lcl|NZ_CP027724.1_prot_WP_124423179.1_1947	lcl|NZ_CP027724.1_prot_WP_124423844.1_2806	PRJNA433211	GCA_003851585.1	5.96268	60.7	chromosome:NZ_CP027724.1/CP027724.1
Pseudomonas poae		Pseudomonadales; Pseudomonadaceae; Pseudomonas; Pseudomonas fluorescens group	lcl|CP142187.1_prot_WWG67898.1_1911	lcl|CP142187.1_prot_WWG64289.1_2681	PRJNA951732	GCA_036865355.1	5.54382	61	chromosome:CP142187.1
Pseudomonas proteolytica	H160203	Pseudomonadales; Pseudomonadaceae; Pseudomonas; Pseudomonas fluorescens group			PRJNA852189	GCA_024123855.1	6.33909	60.2	chromosome:CP099642.1
Pseudomonas rhodesiae	B21-046	Pseudomonadales; Pseudomonadaceae; Pseudomonas; Pseudomonas fluorescens group	lcl|NZ_CP087170.1_prot_WP_034098048.1_2558	lcl|NZ_CP087170.1_prot_WP_258695671.1_2191	PRJNA779451	GCA_024748755.1	5.75384	60.5	chromosome:NZ_CP087170.1/CP087170.1
Pseudomonas synxantha	LBUM223	Pseudomonadales; Pseudomonadaceae; Pseudomonas; Pseudomonas fluorescens group	lcl|NZ_CP011117.2_prot_WP_046068038.1_194	lcl|NZ_CP011117.2_prot_WP_046067929.1_64	PRJNA277915	GCA_000968415.2	6.69003	59.4	chromosome:NZ_CP011117.2/CP011117.2
Pseudomonas tolaasii	Pt11	Pseudomonadales; Pseudomonadaceae; Pseudomonas; Pseudomonas fluorescens group	lcl|NZ_CP065824.1_prot_WP_031319596.1_2164	lcl|NZ_CP065824.1_prot_WP_016970847.1_2399	PRJNA683147	GCA_019285655.1	6.4752	60.8	chromosome:NZ_CP065824.1/CP065824.1
Pseudomonas trivialis		Pseudomonadales; Pseudomonadaceae; Pseudomonas; Pseudomonas fluorescens group	lcl|CP142166.1_prot_WWF79856.1_1889	lcl|CP142166.1_prot_WWF80029.1_2077	PRJNA951732	GCA_036865145.1	5.47891	61	chromosome:CP142166.1
Pseudomonas veronii	T1	Pseudomonadales; Pseudomonadaceae; Pseudomonas; Pseudomonas fluorescens group	lcl|NZ_CP142041.1_prot_WP_102618303.1_1971	lcl|NZ_CP142041.1_prot_WP_102618169.1_2683	PRJNA1062555	GCA_035666255.1	7.58658	60.2403	chromosome:NZ_CP142041.1/CP142041.1; plasmid unnamed1:NZ_CP142042.1/CP142042.1; plasmid unnamed2:NZ_CP142043.1/CP142043.1
Pseudomonas fluorescens A506		Pseudomonadales; Pseudomonadaceae; Pseudomonas; Pseudomonas fluorescens group; Pseudomonas fluorescens	lcl|CP003041.1_prot_AFJ58405.1_172	lcl|CP003041.1_prot_AFJ55664.1_2889	PRJNA67529		6.01955	59.9233	chromosome:CP003041.1; plasmid pA506:CP003042.1
Pseudomonas knackmussii B13	B13	Pseudomonadales; Pseudomonadaceae; Pseudomonas; Pseudomonas knackmussii	lcl|NZ_HG322950.1_prot_WP_043251772.1_2253	lcl|NZ_HG322950.1_prot_WP_043251776.1_2255	PRJEB1565	GCA_000689415.1	6.16291	65.6	chromosome I:NZ_HG322950.1/HG322950.1
Pseudomonas alloputida	NMI5594_09	Pseudomonadales; Pseudomonadaceae; Pseudomonas; Pseudomonas putida group		lcl|NZ_CP128550.1_prot_WP_060489429.1_2480	PRJNA788750	GCA_021283075.2	6.4427	61.6	chromosome:NZ_CP128550.1/CP128550.1
Pseudomonas fulva	F8_7S_9B	Pseudomonadales; Pseudomonadaceae; Pseudomonas; Pseudomonas putida group			PRJNA994947	GCA_030622875.1	5.27663	61.2	chromosome:CP130566.1
Pseudomonas monteilii	NMI135_16	Pseudomonadales; Pseudomonadaceae; Pseudomonas; Pseudomonas putida group		lcl|NZ_CP128541.1_prot_WP_016713984.1_2811	PRJNA788750	GCA_021283055.2	6.35238	61.5	chromosome:NZ_CP128541.1/CP128541.1
Pseudomonas mosselii	923	Pseudomonadales; Pseudomonadaceae; Pseudomonas; Pseudomonas putida group	lcl|NZ_CP095556.1_prot_WP_028692556.1_3261	lcl|NZ_CP095556.1_prot_WP_197865877.1_2052	PRJNA826312	GCA_023065975.1	5.75563	64.3	chromosome:NZ_CP095556.1/CP095556.1
Pseudomonas plecoglossicida	XSDHY-P	Pseudomonadales; Pseudomonadaceae; Pseudomonas; Pseudomonas putida group		lcl|NZ_CP031146.1_prot_WP_016394761.1_745	PRJNA481851	GCA_003391255.1	5.52552	62.7	chromosome:NZ_CP031146.1/CP031146.1
Pseudomonas putida	JQ581	Pseudomonadales; Pseudomonadaceae; Pseudomonas; Pseudomonas putida group		lcl|NZ_CP050951.1_prot_WP_063423771.1_3266	PRJNA316053	GCA_001630725.2	6.6567	61.9	chromosome:NZ_CP050951.1/CP050951.1
Pseudomonas shirazica	ZM17	Pseudomonadales; Pseudomonadaceae; Pseudomonas; Pseudomonas putida group		lcl|CP075569.1_prot_UQB79571.1_1556	PRJNA730362	GCA_023278405.1	5.95138	62.5263	chromosome:CP075569.1; plasmid plas1:CP075568.1
Pseudomonas wadenswilerensis	B21-022	Pseudomonadales; Pseudomonadaceae; Pseudomonas; Pseudomonas putida group		lcl|NZ_CP087191.1_prot_WP_134062488.1_2428	PRJNA779451	GCA_024749185.1	5.82716	62.5	chromosome:NZ_CP087191.1/CP087191.1
Pseudomonas asturiensis	CC1524	Pseudomonadales; Pseudomonadaceae; Pseudomonas; Pseudomonas syringae group		lcl|NZ_CP047265.1_prot_WP_024686620.1_3640	PRJNA211397	GCA_000452745.3	5.91226	59.1074	chromosome:NZ_CP047265.1/CP047265.1; plasmid pCC1524:NZ_CP047266.1/CP047266.1
Pseudomonas avellanae	NCPPB 4222	Pseudomonadales; Pseudomonadaceae; Pseudomonas; Pseudomonas syringae group		lcl|NZ_CP091147.1_prot_WP_005617729.1_2777	PRJNA797992	GCA_023515885.1	6.2237	58.6145	chromosome:NZ_CP091147.1/CP091147.1; plasmid p1NCPPB4222:NZ_CP091148.1/CP091148.1; plasmid p2NCPPB4222:NZ_CP091149.1/CP091149.1
Pseudomonas cichorii	DSM 50259	Pseudomonadales; Pseudomonadaceae; Pseudomonas; Pseudomonas syringae group		lcl|NZ_CP074349.1_prot_WP_025260191.1_2534	PRJNA726855	GCA_018343775.1	5.98414	58.1	chromosome:NZ_CP074349.1/CP074349.1
Pseudomonas lijiangensis	LJ2	Pseudomonadales; Pseudomonadaceae; Pseudomonas; Pseudomonas syringae group	lcl|NZ_CP076668.1_prot_WP_200992177.1_2508	lcl|NZ_CP076668.1_prot_WP_216703182.1_2457	PRJNA737108	GCA_018968705.1	5.87023	58.4	chromosome:NZ_CP076668.1/CP076668.1
Pseudomonas syringae pv. actinidiae str. Shaanxi_M228	Shaanxi_M228	Pseudomonadales; Pseudomonadaceae; Pseudomonas; Pseudomonas syringae group			PRJNA76165	GCA_000344475.3	6.74734	58.2774	chromosome:NZ_CP032631.1/CP032631.1; plasmid pM228:NZ_CP032632.1/CP032632.1
Pseudomonas tremae	PA-1-10F	Pseudomonadales; Pseudomonadaceae; Pseudomonas; Pseudomonas syringae group	lcl|NZ_CP066270.1_prot_WP_024669410.1_2210	lcl|NZ_CP066270.1_prot_WP_122347865.1_2807	PRJNA587608	GCA_023278125.1	5.88774	57.6429	chromosome:NZ_CP066270.1/CP066270.1; plasmid p1:NZ_CP066271.1/CP066271.1; plasmid p2:NZ_CP066272.1/CP066272.1
Pseudomonas viridiflava	Psy35	Pseudomonadales; Pseudomonadaceae; Pseudomonas; Pseudomonas syringae group	lcl|CP036495.1_prot_UZA68905.1_2362	lcl|CP036495.1_prot_UZA68833.1_2286	PRJNA524303	GCA_025985525.1	6.04106	59.3	chromosome:CP036495.1
Pseudomonas cannabina pv. alisalensis	MAFF 301419	Pseudomonadales; Pseudomonadaceae; Pseudomonas; Pseudomonas syringae group; Pseudomonas cannabina		lcl|NZ_CP067022.1_prot_WP_007249667.1_2985	PRJNA687493	GCA_016599635.1	6.14489	58.7765	chromosome:NZ_CP067022.1/CP067022.1; plasmid unnamed:NZ_CP067023.1/CP067023.1
Pseudomonas coronafaciens pv. oryzae str. 1_6	1_6	Pseudomonadales; Pseudomonadaceae; Pseudomonas; Pseudomonas syringae group; Pseudomonas coronafaciens; Pseudomonas coronafaciens pv. oryzae	lcl|NZ_CP046035.1_prot_WP_005893985.1_2709	lcl|NZ_CP046035.1_prot_WP_122381279.1_2103	PRJNA31357	GCA_000156995.2	5.71446	57.8702	chromosome:NZ_CP046035.1/CP046035.1; plasmid pPor1_6:NZ_CP046036.1/CP046036.1
Pseudomonas ficuserectae	ZJDX-003	Pseudomonadales; Pseudomonadaceae; Pseudomonas; Pseudomonas syringae group; Pseudomonas syringae group genomosp. 2	lcl|NZ_CP085684.1_prot_WP_005780163.1_3153	lcl|NZ_CP085684.1_prot_WP_257112485.1_2450	PRJNA773656	GCA_024584585.1	6.45657	57.783	chromosome:NZ_CP085684.1/CP085684.1; plasmid pZJDX1:NZ_CP085685.1/CP085685.1; plasmid pZJDX2:NZ_CP085686.1/CP085686.1; plasmid pZJDX3:NZ_CP085687.1/CP085687.1
Pseudomonas amygdali pv. aesculi	1804	Pseudomonadales; Pseudomonadaceae; Pseudomonas; Pseudomonas syringae group; Pseudomonas syringae group genomosp. 2; Pseudomonas amygdali		lcl|NZ_CP123209.1_prot_WP_010214623.1_1496	PRJNA954292	GCA_029854985.1	6.5388	58.1633	chromosome:NZ_CP123209.1/CP123209.1; plasmid pCOR1804:NZ_CP123214.1/CP123214.1; plasmid pPae1804D:NZ_CP123212.1/CP123212.1; plasmid pPae1804P:NZ_CP123211.1/CP123211.1; plasmid pPae1804X:NZ_CP123210.1/CP123210.1; plasmid pPae1804ZI:NZ_CP123213.1/CP123213.1
Pseudomonas savastanoi pv. savastanoi	PVFi1	Pseudomonadales; Pseudomonadaceae; Pseudomonas; Pseudomonas syringae group; Pseudomonas syringae group genomosp. 2; Pseudomonas savastanoi	lcl|NZ_CP078139.1_prot_WP_004665612.1_2256	lcl|NZ_CP078139.1_prot_WP_002553839.1_3104	PRJNA635552	GCA_022026035.1	6.36713	57.9414	chromosome:NZ_CP078139.1/CP078139.1; plasmid pPSv_PVFi1:NZ_CP078141.1/CP078141.1; plasmid pPsv_PVFi1:NZ_CP078140.1/CP078140.1
Pseudomonas sp. B21-012	B21-012	Pseudomonadales; Pseudomonadaceae; Pseudomonas; unclassified Pseudomonas		lcl|NZ_CP087197.1_prot_WP_093383444.1_2383	PRJNA779451	GCA_024749305.1	5.93576	62.7	chromosome:NZ_CP087197.1/CP087197.1
Stutzerimonas decontaminans	19SMN4	Pseudomonadales; Pseudomonadaceae; Stutzerimonas			PRJNA242326	GCA_000661915.1	4.8334	62.2064	chromosome:NZ_CP007509.1/CP007509.1; plasmid pLIB119:NZ_CP007510.1/CP007510.1
Stutzerimonas frequens	THAF7b	Pseudomonadales; Pseudomonadaceae; Stutzerimonas			PRJNA547984	GCA_009363815.1	4.52254	63.3	chromosome:NZ_CP045416.1/CP045416.1
Stutzerimonas zhaodongensis	A252	Pseudomonadales; Pseudomonadaceae; Stutzerimonas			PRJNA731154	GCA_018972185.1	5.02374	60.1533	chromosome:NZ_CP076683.1/CP076683.1; plasmid megaplasmid:NZ_CP076684.1/CP076684.1
Stutzerimonas balearica	EC28	Pseudomonadales; Pseudomonadaceae; Stutzerimonas; Stutzerimonas stutzeri group	lcl|NZ_CP045858.1_prot_WP_023093952.1_3861		PRJNA587695	GCA_011106855.1	4.64257	64.4	chromosome:NZ_CP045858.1/CP045858.1
Stutzerimonas degradans	PheN2	Pseudomonadales; Pseudomonadaceae; Stutzerimonas; Stutzerimonas stutzeri group		lcl|NZ_CP040460.1_prot_WP_138299994.1_1395	PRJNA543196	GCA_005844005.1	4.05929	64.1881	chromosome:NZ_CP040460.1/CP040460.1; plasmid unnamed:NZ_CP040459.1/CP040459.1
Stutzerimonas chloritidismutans	6L11	Pseudomonadales; Pseudomonadaceae; Stutzerimonas; Stutzerimonas stutzeri group; Stutzerimonas stutzeri subgroup			PRJNA776137	GCA_020783375.1	4.46684	63	chromosome:NZ_CP086067.1/CP086067.1
Stutzerimonas kunmingensis	7850S	Pseudomonadales; Pseudomonadaceae; Stutzerimonas; Stutzerimonas stutzeri group; Stutzerimonas stutzeri subgroup			PRJNA791496	GCA_021432085.1	4.77587	62.7	chromosome:NZ_CP090366.1/CP090366.1
Stutzerimonas stutzeri	H46	Pseudomonadales; Pseudomonadaceae; Stutzerimonas; Stutzerimonas stutzeri group; Stutzerimonas stutzeri subgroup			PRJNA1044391	GCA_034120035.1	4.72041	64.1	chromosome:NZ_CP139417.1/CP139417.1
Pseudomonadaceae bacterium T75		Pseudomonadales; Pseudomonadaceae; unclassified Pseudomonadaceae		lcl|CP113226.1_prot_WAD25762.1_2987	PRJNA903967		4.55181	62.6222	chromosome:CP113226.1
Salinisphaera sp. LB1	LB1	Salinisphaerales; Salinisphaeraceae; Salinisphaera; unclassified Salinisphaera			PRJNA449539	GCA_003177035.1	4.14171	64	chromosome:NZ_CP029488.1/CP029488.1
Steroidobacter denitrificans	DSM 18526	Steroidobacterales; Steroidobacteraceae; Steroidobacter			PRJNA287097	GCA_001579945.1	3.46725	61.7	chromosome:NZ_CP011971.1/CP011971.1
Thiohalobacter thiocyanaticus	FOKN1	Thiohalobacterales; Thiohalobacteraceae; Thiohalobacter			PRJDB5749	GCA_002356355.1	3.23344	64.3	chromosome:NZ_AP018052.1/AP018052.1
Sulfurivermis fontis	JG42	Thiohalomonadales; Thiohalomonadaceae; Sulfurivermis			PRJDB7001	GCA_004001245.1	3.24621	64	chromosome:NZ_AP018724.1/AP018724.1
Cysteiniphilum sp. QT6929	QT6929	Thiotrichales; Fastidiosibacteraceae; Cysteiniphilum; unclassified Cysteiniphilum	lcl|NZ_CP103983.1_prot_WP_283155780.1_1212		PRJNA873944	GCA_030035755.1	2.69076	38.8286	chromosome:NZ_CP103983.1/CP103983.1; plasmid pQT6929:NZ_CP103984.1/CP103984.1
Allofrancisella frigidaquae	SYSU 10HL1970	Thiotrichales; Francisellaceae; Allofrancisella			PRJNA528207	GCA_012222825.1	1.67418	32.1	chromosome:NZ_CP038017.1/CP038017.1
Allofrancisella guangzhouensis	08HL01032	Thiotrichales; Francisellaceae; Allofrancisella			PRJNA271279	GCA_000815225.1	1.66153	31.994	chromosome:NZ_CP010427.1/CP010427.1; plasmid unnamed1:NZ_CP010428.1/CP010428.1
Allofrancisella inopinata	SYSU YG23	Thiotrichales; Francisellaceae; Allofrancisella			PRJNA529072	GCA_012222965.1	1.75049	32	chromosome:NZ_CP038241.1/CP038241.1
Francisella adeliensis	FDC440	Thiotrichales; Francisellaceae; Francisella			PRJNA389235	GCA_003290445.1	2.05409	32.7	chromosome:NZ_CP021781.1/CP021781.1
Francisella frigiditurris	CA97-1460	Thiotrichales; Francisellaceae; Francisella			PRJNA260085	GCA_001880225.1	1.86161	31.2017	chromosome:NZ_CP009654.1/CP009654.1; plasmid pFCD_1:NZ_CP009655.1/CP009655.1
Francisella halioticida	DSM 23729	Thiotrichales; Francisellaceae; Francisella			PRJNA389776	GCA_002211785.1	2.19743	31.2	chromosome:NZ_CP022132.1/CP022132.1
Francisella marina	E95-16	Thiotrichales; Francisellaceae; Francisella			PRJNA563512	GCA_008369785.1	2.06228	32.8928	chromosome:NZ_CP043552.1/CP043552.1; plasmid pE95_16_1:NZ_CP043553.1/CP043553.1
Francisella opportunistica	14-2155	Thiotrichales; Francisellaceae; Francisella			PRJNA392307	GCA_003347095.1	1.82497	32.5	chromosome:NZ_CP022375.1/CP022375.1
Francisella orientalis	FNO61	Thiotrichales; Francisellaceae; Francisella			PRJNA240802	GCA_008330265.1	1.86235	32.3	chromosome:NZ_CP022940.1/CP022940.1
Francisella philomiragia	18844	Thiotrichales; Francisellaceae; Francisella			PRJNA668170	GCA_018135955.1	2.01754	32.5395	chromosome:NZ_CP063138.1/CP063138.1; plasmid unnamed:NZ_CP063139.1/CP063139.1
Francisella salimarina	CHUGA-F75	Thiotrichales; Francisellaceae; Francisella			PRJNA737314	GCA_018972105.1	1.94086	33	chromosome:NZ_CP076680.1/CP076680.1
Francisella salina	TX07-7308	Thiotrichales; Francisellaceae; Francisella			PRJNA67139	GCA_000219045.1	2.03593	32.9	chromosome:NC_015696.1/CP002872.1
Francisella uliginis	TX07-7310	Thiotrichales; Francisellaceae; Francisella			PRJNA67141	GCA_001895265.1	2.23738	31.6	chromosome:NZ_CP016796.1/CP016796.1
Francisella hispaniensis FSC454	CCUG 58020	Thiotrichales; Francisellaceae; Francisella; Francisella hispaniensis			PRJNA73391	GCA_001885235.1	1.93864	32.1479	chromosome:NZ_CP018093.1/CP018093.1; plasmid pFSC454:NZ_CP018094.1/CP018094.1
Francisella noatunensis subsp. noatunensis FSC774	FSC774	Thiotrichales; Francisellaceae; Francisella; Francisella noatunensis; Francisella noatunensis subsp. noatunensis			PRJNA73457	GCA_014844275.1	1.87055	32.5	chromosome:NZ_CP053850.1/CP053850.1
Francisella persica ATCC VR-331	FSC845	Thiotrichales; Francisellaceae; Francisella; Francisella persica			PRJNA287166	GCA_001275365.1	1.51668	31.4	chromosome:NZ_CP012505.1/CP012505.1
Francisella tularensis subsp. mediasiatica	2023 Sample 542	Thiotrichales; Francisellaceae; Francisella; Francisella tularensis			PRJNA269675	GCA_030505575.1	1.8942	32.2	chromosome:CP130003.1
Francisella cf. novicida Fx1	Fx1	Thiotrichales; Francisellaceae; Francisella; Francisella tularensis; Francisella tularensis subsp. novicida			PRJNA62751	GCA_000195535.1	1.91362	32.5	chromosome:NC_017450.1/CP002557.1
Francisella sp. MA067296	MA067296	Thiotrichales; Francisellaceae; Francisella; unclassified Francisella			PRJNA328035	GCA_001879645.1	1.82793	32.494	chromosome:NZ_CP016930.1/CP016930.1; plasmid unnamed1:NZ_CP016929.1/CP016929.1
Cycloclasticus zancles 78-ME	78-ME	Thiotrichales; Piscirickettsiaceae; Cycloclasticus; Cycloclasticus zancles			PRJNA201013	GCA_000442595.1	2.65543	41.9834	chromosome:NC_021917.1/CP005996.1; plasmid p7ME01:NC_021918.1/CP006601.1
Cycloclasticus sp. PY97N	PY97N	Thiotrichales; Piscirickettsiaceae; Cycloclasticus; unclassified Cycloclasticus			PRJNA411517	GCA_002443175.1	2.43015	42.1	chromosome:NZ_CP023664.1/CP023664.1
Hydrogenovibrio crunogenus	SP-41	Thiotrichales; Piscirickettsiaceae; Hydrogenovibrio			PRJNA488626	GCA_004786015.1	2.45326	42.6	chromosome:NZ_CP032096.1/CP032096.1
Hydrogenovibrio marinus	MH-110	Thiotrichales; Piscirickettsiaceae; Hydrogenovibrio			PRJDB8698	GCA_013340845.1	2.49129	44.1	chromosome:NZ_AP020335.1/AP020335.1
Hydrogenovibrio thermophilus	JR-2	Thiotrichales; Piscirickettsiaceae; Hydrogenovibrio			PRJNA514374	GCA_004028275.1	2.61289	50.5	chromosome:NZ_CP035033.1/CP035033.1
Methylophaga frappieri	JAM7	Thiotrichales; Piscirickettsiaceae; Methylophaga			PRJNA84459	GCA_000260965.1	2.74529	47.9185	chromosome:NC_017856.1/CP003380.1; plasmid unnamed:NC_017858.1/CP003381.1
Methylophaga marina	NBRC 102421	Thiotrichales; Piscirickettsiaceae; Methylophaga			PRJDB15044	GCA_030296755.1	3.10698	43.8	chromosome:AP027741.1
Methylophaga nitratireducenticrescens	JAM1	Thiotrichales; Piscirickettsiaceae; Methylophaga			PRJNA84457	GCA_000260985.3	3.1371	44.7	chromosome:NC_017857.3/CP003390.3
Methylophaga pinxianii	TMB1265	Thiotrichales; Piscirickettsiaceae; Methylophaga			PRJNA768660	GCA_020447175.2	3.22576	44.9028	chromosome:NZ_CP095733.1/CP095733.1; plasmid pWTT2411:NZ_CP095734.1/CP095734.1
Methylophaga thalassica	IOM01	Thiotrichales; Piscirickettsiaceae; Methylophaga	lcl|NZ_CP143311.1_prot_WP_040576297.1_2878	lcl|NZ_CP143311.1_prot_WP_330110497.1_2876	PRJNA1064660	GCA_036324325.1	3.39684	43.6791	chromosome 1:NZ_CP143311.1/CP143311.1; plasmid unnamed:NZ_CP143310.1/CP143310.1
Piscirickettsia salmonis	Psal-027	Thiotrichales; Piscirickettsiaceae; Piscirickettsia			PRJNA530857	GCA_009708795.1	3.45057	39.6121	chromosome:NZ_CP038942.1/CP038942.1; plasmid unnamed1:NZ_CP038943.1/CP038943.1; plasmid unnamed2:NZ_CP038944.1/CP038944.1; plasmid unnamed3:NZ_CP038945.1/CP038945.1; plasmid unnamed4:NZ_CP038946.1/CP038946.1
Thiomicrorhabdus aquaedulcis	HaS4	Thiotrichales; Piscirickettsiaceae; Thiomicrorhabdus			PRJDB7001	GCA_004001325.1	2.53703	45.2931	chromosome:NZ_AP018722.1/AP018722.1; plasmid pTmrp1:NZ_AP018723.1/AP018723.1
Thiomicrorhabdus immobilis	Am19	Thiotrichales; Piscirickettsiaceae; Thiomicrorhabdus			PRJDB8866	GCA_021654855.1	2.53944	42.7	chromosome:NZ_AP024202.1/AP024202.1
Thiomicrorhabdus indica	13-15A	Thiotrichales; Piscirickettsiaceae; Thiomicrorhabdus			PRJNA495865	GCA_004293625.1	2.82988	41.6	chromosome:NZ_CP033040.1/CP033040.1
Thiomicrorhabdus lithotrophica	XGS-01	Thiotrichales; Piscirickettsiaceae; Thiomicrorhabdus			PRJNA843889	GCA_029201445.1	2.5162	39.2	chromosome:NZ_CP102381.1/CP102381.1
Thiomicrorhabdus sediminis	G1	Thiotrichales; Piscirickettsiaceae; Thiomicrorhabdus			PRJNA543677	GCA_005885815.1	2.37349	45.2	chromosome:NZ_CP040602.1/CP040602.1
Thiomicrorhabdus xiamenensis	G2	Thiotrichales; Piscirickettsiaceae; Thiomicrorhabdus			PRJNA635018	GCA_013282625.1	2.59495	48.4	chromosome:NZ_CP054020.1/CP054020.1
Thiomicrospira microaerophila	BDL05	Thiotrichales; Piscirickettsiaceae; Thiomicrospira			PRJNA703753	GCA_023278225.1	2.44329	44.7	chromosome:NZ_CP070959.1/CP070959.1
Thiomicrospira aerophila AL3	AL3	Thiotrichales; Piscirickettsiaceae; Thiomicrospira; Thiomicrospira aerophila			PRJNA52553	GCA_000227665.3	2.15836	45.9	chromosome:NZ_CP007030.1/CP007030.1
Thiomicrospira cyclica ALM1	ALM1	Thiotrichales; Piscirickettsiaceae; Thiomicrospira; Thiomicrospira cyclica			PRJNA52629	GCA_000214825.1	1.93246	47	chromosome:NC_015581.1/CP002776.1
Thiomicrospira sp. S5	S5	Thiotrichales; Piscirickettsiaceae; Thiomicrospira; unclassified Thiomicrospira			PRJNA312247	GCA_003991075.1	2.77047	50.5	chromosome:NZ_CP014470.1/CP014470.1
Thiosulfatimonas sediminis	aks77	Thiotrichales; Piscirickettsiaceae; Thiosulfatimonas			PRJDB8866	GCA_011398355.1	2.72283	45.5	chromosome:NZ_AP021889.1/AP021889.1
Thiosulfativibrio zosterae	AkT22	Thiotrichales; Piscirickettsiaceae; Thiosulfativibrio			PRJDB8866	GCA_011398155.1	2.64543	43.2	chromosome:NZ_AP021888.1/AP021888.1
Beggiatoa leptomitoformis	D-401	Thiotrichales; Thiotrichaceae; Beggiatoa			PRJNA358423	GCA_002849755.2	4.26635	40.5	chromosome:NZ_CP018889.2/CP018889.2
Thioploca ingrica		Thiotrichales; Thiotrichaceae; Thioploca			PRJDB3057	GCA_000828835.1	4.81001	41.2	chromosome:AP014633.1
Thiothrix lacustris	MK1	Thiotrichales; Thiotrichaceae; Thiothrix			PRJNA719636	GCA_030931035.1	3.64764	51.175	chromosome:CP133218.1; plasmid pThlacMK1_1:CP133219.1; plasmid pThlacMK1_2:CP133220.1
Thiothrix litoralis	AS	Thiotrichales; Thiotrichaceae; Thiothrix			PRJNA719636	GCA_017901135.1	4.28484	52.8	chromosome:NZ_CP072801.1/CP072801.1
Thiothrix subterranea	DNT52	Thiotrichales; Thiotrichaceae; Thiothrix			PRJNA719636	GCA_030930995.1	4.40736	51.4306	chromosome:CP133217.1; plasmid pThsubDNT52_1:CP133216.1
Thiothrix unzii	A1	Thiotrichales; Thiotrichaceae; Thiothrix			PRJNA71963	GCA_017901175.1	3.72439	50.7102	chromosome:NZ_CP072793.1/CP072793.1; plasmid pTunz1:NZ_CP072796.1/CP072796.1; plasmid pTunz2:NZ_CP072795.1/CP072795.1; plasmid pTunz3:NZ_CP072792.1/CP072792.1; plasmid pTunz4:NZ_CP072799.1/CP072799.1; plasmid pTunz5:NZ_CP072797.1/CP072797.1; plasmid pTunz6:NZ_CP072798.1/CP072798.1; plasmid pTunz7:NZ_CP072794.1/CP072794.1
Thiothrix winogradskyi	CT3	Thiotrichales; Thiotrichaceae; Thiothrix			PRJNA719636	GCA_021650935.1	4.38045	51.394	chromosome:NZ_CP091244.1/CP091244.1; plasmid pThCT3_1:NZ_CP091245.1/CP091245.1; plasmid pThCT3_2:NZ_CP091246.1/CP091246.1
Abyssogena phaseoliformis symbiont OG214	OG214	unclassified Gammaproteobacteria; Abyssogena phaseoliformis symbiont			PRJDB550	GCA_016592595.1	1.54218	37	chromosome:NZ_AP012977.1/AP012977.1
Isorropodon fossajaponicum endosymbiont JTNG4	JTNG4	unclassified Gammaproteobacteria; Isorropodon fossajaponicum symbiont			PRJDB551	GCA_016592615.1	1.448	37.2	chromosome:NZ_AP013043.1/AP013043.1
Aliivibrio wodanis		Vibrionales; Vibrionaceae; Aliivibrio			PRJEB6963	GCA_000953695.1	4.63513	38.4801	chromosome 1:LN554846.1; chromosome 2:LN554847.1; plasmid pAWOD19:LN554851.1; plasmid pAWOD72:LN554850.1; plasmid pAWOD150:LN554849.1; plasmid pAWOD920:LN554848.1
Aliivibrio fischeri ATCC 7744 = JCM 18803 = DSM 507	DSM 507	Vibrionales; Vibrionaceae; Aliivibrio; Aliivibrio fischeri			PRJNA803043	GCA_023983475.1	4.50321	38.2875	chromosome I:NZ_CP092712.1/CP092712.1; chromosome II:NZ_CP092713.1/CP092713.1
Aliivibrio salmonicida LFI1238	LFI1238	Vibrionales; Vibrionaceae; Aliivibrio; Aliivibrio salmonicida			PRJEA30703	GCA_000196495.1	4.65566	38.9398	chromosome 1:NC_011312.1/FM178379.1; chromosome 2:NC_011313.1/FM178380.1; plasmid pVSAL43:NC_011316.1/FM178384.1; plasmid pVSAL54:NC_011315.1/FM178383.1; plasmid pVSAL320:NC_011314.1/FM178382.1; plasmid pVSAL840:NC_011311.1/FM178381.1
Grimontia hollisae	2013V-1029	Vibrionales; Vibrionaceae; Grimontia			PRJNA266293	GCA_009665295.1	4.13027	49.5092	chromosome 1:NZ_CP035690.1/CP035690.1; chromosome 2:NZ_CP035691.1/CP035691.1
Grimontia kaedaensis	020920N	Vibrionales; Vibrionaceae; Grimontia			PRJNA757174	GCA_023746615.1	5.51922	48.2864	chromosome I:NZ_CP082275.1/CP082275.1; chromosome II:NZ_CP082276.1/CP082276.1; plasmid unnamed2:NZ_CP082277.1/CP082277.1
Grimontia sp. NTOU-MAR1	NTOU-MAR1	Vibrionales; Vibrionaceae; Grimontia; unclassified Grimontia			PRJNA1063022	GCA_035758505.1	5.58899	48.0722	chromosome I:CP142108.1; chromosome II:CP142109.1; plasmid unnamed:CP142107.1
Paraphotobacterium marinum	NSCS20N07D	Vibrionales; Vibrionaceae; Paraphotobacterium			PRJNA393364	GCA_002216855.1	2.59399	31.2493	chromosome large:NZ_CP022355.1/CP022355.1; chromosome small:NZ_CP022356.1/CP022356.1; plasmid p1:NZ_CP022357.1/CP022357.1
Photobacterium ganghwense	C2.2	Vibrionales; Vibrionaceae; Photobacterium			PRJNA548038	GCA_017329545.1	5.74442	50.3078	chromosome 1:NZ_CP071325.1/CP071325.1; chromosome 2:NZ_CP071326.1/CP071326.1; plasmid pPGC22:NZ_CP071327.1/CP071327.1
Photobacterium sanguinicancri	CECT 7579	Vibrionales; Vibrionaceae; Photobacterium		lcl|NZ_AP024850.1_prot_WP_261856967.1_1749	PRJDB11924	GCA_024346675.1	5.54748	43.5338	chromosome 1:NZ_AP024850.1/AP024850.1; chromosome 2:NZ_AP024851.1/AP024851.1
Photobacterium swingsii	CECT 7576	Vibrionales; Vibrionaceae; Photobacterium		lcl|NZ_AP024852.1_prot_WP_048898419.1_1751	PRJDB11924	GCA_024346715.1	5.65008	43.8137	chromosome 1:NZ_AP024852.1/AP024852.1; chromosome 2:NZ_AP024853.1/AP024853.1
Photobacterium toruni	WD2103	Vibrionales; Vibrionaceae; Photobacterium			PRJNA858486	GCA_024494545.1	4.64759	38.7407	chromosome 1:NZ_CP101694.1/CP101694.1; chromosome 2:NZ_CP101695.1/CP101695.1; plasmid unnamed1:NZ_CP101696.1/CP101696.1; plasmid unnamed2:NZ_CP101697.1/CP101697.1; plasmid unnamed3:NZ_CP101698.1/CP101698.1; plasmid unnamed4:NZ_CP101699.1/CP101699.1
Photobacterium damselae subsp. damselae	KC-Na-NB1	Vibrionales; Vibrionaceae; Photobacterium; Photobacterium damselae			PRJNA516752	GCA_004135105.1	4.52255	40.8932	chromosome 1:NZ_CP035457.1/CP035457.1; chromosome 2:NZ_CP035458.1/CP035458.1; plasmid pFPPDNB1-1:NZ_CP035459.1/CP035459.1; plasmid pFPPDNB1-2:NZ_CP035460.1/CP035460.1; plasmid pFPPDNB1-3:NZ_CP035461.1/CP035461.1; plasmid pFPPDNB1-4:NZ_CP035462.1/CP035462.1; plasmid pFPPDNB1-5:NZ_CP035463.1/CP035463.1
Photobacterium gaetbulicola Gung47	Gung47	Vibrionales; Vibrionaceae; Photobacterium; Photobacterium gaetbulicola			PRJNA189839	GCA_000940995.1	5.90941	49.7275	chromosome 1:NZ_CP005973.1/CP005973.1; chromosome 2:NZ_CP005974.1/CP005974.1
Photobacterium profundum SS9	SS9	Vibrionales; Vibrionaceae; Photobacterium; Photobacterium profundum			PRJNA13128	GCA_000196255.1	6.40328	41.7454	chromosome 1:NC_006370.1/CR354531.1; chromosome 2:NC_006371.1/CR354532.1; plasmid pPBPR1:NC_005871.1/CR377818.1
Photobacterium sp. TLY01	TLY01	Vibrionales; Vibrionaceae; Photobacterium; unclassified Photobacterium	lcl|NZ_CP090364.1_prot_WP_052729968.1_1365	lcl|NZ_CP090364.1_prot_WP_234204562.1_1363	PRJNA779266	GCA_021432065.1	4.71512	50.9573	chromosome 1:NZ_CP090364.1/CP090364.1; chromosome 2:NZ_CP090365.1/CP090365.1
Salinivibrio costicola	M318	Vibrionales; Vibrionaceae; Salinivibrio			PRJNA612975	GCA_011765565.1	3.60594	49.8766	chromosome 1:NZ_CP050266.1/CP050266.1; chromosome 2:NZ_CP050267.1/CP050267.1; plasmid pM138.1:NZ_CP050268.1/CP050268.1; plasmid pM138.2:NZ_CP050269.1/CP050269.1
Salinivibrio kushneri	TGB4	Vibrionales; Vibrionaceae; Salinivibrio			PRJNA882592	GCA_027286385.1	3.30981	50.664	chromosome:NZ_CP114586.1/CP114586.1; plasmid unnamed:NZ_CP114587.1/CP114587.1
Salinivibrio proteolyticus	TGB10	Vibrionales; Vibrionaceae; Salinivibrio			PRJNA882206	GCA_027286365.1	3.75315	49.677	chromosome:NZ_CP114584.1/CP114584.1; plasmid unnamed:NZ_CP114585.1/CP114585.1
Salinivibrio sp. YCSC6	YCSC6	Vibrionales; Vibrionaceae; Salinivibrio; unclassified Salinivibrio			PRJNA532840	GCA_004916735.1	3.69591	49.7587	chromosome I:NZ_CP039516.1/CP039516.1; chromosome II:NZ_CP039517.1/CP039517.1
Thaumasiovibrio subtropicus	C4V358	Vibrionales; Vibrionaceae; Thaumasiovibrio	lcl|NZ_AP023055.1_prot_WP_087016778.1_1320		PRJDB5109	GCA_019703835.1	5.55772	47.1812	chromosome 1:NZ_AP023054.1/AP023054.1; chromosome 2:NZ_AP023055.1/AP023055.1; plasmid pC4V358:NZ_AP023056.1/AP023056.1
Vibrio aerogenes	LMG 19650	Vibrionales; Vibrionaceae; Vibrio			PRJDB11924	GCA_024346755.1	5.36802	45.7346	chromosome 1:NZ_AP024861.1/AP024861.1; chromosome 2:NZ_AP024862.1/AP024862.1; plasmid pLMG19650:NZ_AP024863.1/AP024863.1
Vibrio alfacsensis	04Ya108	Vibrionales; Vibrionaceae; Vibrio			PRJDB8503	GCA_019670485.1	5.26302	44.0269	chromosome 1:NZ_AP024165.1/AP024165.1; chromosome 2:NZ_AP024166.1/AP024166.1; plasmid pSEA1:NZ_AP024167.1/AP024167.1; plasmid pYa108:NZ_AP024168.1/AP024168.1
Vibrio algicola	SM1977	Vibrionales; Vibrionaceae; Vibrio			PRJNA579497	GCA_009601765.2	3.51218	42.3283	chromosome 1:NZ_CP045699.1/CP045699.1; chromosome 2:NZ_CP045700.1/CP045700.1; plasmid unnamed1:NZ_CP058324.1/CP058324.1
Vibrio anguillarum	VIB43	Vibrionales; Vibrionaceae; Vibrio			PRJNA390882	GCA_002287545.1	4.40787	44.5424	chromosome 1:NZ_CP023054.1/CP023054.1; chromosome 2:NZ_CP023055.1/CP023055.1; plasmid p15:NZ_CP023056.1/CP023056.1
Vibrio aphrogenes	CA-1004	Vibrionales; Vibrionaceae; Vibrio			PRJDB5783	GCA_002157735.2	3.37514	42.1435	chromosome 1:NZ_AP018689.1/AP018689.1; chromosome 2:NZ_AP018690.1/AP018690.1
Vibrio aquimaris	THAF100	Vibrionales; Vibrionaceae; Vibrio			PRJNA547984	GCA_009363415.1	4.50101	42.6923	chromosome:NZ_CP045350.1/CP045350.1; plasmid pTHAF100_a:NZ_CP045351.1/CP045351.1; plasmid pTHAF100_b:NZ_CP045352.1/CP045352.1; plasmid pTHAF100_c:NZ_CP045353.1/CP045353.1
Vibrio artabrorum	CECT 7226	Vibrionales; Vibrionaceae; Vibrio			PRJDB12639	GCA_024347295.1	4.44333	44.1289	chromosome 1:NZ_AP025458.1/AP025458.1; chromosome 2:NZ_AP025459.1/AP025459.1
Vibrio astriarenae	HN897	Vibrionales; Vibrionaceae; Vibrio			PRJNA599044	GCA_010587385.1	4.79933	45.6452	chromosome 1:NZ_CP047475.1/CP047475.1; chromosome 2:NZ_CP047476.1/CP047476.1
Vibrio atlanticus	LGP32	Vibrionales; Vibrionaceae; Vibrio			PRJEA32815	GCA_000091465.1	4.97482	43.8653	chromosome 1:NC_011753.2/FM954972.2; chromosome 2:NC_011744.2/FM954973.2
Vibrio bathopelagicus	Sal10	Vibrionales; Vibrionaceae; Vibrio			PRJNA666987	GCA_014879975.1	5.66821	44.0931	chromosome I:NZ_CP062500.1/CP062500.1; chromosome II:NZ_CP062501.1/CP062501.1
Vibrio breoganii	CAIM 1829	Vibrionales; Vibrionaceae; Vibrio			PRJDB11924	GCA_024346795.1	4.23668	45.0739	chromosome 1:NZ_AP024864.1/AP024864.1; chromosome 2:NZ_AP024865.1/AP024865.1
Vibrio casei	DSM 22364	Vibrionales; Vibrionaceae; Vibrio			PRJDB5783	GCA_002218025.2	4.14077	40.7376	chromosome 1:NZ_AP018680.1/AP018680.1; chromosome 2:NZ_AP018681.1/AP018683.1; plasmid 1:NZ_AP018682.1/AP018680.1; plasmid 2:NZ_AP018683.1/AP018681.1; plasmid 3:NZ_AP018684.1/AP018684.1
Vibrio celticus	CECT 7224	Vibrionales; Vibrionaceae; Vibrio			PRJDB12639	GCA_024347335.1	5.63697	44.4569	chromosome 1:NZ_AP025463.1/AP025463.1; chromosome 2:NZ_AP025464.1/AP025464.1
Vibrio chagasii	LMG 21353	Vibrionales; Vibrionaceae; Vibrio			PRJDB12639	GCA_024347355.1	5.5698	44.2185	chromosome 1:NZ_AP025465.1/AP025465.1; chromosome 2:NZ_AP025466.1/AP025466.1; plasmid p1:NZ_AP025467.1/AP025467.1; plasmid p2:NZ_AP025468.1/AP025468.1; plasmid p3:NZ_AP025469.1/AP025469.1
Vibrio cholerae	SP7G	Vibrionales; Vibrionaceae; Vibrio			PRJNA633476	GCA_013357765.1	4.08509	47.5531	chromosome 1:NZ_CP053808.1/CP053808.1; chromosome 2:NZ_CP053809.1/CP053809.1
Vibrio cidicii	2756-81	Vibrionales; Vibrionaceae; Vibrio			PRJNA266293	GCA_009763805.1	4.75022	47.811	chromosome 1:NZ_CP046804.1/CP046804.1; chromosome 2:NZ_CP046803.1/CP046803.1
Vibrio cincinnatiensis	F8054	Vibrionales; Vibrionaceae; Vibrio	lcl|NZ_CP046848.1_prot_WP_229601077.1_166	lcl|NZ_CP046848.1_prot_WP_154114732.1_168	PRJNA266293	GCA_009763885.1	3.80262	43.7376	chromosome 1:NZ_CP046848.1/CP046848.1; chromosome 2:NZ_CP046849.1/CP046849.1
Vibrio coralliirubri	DSM 27495	Vibrionales; Vibrionaceae; Vibrio			PRJDB12639	GCA_024347375.1	5.74278	44.5282	chromosome 1:NZ_AP025470.1/AP025470.1; chromosome 2:NZ_AP025471.1/AP025471.1
Vibrio cortegadensis	CECT 7227	Vibrionales; Vibrionaceae; Vibrio			PRJDB12639	GCA_024347395.1	4.66857	42.4481	chromosome 1:NZ_AP025472.1/AP025472.1; chromosome 2:NZ_AP025473.1/AP025473.1; plasmid p1:NZ_AP025474.1/AP025474.1; plasmid p2:NZ_AP025475.1/AP025475.1
Vibrio crassostreae	ED395	Vibrionales; Vibrionaceae; Vibrio			PRJNA669220	GCA_023221655.1	5.67405	44.5357	chromosome 1:NZ_CP064170.1/CP064170.1; chromosome 2:NZ_CP064171.1/CP064171.1
Vibrio cyclitrophicus	ED008	Vibrionales; Vibrionaceae; Vibrio			PRJNA669220	GCA_023205975.1	5.29749	44.2299	chromosome 1:NZ_CP064172.1/CP064172.1; chromosome 2:NZ_CP064173.1/CP064173.1
Vibrio echinoideorum	DSM 107264	Vibrionales; Vibrionaceae; Vibrio			PRJDB12639	GCA_024347455.1	5.73812	43.684	chromosome 1:NZ_AP025483.1/AP025483.1; chromosome 2:NZ_AP025484.1/AP025484.1; plasmid p1:NZ_AP025485.1/AP025485.1; plasmid p2:NZ_AP025486.1/AP025486.1
Vibrio fluvialis	F8658	Vibrionales; Vibrionaceae; Vibrio			PRJNA266293	GCA_009764195.1	4.96439	49.8538	chromosome 1:NZ_CP046855.1/CP046855.1; chromosome 2:NZ_CP046856.1/CP046856.1; plasmid unnamed1:NZ_CP046854.1/CP046854.1
Vibrio fortis	LMG 21557	Vibrionales; Vibrionaceae; Vibrio			PRJDB12639	GCA_024347475.1	5.28164	44.7181	chromosome 1:NZ_AP025487.1/AP025487.1; chromosome 2:NZ_AP025488.1/AP025488.1; plasmid pLMG21557:NZ_AP025489.1/AP025489.1
Vibrio furnissii	2419-04	Vibrionales; Vibrionaceae; Vibrio			PRJNA266293	GCA_009665335.1	5.00053	50.6797	chromosome 1:NZ_CP035696.1/CP035696.1; chromosome 2:NZ_CP035694.1/CP035694.1; plasmid unnamed1:NZ_CP035695.1/CP035695.1
Vibrio gallaecicus	CECT 7244	Vibrionales; Vibrionaceae; Vibrio	lcl|NZ_AP025490.1_prot_WP_137375056.1_2550		PRJDB12639	GCA_024347495.1	5.12666	41.4423	chromosome 1:NZ_AP025490.1/AP025490.1; chromosome 2:NZ_AP025491.1/AP025491.1
Vibrio gallicus	CIP 107863	Vibrionales; Vibrionaceae; Vibrio			PRJDB11924	GCA_024346875.1	3.51816	43.7593	chromosome 1:NZ_AP024871.1/AP024871.1; chromosome 2:NZ_AP024872.1/AP024872.1
Vibrio gazogenes	PB1	Vibrionales; Vibrionaceae; Vibrio	lcl|NZ_CP092587.1_prot_WP_072962105.1_706	lcl|NZ_CP092587.1_prot_WP_072962100.1_704	PRJNA808157	GCA_023920225.1	4.71248	45.2492	chromosome 1:NZ_CP092587.1/CP092587.1; chromosome 2:NZ_CP092588.1/CP092588.1
Vibrio gigantis	ACE001	Vibrionales; Vibrionaceae; Vibrio			PRJNA807487	GCA_022371215.1	5.33368	44.2762	chromosome 1:NZ_CP092384.1/CP092384.1; chromosome 2:NZ_CP092385.1/CP092385.1; plasmid unnamed:NZ_CP092386.1/CP092386.1
Vibrio hyugaensis	090810a	Vibrionales; Vibrionaceae; Vibrio			PRJNA429390	GCA_002906655.1	5.61208	44.9888	chromosome 1:NZ_CP025794.1/CP025794.1; chromosome 2:NZ_CP025795.1/CP025795.1
Vibrio ishigakensis	C1	Vibrionales; Vibrionaceae; Vibrio			PRJDB11924	GCA_024347675.1	4.786	46.2446	chromosome 1:NZ_AP024881.1/AP024881.1; chromosome 2:NZ_AP024882.1/AP024882.1
Vibrio japonicus	JCM 31412	Vibrionales; Vibrionaceae; Vibrio			PRJNA862624	GCA_024582835.1	4.23544	45.0326	chromosome 1:NZ_CP102096.1/CP102096.1; chromosome 2:NZ_CP102097.1/CP102097.1; plasmid p1:NZ_CP102098.1/CP102098.1
Vibrio kanaloae	R17	Vibrionales; Vibrionaceae; Vibrio			PRJNA356504	GCA_001995825.2	4.6687	43.9708	chromosome 1:NZ_CP065150.1/CP065150.1; chromosome 2:NZ_CP065151.1/CP065151.1
Vibrio lentus	LMG 21034	Vibrionales; Vibrionaceae; Vibrio			PRJDB12639	GCA_024347555.1	5.90083	44.0277	chromosome 1:NZ_AP025499.1/AP025499.1; chromosome 2:NZ_AP025500.1/AP025500.1; plasmid p1:NZ_AP025501.1/AP025501.1; plasmid p2:NZ_AP025502.1/AP025502.1
Vibrio mangrovi	CECT 7927	Vibrionales; Vibrionaceae; Vibrio			PRJDB11924	GCA_024346955.1	5.00714	45.6468	chromosome 1:NZ_AP024883.1/AP024883.1; chromosome 2:NZ_AP024884.1/AP024884.1
Vibrio maritimus	BH16	Vibrionales; Vibrionaceae; Vibrio			PRJNA793075	GCA_021441885.1	5.93573	45.9579	chromosome 1:NZ_CP090438.1/CP090438.1; chromosome 2:NZ_CP090439.1/CP090439.1; plasmid unnamed:NZ_CP090440.1/CP090440.1
Vibrio mediterranei	QT6D1	Vibrionales; Vibrionaceae; Vibrio			PRJNA355548	GCA_002214345.1	5.81218	44.1937	chromosome 1:NZ_CP018308.1/CP018308.1; chromosome 2:NZ_CP018309.1/CP018309.1; plasmid unnamed:NZ_CP018310.1/CP018310.1
Vibrio metoecus	ZF102	Vibrionales; Vibrionaceae; Vibrio			PRJNA991495	GCA_030580635.1	4.05879	46.9094	chromosome 1:CP129421.1; chromosome 2:CP129422.1; plasmid pZF001:CP129423.1; plasmid pZF002:CP129424.1
Vibrio metschnikovii	07-2421	Vibrionales; Vibrionaceae; Vibrio			PRJNA266293	GCA_009763925.1	3.75208	44.0928	chromosome 1:NZ_CP046822.1/CP046822.1; chromosome 2:NZ_CP046821.1/CP046821.1
Vibrio mimicus	FDAARGOS_112	Vibrionales; Vibrionaceae; Vibrio			PRJNA231221	GCA_001558475.2	4.4387	46.3875	chromosome 1:NZ_CP014042.2/CP014042.2; chromosome 2:NZ_CP014043.2/CP014043.2
Vibrio navarrensis	20-VB00237	Vibrionales; Vibrionaceae; Vibrio	lcl|CP065218.1_prot_QPL55985.1_145	lcl|CP065218.1_prot_QPL55984.1_143	PRJNA680459	GCA_015767675.1	5.10981	47.9251	chromosome 1:CP065217.1; chromosome 2:CP065218.1; plasmid pVN20-VB00237:CP065219.1
Vibrio neonatus	JCM 21521	Vibrionales; Vibrionaceae; Vibrio			PRJDB11924	GCA_024346975.1	3.84064	43.186	chromosome 1:NZ_AP024885.1/AP024885.1; chromosome 2:NZ_AP024886.1/AP024886.1
Vibrio neptunius	KCTC 12702	Vibrionales; Vibrionaceae; Vibrio			PRJNA745009	GCA_019339365.1	5.36393	45.2667	chromosome 1:NZ_CP079859.1/CP079859.1; chromosome 2:NZ_CP079860.1/CP079860.1
Vibrio nigripulchritudo	TUMSAT-TG-2018	Vibrionales; Vibrionaceae; Vibrio			PRJDB10525	GCA_015097735.1	6.8371	45.6396	chromosome 1:NZ_AP024087.1/AP024087.1; chromosome 2:NZ_AP024088.1/AP024088.1; plasmid pVNTG1:NZ_AP024089.1/AP024089.1; plasmid pVNTG2:NZ_AP024090.1/AP024090.1; plasmid pVNTG3:NZ_AP024091.1/AP024091.1; plasmid pVNTG4:NZ_AP024092.1/AP024092.1
Vibrio ostreae	OG9-811	Vibrionales; Vibrionaceae; Vibrio			PRJNA734724	GCA_019226825.1	4.80768	50.1653	chromosome 1:NZ_CP076643.1/CP076643.1; chromosome 2:NZ_CP076642.1/CP076642.1
Vibrio palustris	CECT 9027	Vibrionales; Vibrionaceae; Vibrio			PRJDB11924	GCA_024346995.1	3.73684	43.4551	chromosome 1:NZ_AP024887.1/AP024887.1; chromosome 2:NZ_AP024888.1/AP024888.1
Vibrio panuliri	JCM 19500	Vibrionales; Vibrionaceae; Vibrio			PRJDB8189	GCA_009938205.1	4.85594	45.1304	chromosome 1:NZ_AP019654.1/AP019654.1; chromosome 2:NZ_AP019655.1/AP019655.1; plasmid pVPan1:NZ_AP019656.1/AP019656.1
Vibrio paracholerae	NCTC 30	Vibrionales; Vibrionaceae; Vibrio	lcl|NZ_LS997867.1_prot_WP_119090953.1_768	lcl|NZ_LS997867.1_prot_WP_119090954.1_770	PRJEB28387	GCA_900538065.1	3.95236	47.2395	chromosome 1:NZ_LS997867.1/LS997867.1; chromosome 2:NZ_LS997868.1/LS997868.1
Vibrio pelagius	ATCC 25916	Vibrionales; Vibrionaceae; Vibrio			PRJDB12639	GCA_024347575.1	4.96397	44.7896	chromosome 1:NZ_AP025503.1/AP025503.1; chromosome 2:NZ_AP025504.1/AP025504.1; plasmid pATCC25916:NZ_AP025505.1/AP025505.1
Vibrio penaeicida	IFO 15642	Vibrionales; Vibrionaceae; Vibrio			PRJDB11598	GCA_019977795.1	6.81647	43.7912	chromosome 1:NZ_AP025149.1/AP025149.1; chromosome 2:NZ_AP025150.1/AP025150.1; plasmid pIFO15642:NZ_AP025151.1/AP025151.1
Vibrio plantisponsor	CECT 7581	Vibrionales; Vibrionaceae; Vibrio			PRJDB11924	GCA_024347035.1	4.50925	43.8658	chromosome 1:NZ_AP024893.1/AP024893.1; chromosome 2:NZ_AP024894.1/AP024894.1
Vibrio pomeroyi	LMG 20537	Vibrionales; Vibrionaceae; Vibrio			PRJDB12639	GCA_024347595.1	5.65958	44.6285	chromosome 1:NZ_AP025506.1/AP025506.1; chromosome 2:NZ_AP025507.1/AP025507.1
Vibrio ponticus	DSM 16217	Vibrionales; Vibrionaceae; Vibrio			PRJDB8189	GCA_009938225.1	4.79693	44.7943	chromosome 1:NZ_AP019657.1/AP019657.1; chromosome 2:NZ_AP019658.1/AP019658.1; plasmid pVPon1:NZ_AP019659.1/AP019659.1
Vibrio qinghaiensis	Q67	Vibrionales; Vibrionaceae; Vibrio			PRJNA388537	GCA_002257545.1	4.01771	44.5011	chromosome 1:NZ_CP022741.1/CP022741.1; chromosome 2:NZ_CP022742.1/CP022742.1
Vibrio rarus	LMG 23674	Vibrionales; Vibrionaceae; Vibrio			PRJDB11924	GCA_024347075.1	3.87719	42.9644	chromosome 1:NZ_AP024900.1/AP024900.1; chromosome 2:NZ_AP024901.1/AP024901.1; plasmid pLMG23674:NZ_AP024902.1/AP024902.1
Vibrio rhizosphaerae	LMG 23790	Vibrionales; Vibrionaceae; Vibrio	lcl|NZ_AP024903.1_prot_WP_245609130.1_742	lcl|NZ_AP024903.1_prot_WP_038182421.1_740	PRJDB11924	GCA_024347095.1	4.5574	46.4078	chromosome 1:NZ_AP024903.1/AP024903.1; chromosome 2:NZ_AP024904.1/AP024904.1
Vibrio ruber	LMG 23124	Vibrionales; Vibrionaceae; Vibrio	lcl|NZ_AP024905.1_prot_WP_077336556.1_2274	lcl|NZ_AP024905.1_prot_WP_077336555.1_2276	PRJDB11924	GCA_024347115.1	4.68743	45.7923	chromosome 1:NZ_AP024905.1/AP024905.1; chromosome 2:NZ_AP024906.1/AP024906.1
Vibrio rumoiensis	FERM P-14531	Vibrionales; Vibrionaceae; Vibrio	lcl|NZ_AP018685.1_prot_WP_089139465.1_1832	lcl|NZ_AP018685.1_prot_WP_089139464.1_1834	PRJDB5783	GCA_002218045.2	4.20715	42.344	chromosome 1:NZ_AP018685.1/AP018685.1; chromosome 2:NZ_AP018686.1/AP018688.1; plasmid 1:NZ_AP018687.1/AP018685.1; plasmid 2:NZ_AP018688.1/AP018686.1
Vibrio scophthalmi	VS-12	Vibrionales; Vibrionaceae; Vibrio			PRJNA325204	GCA_001685465.1	4.92608	44.6162	chromosome 1:NZ_CP016307.1/CP016307.1; chromosome 2:NZ_CP016308.1/CP016308.1; plasmid pVS14:NZ_CP016311.1/CP016311.1; plasmid pVS53:NZ_CP016310.1/CP016310.1; plasmid pVS127:NZ_CP016309.1/CP016309.1
Vibrio spartinae	3.6	Vibrionales; Vibrionaceae; Vibrio	lcl|NZ_CP046268.1_prot_WP_228448978.1_749	lcl|NZ_CP046268.1_prot_WP_182288236.1_747	PRJNA588512	GCA_014083925.1	5.01001	45.5334	chromosome 1:NZ_CP046268.1/CP046268.1; chromosome 2:NZ_CP046269.1/CP046269.1
Vibrio splendidus	ED144	Vibrionales; Vibrionaceae; Vibrio			PRJNA669220	GCA_025264605.1	5.34354	44.1306	chromosome 1:NZ_CP063682.1/CP063682.1; chromosome 2:NZ_CP063683.1/CP063683.1
Vibrio syngnathi	K08M4	Vibrionales; Vibrionaceae; Vibrio			PRJNA345286	GCA_002119525.1	4.88629	44.07	chromosome 1:NZ_CP017916.1/CP017916.1; chromosome 2:NZ_CP017917.1/CP017917.1
Vibrio taketomensis	C4III291	Vibrionales; Vibrionaceae; Vibrio			PRJDB8189	GCA_009938185.1	4.36001	44.3179	chromosome 1:NZ_AP019651.1/AP019651.1; chromosome 2:NZ_AP019652.1/AP019652.1; plasmid pVtak1:NZ_AP019653.1/AP019653.1
Vibrio tarriae	2521-89	Vibrionales; Vibrionaceae; Vibrio			PRJNA391152	GCA_002216685.1	4.12386	47.2122	chromosome 1:NZ_CP022353.1/CP022353.1; chromosome 2:NZ_CP022352.1/CP022352.1
Vibrio tasmaniensis	LMG 20012	Vibrionales; Vibrionaceae; Vibrio			PRJDB12639	GCA_024347635.1	4.99231	44.0735	chromosome 1:NZ_AP025510.1/AP025510.1; chromosome 2:NZ_AP025511.1/AP025511.1; plasmid p1:NZ_AP025512.1/AP025512.1; plasmid p2:NZ_AP025513.1/AP025513.1
Vibrio toranzoniae	CECT 7225	Vibrionales; Vibrionaceae; Vibrio			PRJDB12639	GCA_024347655.1	4.60595	44.0753	chromosome 1:NZ_AP025514.1/AP025514.1; chromosome 2:NZ_AP025515.1/AP025515.1
Vibrio tritonius	AM2	Vibrionales; Vibrionaceae; Vibrio			PRJDB3095	GCA_001547935.1	5.22193	43.9316	chromosome:NZ_AP014636.1/AP014636.1; chromosome 1:NZ_AP014635.1/AP014635.1
Vibrio zhugei	HBUAS61001	Vibrionales; Vibrionaceae; Vibrio			PRJNA496585	GCA_003716875.1	4.00938	45.4276	chromosome 1:NZ_CP033077.1/CP033077.1; chromosome 2:NZ_CP033078.1/CP033078.1
Vibrio ziniensis	ZWAL4003	Vibrionales; Vibrionaceae; Vibrio			PRJNA607666	GCA_011064285.1	4.65056	42.7897	chromosome 1:NZ_CP049331.1/CP049331.1; chromosome 2:NZ_CP049332.1/CP049332.1
Vibrio sp. VB16	VB16	Vibrionales; Vibrionaceae; Vibrio; unclassified Vibrio			PRJNA675649	GCA_015594925.2	5.2101	41.8698	chromosome 1:NZ_CP087590.1/CP087590.1; chromosome 2:NZ_CP087591.1/CP087591.1
Vibrio coralliilyticus OCN008	OCN008	Vibrionales; Vibrionaceae; Vibrio; Vibrio coralliilyticus			PRJNA605822	GCA_011212705.1	5.63469	45.7383	chromosome I:NZ_CP048693.1/CP048693.1; chromosome II:NZ_CP048694.1/CP048694.1; plasmid unnamed1:NZ_CP048695.1/CP048695.1
Vibrio alginolyticus		Vibrionales; Vibrionaceae; Vibrio; Vibrio harveyi group			PRJNA779236		5.21419	44.6669	chromosome 1:CP087876.1; chromosome 2:CP087877.1; plasmid unnamed:CP087878.1
Vibrio alginolyticus	ZJ-T	Vibrionales; Vibrionaceae; Vibrio; Vibrio harveyi group			PRJNA326213	GCA_001679745.1	5.40609	44.6654	chromosome 1:NZ_CP016224.1/CP016224.1; chromosome 2:NZ_CP016225.1/CP016225.1
Vibrio harveyi	1	Vibrionales; Vibrionaceae; Vibrio; Vibrio harveyi group		lcl|NZ_CP080098.1_prot_WP_061065089.1_2474	PRJNA749085	GCA_024971935.1	6.09566	44.8731	chromosome 1:NZ_CP080097.1/CP080097.1; chromosome 2:NZ_CP080098.1/CP080098.1
Vibrio natriegens	CCUG 16374	Vibrionales; Vibrionaceae; Vibrio; Vibrio harveyi group		lcl|NZ_CP016351.1_prot_WP_065296184.1_232	PRJNA327130	GCA_001680085.1	5.50468	44.7657	chromosome 1:NZ_CP016351.1/CP016351.1; chromosome 2:NZ_CP016352.1/CP016352.1
Vibrio owensii	XSBZ03	Vibrionales; Vibrionaceae; Vibrio; Vibrio harveyi group			PRJNA314425	GCA_002021755.1	5.8902	45.7	chromosome 1:NZ_CP019959.1/CP019959.1; chromosome 2:NZ_CP019960.1/CP019960.1
Vibrio parahaemolyticus	FDAARGOS_51	Vibrionales; Vibrionaceae; Vibrio; Vibrio harveyi group			PRJNA231221	GCA_001188185.2	5.14922	45.3	chromosome 1:NZ_CP026041.1/CP026041.1; chromosome 2:NZ_CP026042.1/CP026042.1
Vibrio rotiferianus	B64D1	Vibrionales; Vibrionaceae; Vibrio; Vibrio harveyi group			PRJNA355548	GCA_002214395.1	5.27786	44.8521	chromosome 1:NZ_CP018311.1/CP018311.1; chromosome 2:NZ_CP018312.1/CP018312.1
Vibrio campbellii ATCC BAA-1116	ATCC BAA-1116	Vibrionales; Vibrionaceae; Vibrio; Vibrio harveyi group; Vibrio campbellii			PRJNA210229	GCA_000464435.1	6.03183	45.4642	chromosome I:NC_022269.1/CP006605.1; chromosome II:NC_022270.1/CP006606.1; plasmid unnamed:NC_022271.1/CP006607.1
Vibrio antiquarius	EX25	Vibrionales; Vibrionaceae; Vibrio; Vibrio harveyi group; Vibrio diabolicus subgroup			PRJNA40507	GCA_000024825.1	5.08903	44.9	chromosome 1:NC_013456.1/CP001805.1; chromosome 2:NC_013457.1/CP001806.1
Vibrio diabolicus	FA3	Vibrionales; Vibrionaceae; Vibrio; Vibrio harveyi group; Vibrio diabolicus subgroup			PRJNA558270	GCA_011801455.1	5.10892	44.9363	chromosome 1:NZ_CP042451.1/CP042451.1; chromosome 2:NZ_CP042452.1/CP042452.1
Vibrio jasicida 090810c	090810c	Vibrionales; Vibrionaceae; Vibrio; Vibrio harveyi group; Vibrio jasicida			PRJNA429387	GCA_002887615.1	5.98952	45.1	chromosome 1:NZ_CP025792.1/CP025792.1; chromosome 2:NZ_CP025793.1/CP025793.1
Vibrio europaeus	07/118 T2	Vibrionales; Vibrionaceae; Vibrio; Vibrio oreintalis group			PRJNA677922	GCA_015654285.1	5.5587	45.1242	chromosome 1:NZ_CP064858.1/CP064858.1; chromosome 2:NZ_CP064857.1/CP064857.1; plasmid pVeu-CECT8426:NZ_CP064859.1/CP064859.1
Vibrio sinaloensis	YA2	Vibrionales; Vibrionaceae; Vibrio; Vibrio oreintalis group			PRJNA820373	GCA_023195835.1	4.16721	47.7147	chromosome 1:NZ_CP096199.1/CP096199.1; chromosome 2:NZ_CP096200.1/CP096200.1
Vibrio tubiashii ATCC 19109	19109	Vibrionales; Vibrionaceae; Vibrio; Vibrio oreintalis group; Vibrio tubiashii			PRJNA256164	GCA_000772105.1	5.54034	45.0269	chromosome 1:NZ_CP009354.1/CP009354.1; chromosome 2:NZ_CP009355.1/CP009355.1; plasmid p48:NZ_CP009359.1/CP009359.1; plasmid p57:NZ_CP009358.1/CP009358.1; plasmid p123:NZ_CP009357.1/CP009357.1; plasmid p251:NZ_CP009356.1/CP009356.1
Vibrio porteresiae DSM 19223	MSSRF30	Vibrionales; Vibrionaceae; Vibrio; Vibrio porteresiae			PRJDB11924	GCA_024347055.1	5.50112	44.8341	chromosome 1:NZ_AP024895.1/AP024895.1; chromosome 2:NZ_AP024896.1/AP024896.1
Vibrio tapetis subsp. tapetis	Vibrio tapetis CECT4600	Vibrionales; Vibrionaceae; Vibrio; Vibrio tapetis			PRJEB22962	GCA_900233005.1	5.72587	43.6597	chromosome A:NZ_LT960611.1/LT960611.1; chromosome B:NZ_LT960612.1/LT960612.1; plasmid P:NZ_LT960613.1/LT960613.1
Vibrio vulnificus MO6-24/O	MO6-24/O	Vibrionales; Vibrionaceae; Vibrio; Vibrio vulnificus			PRJNA59881	GCA_000186585.1	5.00777	46.9535	chromosome I:NC_014965.1/CP002469.1; chromosome II:NC_014966.1/CP002470.1
Woeseia oceani	XK5	Woeseiales; Woeseiaceae; Woeseia			PRJNA326567	GCA_001677435.1	4.05989	57.8	chromosome:NZ_CP016268.1/CP016268.1
Aerosticca soli	Dysh456	Xanthomonadales; Rhodanobacteraceae; Aerosticca			PRJDB6914	GCA_003967035.1	2.87497	68.3	chromosome:NZ_AP018560.1/AP018560.1
Ahniella affigens	D13	Xanthomonadales; Rhodanobacteraceae; Ahniella			PRJNA438726	GCA_003015185.1	6.12094	60.4585	chromosome:NZ_CP027860.1/CP027860.1; plasmid unnamed:NZ_CP027861.1/CP027861.1
Dokdonella koreensis DS-123	DS-123	Xanthomonadales; Rhodanobacteraceae; Dokdonella; Dokdonella koreensis			PRJNA191951	GCA_001632775.1	4.44662	70.3	chromosome:NZ_CP015249.1/CP015249.1
Dyella caseinilytica	DHOB09	Xanthomonadales; Rhodanobacteraceae; Dyella			PRJNA669659	GCA_016865235.1	4.8122	59.6	chromosome:NZ_CP064030.1/CP064030.1
Dyella jiangningensis	SBZ3-12	Xanthomonadales; Rhodanobacteraceae; Dyella			PRJNA240144	GCA_000632805.1	5.39699	64.2	chromosome:CP007444.1
Dyella telluris	G9	Xanthomonadales; Rhodanobacteraceae; Dyella			PRJNA657745	GCA_014297575.1	4.99103	64.7	chromosome:NZ_CP060412.1/CP060412.1
Dyella terrae	Ely Copper Mine	Xanthomonadales; Rhodanobacteraceae; Dyella			PRJNA771916	GCA_022394535.1	5.35557	62.5	chromosome:NZ_CP089414.1/CP089414.1
Dyella thiooxydans	ATSB10	Xanthomonadales; Rhodanobacteraceae; Dyella			PRJNA309454	GCA_001641285.1	4.22717	68	chromosome:NZ_CP014841.1/CP014841.1
Dyella japonica A8	A8	Xanthomonadales; Rhodanobacteraceae; Dyella; Dyella japonica			PRJNA254093	GCA_000725385.1	4.83118	65	chromosome:NZ_CP008884.1/CP008884.1
Dyella sp. A6	A6	Xanthomonadales; Rhodanobacteraceae; Dyella; unclassified Dyella			PRJNA1004419	GCA_036320485.1	3.71688	65.1	chromosome:NZ_CP132911.1/CP132911.1
Frateuria edaphi	5GH9-34	Xanthomonadales; Rhodanobacteraceae; Frateuria			PRJNA784319	GCA_021117405.1	3.7694	67.8	chromosome:NZ_CP088251.1/CP088251.1
Frateuria soli	5GH9-11	Xanthomonadales; Rhodanobacteraceae; Frateuria			PRJNA784318	GCA_021117385.1	3.48852	68.7	chromosome:NZ_CP088252.1/CP088252.1
Frateuria aurantia DSM 6220	DSM 6220	Xanthomonadales; Rhodanobacteraceae; Frateuria; Frateuria aurantia			PRJNA64505	GCA_000242255.3	3.60346	63.4	chromosome:NC_017033.1/CP003350.1
Luteibacter aegosomaticola	335	Xanthomonadales; Rhodanobacteraceae; Luteibacter			PRJNA798851	GCA_023078475.1	5.0916	64.8	chromosome:NZ_CP095741.1/CP095741.1
Luteibacter aegosomatis	321	Xanthomonadales; Rhodanobacteraceae; Luteibacter			PRJNA798845	GCA_023078455.1	4.75794	66.3	chromosome:NZ_CP095740.1/CP095740.1
Luteibacter aegosomatissinici	353	Xanthomonadales; Rhodanobacteraceae; Luteibacter			PRJNA798852	GCA_023078495.1	4.99436	64.5	chromosome:NZ_CP095742.1/CP095742.1
Luteibacter anthropi	SM7.4	Xanthomonadales; Rhodanobacteraceae; Luteibacter	lcl|NZ_CP077072.1_prot_WP_166949640.1_2738	lcl|NZ_CP077072.1_prot_WP_166949308.1_2740	PRJNA738930	GCA_023699965.1	4.96166	64.2	chromosome:NZ_CP077072.1/CP077072.1
Luteibacter flocculans	EIF3	Xanthomonadales; Rhodanobacteraceae; Luteibacter	lcl|NZ_CP063231.1_prot_WP_250339650.1_485		PRJNA669578	GCA_023612255.1	4.29925	64.8	chromosome:NZ_CP063231.1/CP063231.1
Luteibacter pinisoli	MAH-14	Xanthomonadales; Rhodanobacteraceae; Luteibacter			PRJNA548583	GCA_006385595.1	4.6107	66.1	chromosome:NZ_CP041046.1/CP041046.1
Luteibacter rhizovicinus DSM 16549	LJ96	Xanthomonadales; Rhodanobacteraceae; Luteibacter; Luteibacter rhizovicinus			PRJNA344944	GCA_001887595.1	4.76549	64.7	chromosome:NZ_CP017480.1/CP017480.1
Rhodanobacter denitrificans	FW104-MT042	Xanthomonadales; Rhodanobacteraceae; Rhodanobacter			PRJNA784714	GCA_021545865.1	4.23679	67.3332	chromosome:NZ_CP088925.1/CP088925.1; plasmid unnamed:NZ_CP088926.1/CP088926.1
Rhodanobacter glycinis	T01E-68	Xanthomonadales; Rhodanobacteraceae; Rhodanobacter			PRJNA415673	GCA_008000795.1	4.17224	64.6	chromosome:NZ_CP042807.1/CP042807.1
Rhodanobacter thiooxydans	FW510-R12	Xanthomonadales; Rhodanobacteraceae; Rhodanobacter			PRJNA784707	GCA_021545845.1	4.20395	67.1066	chromosome:NZ_CP088923.1/CP088923.1; plasmid unnamed:NZ_CP088924.1/CP088924.1
Rhodanobacter sp. FDAARGOS 1247	FDAARGOS_1247	Xanthomonadales; Rhodanobacteraceae; Rhodanobacter; unclassified Rhodanobacter			PRJNA231221	GCA_016889805.1	3.92264	66.6697	chromosome:NZ_CP069535.1/CP069535.1; plasmid unnamed:NZ_CP069536.1/CP069536.1
Rhodanobacteraceae bacterium	bin_002	Xanthomonadales; Rhodanobacteraceae; unclassified Rhodanobacteraceae			PRJNA885859	GCA_030123585.1	3.29191	66.2	chromosome:CP126120.1
Luteimonas chenhongjianii	100111	Xanthomonadales; Xanthomonadaceae; Luteimonas			PRJNA407011	GCA_002327105.1	3.35178	68.3	chromosome:NZ_CP023406.1/CP023406.1
Luteimonas granuli	Gr-4	Xanthomonadales; Xanthomonadaceae; Luteimonas			PRJNA556523	GCA_007795095.1	2.9174	70.5	chromosome:NZ_CP042218.1/CP042218.1
Luteimonas yindakuii	S-1072	Xanthomonadales; Xanthomonadaceae; Luteimonas			PRJNA531597	GCA_004803715.2	3.0403	69.2	chromosome:NZ_CP039383.2/CP039383.2
Luteimonas sp. MC1750	MC1750	Xanthomonadales; Xanthomonadaceae; Luteimonas; unclassified Luteimonas			PRJNA687388	GCA_016615955.1	2.9908	70.5	chromosome:NZ_CP067113.1/CP067113.1
Lysobacter alkalisoli	SJ-36	Xanthomonadales; Xanthomonadaceae; Lysobacter			PRJNA550965	GCA_006547045.1	3.85709	66.6	chromosome:NZ_CP041242.1/CP041242.1
Lysobacter antibioticus	ATCC 29479	Xanthomonadales; Xanthomonadaceae; Lysobacter			PRJNA298404	GCA_001442535.1	5.76518	66.8	chromosome:NZ_CP013141.1/CP013141.1
Lysobacter arenosi	R7	Xanthomonadales; Xanthomonadaceae; Lysobacter			PRJNA627768	GCA_016613475.2	3.94789	66.9	chromosome:NZ_CP071517.1/CP071517.1
Lysobacter auxotrophicus	5-21a	Xanthomonadales; Xanthomonadaceae; Lysobacter			PRJDB14709	GCA_027924565.1	4.15545	67.9	chromosome:NZ_AP027041.1/AP027041.1
Lysobacter avium	H23M41	Xanthomonadales; Xanthomonadaceae; Lysobacter			PRJNA670305	GCA_015209745.1	2.85481	66.6	chromosome:NZ_CP063657.1/CP063657.1
Lysobacter capsici	55	Xanthomonadales; Xanthomonadaceae; Lysobacter			PRJNA271656	GCA_001442785.1	6.39189	66.6	chromosome:NZ_CP011130.1/CP011130.1
Lysobacter caseinilyticus	JCM32879	Xanthomonadales; Xanthomonadaceae; Lysobacter			PRJNA716779	GCA_018406605.1	3.27065	67.9	chromosome:NZ_AP024545.1/AP024545.1
Lysobacter ciconiae	H21R20	Xanthomonadales; Xanthomonadaceae; Lysobacter			PRJNA670304	GCA_015209725.1	2.91429	67.3	chromosome:NZ_CP063656.1/CP063656.1
Lysobacter enzymogenes	YC36	Xanthomonadales; Xanthomonadaceae; Lysobacter			PRJNA543628	GCA_005954665.1	6.13152	69.9	chromosome:NZ_CP040656.1/CP040656.1
Lysobacter gummosus	3.2.11	Xanthomonadales; Xanthomonadaceae; Lysobacter			PRJNA271656	GCA_001442805.1	6.05662	66.5	chromosome:NZ_CP011131.1/CP011131.1
Lysobacter helvus	JCM32364	Xanthomonadales; Xanthomonadaceae; Lysobacter			PRJNA716799	GCA_018406645.1	3.27062	67.9	chromosome:NZ_AP024546.1/AP024546.1
Lysobacter luteus	CECT 30171	Xanthomonadales; Xanthomonadaceae; Lysobacter			PRJEB44040	GCA_907164845.1	2.76859	69.1	chromosome 1:NZ_OU015430.1/OU015430.1
Lysobacter maris	HZ9B	Xanthomonadales; Xanthomonadaceae; Lysobacter			PRJNA445622	GCA_003233695.1	4.01805	69	chromosome:NZ_CP029843.1/CP029843.1
Lysobacter oculi	83-4	Xanthomonadales; Xanthomonadaceae; Lysobacter			PRJNA450319	GCA_003293695.1	2.59282	67.1	chromosome:NZ_CP029556.1/CP029556.1
Lysobacter soli	RCu6	Xanthomonadales; Xanthomonadaceae; Lysobacter			PRJNA799163	GCA_024138695.1	4.10383	67.6	chromosome:NZ_CP091317.1/CP091317.1
Lysobacter solisilvae	R19	Xanthomonadales; Xanthomonadaceae; Lysobacter			PRJNA683729	GCA_016613535.2	3.93329	68.9	chromosome:NZ_CP071518.1/CP071518.1
Lysobacter terrestris	II4	Xanthomonadales; Xanthomonadaceae; Lysobacter			PRJNA657718	GCA_014489475.1	3.1481	68.3	chromosome:NZ_CP060820.1/CP060820.1
Lysobacter yananisis	SNNU513	Xanthomonadales; Xanthomonadaceae; Lysobacter			PRJNA1009987	GCA_031199375.1	6.15563	70	chromosome:CP133568.1
Lysobacter sp. S4-A87	S4-A87	Xanthomonadales; Xanthomonadaceae; Lysobacter; unclassified Lysobacter			PRJNA631893	GCA_022637455.1	3.8885	67.2	chromosome:NZ_CP093341.1/CP093341.1
Pseudolysobacter antarcticus	AQ6-296	Xanthomonadales; Xanthomonadaceae; Pseudolysobacter			PRJNA511354	GCA_004168365.1	4.72898	58.6927	chromosome:NZ_CP035704.1/CP035704.1; plasmid unnamed1:NZ_CP035703.1/CP035703.1
Pseudoxanthomonas daejeonensis	S9-A64R	Xanthomonadales; Xanthomonadaceae; Pseudoxanthomonas			PRJNA631893	GCA_022637495.1	3.52064	69	chromosome:NZ_CP093331.1/CP093331.1
Pseudoxanthomonas mexicana	DMF-5	Xanthomonadales; Xanthomonadaceae; Pseudoxanthomonas			PRJNA921917	GCA_027941875.1	3.93135	67.1	chromosome:NZ_CP116007.1/CP116007.1
Pseudoxanthomonas winnipegensis	ZSY-33	Xanthomonadales; Xanthomonadaceae; Pseudoxanthomonas			PRJNA825291	GCA_030322905.1	4.45085	69.2	chromosome:CP095475.1
Pseudoxanthomonas spadix BD-a59	BD-a59	Xanthomonadales; Xanthomonadaceae; Pseudoxanthomonas; Pseudoxanthomonas spadix			PRJNA67981	GCA_000233915.4	3.45255	67.7	chromosome:NC_016147.2/CP003093.2
Pseudoxanthomonas suwonensis 11-1	11-1	Xanthomonadales; Xanthomonadaceae; Pseudoxanthomonas; Pseudoxanthomonas suwonensis			PRJNA48619	GCA_000185965.1	3.41905	70.2	chromosome:NC_014924.1/CP002446.1
Pseudoxanthomonas sp. F37	F37	Xanthomonadales; Xanthomonadaceae; Pseudoxanthomonas; unclassified Pseudoxanthomonas			PRJNA823530	GCA_022965755.1	3.97165	68.5	chromosome:NZ_CP095187.1/CP095187.1
Stenotrophomonas acidaminiphila	T25-65	Xanthomonadales; Xanthomonadaceae; Stenotrophomonas			PRJNA563296	GCA_014076435.1	3.91566	69	chromosome:NZ_CP043570.1/CP043570.1
Stenotrophomonas geniculata	FLMAT1	Xanthomonadales; Xanthomonadaceae; Stenotrophomonas	lcl|NZ_CP140571.1_prot_WP_020424480.1_3941	lcl|NZ_CP140571.1_prot_WP_313208084.1_3939	PRJNA1014703	GCA_034508895.1	4.48607	66.6	chromosome:NZ_CP140571.1/CP140571.1
Stenotrophomonas indicatrix	DAIF1	Xanthomonadales; Xanthomonadaceae; Stenotrophomonas	lcl|NZ_CP037883.1_prot_WP_059064093.1_1918	lcl|NZ_CP037883.1_prot_WP_134832473.1_1920	PRJNA523699	GCA_004551575.1	4.63938	66.4	chromosome:NZ_CP037883.1/CP037883.1
Stenotrophomonas nitritireducens	2001	Xanthomonadales; Xanthomonadaceae; Stenotrophomonas	lcl|NZ_CP016756.1_prot_WP_082746550.1_3650	lcl|NZ_CP016756.1_prot_WP_065868172.1_3652	PRJNA330867	GCA_001700965.1	4.54173	63.8	chromosome:NZ_CP016756.1/CP016756.1
Stenotrophomonas pavanii	Y	Xanthomonadales; Xanthomonadaceae; Stenotrophomonas	lcl|NZ_AP024684.1_prot_WP_049468695.1_1858	lcl|NZ_AP024684.1_prot_WP_130768134.1_1860	PRJDB6999	GCA_019704495.1	4.61517	67.1	chromosome:NZ_AP024684.1/AP024684.1
Stenotrophomonas rhizophila		Xanthomonadales; Xanthomonadaceae; Stenotrophomonas	lcl|CP146498.1_prot_WWW37357.1_2647	lcl|CP146498.1_prot_WWW34143.1_2649	PRJNA1082356	GCA_037081865.1	4.96417	67	chromosome:CP146498.1
Stenotrophomonas maltophilia	ICU331	Xanthomonadales; Xanthomonadaceae; Stenotrophomonas; Stenotrophomonas maltophilia group	lcl|NZ_CP040440.1_prot_WP_005413196.1_2643	lcl|NZ_CP040440.1_prot_WP_049396118.1_2641	PRJNA543082	GCA_009676605.1	4.99599	66.2	chromosome:NZ_CP040440.1/CP040440.1
Stenotrophomonas sp. DR822	DR822	Xanthomonadales; Xanthomonadaceae; Stenotrophomonas; unclassified Stenotrophomonas	lcl|NZ_CP081826.1_prot_WP_093819639.1_647	lcl|NZ_CP081826.1_prot_WP_222389761.1_645	PRJNA755913	GCA_019793815.1	4.45591	66.4	chromosome:NZ_CP081826.1/CP081826.1
Thermomonas aquatica	SY21	Xanthomonadales; Xanthomonadaceae; Thermomonas			PRJNA471595	GCA_006337105.1	3.006	67.9	chromosome:NZ_CP040871.1/CP040871.1
Thermomonas brevis	KACC 16975	Xanthomonadales; Xanthomonadaceae; Thermomonas			PRJNA658883	GCA_014395425.1	3.4355	68.6	chromosome:NZ_CP060711.1/CP060711.1
Thermomonas carbonis	KCTC 42013	Xanthomonadales; Xanthomonadaceae; Thermomonas			PRJNA658882	GCA_014396975.1	3.45664	66	chromosome:NZ_CP060719.1/CP060719.1
Thermomonas paludicola	IMCC34681	Xanthomonadales; Xanthomonadaceae; Thermomonas			PRJNA772069	GCA_024498955.1	2.71735	66.2	chromosome:NZ_CP093311.1/CP093311.1
Thermomonas sp. HDW16	HDW16	Xanthomonadales; Xanthomonadaceae; Thermomonas; unclassified Thermomonas			PRJNA609869	GCA_011302915.1	2.79559	64.9	chromosome:NZ_CP049872.1/CP049872.1
Xanthomonas citri pv. aurantifolii	FDC 1609	Xanthomonadales; Xanthomonadaceae; Xanthomonas	lcl|NZ_CP011163.1_prot_WP_005912893.1_3527		PRJNA273983	GCA_001610815.1	5.27968	64.729	chromosome:NZ_CP011163.1/CP011163.1; plasmid pXfc32:NZ_CP011165.1/CP011165.1; plasmid pXfc37:NZ_CP011164.1/CP011164.1; plasmid pXfc46:NZ_CP011166.1/CP011166.1
Xanthomonas cucurbitae	MI_359	Xanthomonadales; Xanthomonadaceae; Xanthomonas			PRJNA748437	GCA_028752055.1	4.61672	65.3994	chromosome:CP082215.1; plasmid unnamed:CP082216.1
Xanthomonas dyei	22-325	Xanthomonadales; Xanthomonadaceae; Xanthomonas			PRJNA874112	GCA_033441695.1	5.30001	64.3984	chromosome:CP103840.1; plasmid unnamed1:CP103841.1
Xanthomonas euroxanthea	Xanthomonas euroxanthea CPBF 766 isolated from C. illinoinensis	Xanthomonadales; Xanthomonadaceae; Xanthomonas			PRJEB43653	GCA_905367735.1	4.80652	66.1	chromosome 1:NZ_HG999364.1/HG999364.1
Xanthomonas euvesicatoria pv. citrumelo F1	F1	Xanthomonadales; Xanthomonadaceae; Xanthomonas	lcl|NC_016010.1_prot_WP_005912893.1_2657	lcl|NC_016010.1_prot_WP_014090263.1_2144	PRJNA62495	GCA_000225915.1	4.96747	64.9	chromosome:NC_016010.1/CP002914.1
Xanthomonas fragariae	YL19	Xanthomonadales; Xanthomonadaceae; Xanthomonas			PRJNA715816	GCA_017603965.1	4.10764	61.9912	chromosome:NZ_CP071955.1/CP071955.1; plasmid pYL19:NZ_CP071956.1/CP071956.1
Xanthomonas hyacinthi	CFBP 1156	Xanthomonadales; Xanthomonadaceae; Xanthomonas	lcl|NZ_CP043476.1_prot_WP_046981412.1_3496		PRJNA562936	GCA_009769165.1	4.96303	68.0481	chromosome:NZ_CP043476.1/CP043476.1; plasmid unnamed:NZ_CP043477.1/CP043477.1
Xanthomonas hydrangeae	22-323	Xanthomonadales; Xanthomonadaceae; Xanthomonas			PRJNA874112	GCA_032697525.1	5.2834	64	chromosome:CP103836.1
Xanthomonas nasturtii	10053	Xanthomonadales; Xanthomonadaceae; Xanthomonas			PRJNA982082	GCA_023337365.2	4.83049	64.6	chromosome:NZ_CP142084.1/CP142084.1
Xanthomonas prunicola	Arg-1	Xanthomonadales; Xanthomonadaceae; Xanthomonas	lcl|NZ_CP094827.1_prot_WP_252162579.1_3476	lcl|NZ_CP094827.1_prot_WP_252163031.1_4164	PRJNA819403	GCA_023822485.1	5.41064	63.9	chromosome:NZ_CP094827.1/CP094827.1
Xanthomonas sacchari	LT6-16-1	Xanthomonadales; Xanthomonadaceae; Xanthomonas	lcl|CP099532.1_prot_UYK81432.1_727	lcl|CP099532.1_prot_UYK81430.1_725	PRJNA844595	GCA_025765835.1	4.83721	69	chromosome:CP099532.1
Xanthomonas theicola	CFBP 4691	Xanthomonadales; Xanthomonadaceae; Xanthomonas			PRJNA606814	GCA_014236795.1	4.7856	68.1777	chromosome:NZ_CP049017.1/CP049017.1; plasmid unnamed:NZ_CP049018.1/CP049018.1
Xanthomonas vesicatoria	LM159	Xanthomonadales; Xanthomonadaceae; Xanthomonas			PRJNA344031	GCA_001908815.1	5.39391	63.9952	chromosome:NZ_CP018470.1/CP018470.1; plasmid pLM159.1:NZ_CP018468.1/CP018468.1; plasmid pLM159.2:NZ_CP018471.1/CP018471.1; plasmid pLM159.3:NZ_CP018469.1/CP018469.1
Xanthomonas sp. CFBP 8445	CFBP 8445	Xanthomonadales; Xanthomonadaceae; Xanthomonas; unclassified Xanthomonas	lcl|NZ_CP102594.1_prot_WP_263392327.1_742	lcl|NZ_CP102594.1_prot_WP_263392325.1_740	PRJNA865934	GCA_025666235.1	4.86998	69.3	chromosome:NZ_CP102594.1/CP102594.1
Xanthomonas albilineans GPE PC73	GPE PC73	Xanthomonadales; Xanthomonadaceae; Xanthomonas; Xanthomonas albilineans	lcl|NC_013722.1_prot_WP_012916060.1_1520		PRJEA16687	GCA_000087965.1	3.8523	62.9055	chromosome:NC_013722.1/FP565176.1; plasmid plasmI:NC_017557.1/FP340279.1; plasmid plasmII:NC_017556.1/FP340278.1; plasmid plasmIII:NC_017555.1/FP340277.1
Xanthomonas arboricola pv. corylina	301	Xanthomonadales; Xanthomonadaceae; Xanthomonas; Xanthomonas arboricola			PRJEB42844	GCA_905220715.1	5.29422	65.3805	chromosome XAC301:HG992338.1; plasmid XAC301_p24:HG992339.1
Xanthomonas axonopodis pv. vasculorum	NCPPB 796	Xanthomonadales; Xanthomonadaceae; Xanthomonas; Xanthomonas axonopodis; Xanthomonas axonopodis subcluster 9.3	lcl|NZ_CP053649.1_prot_WP_042823036.1_2800		PRJNA629348	GCA_013177355.1	4.88678	64.0887	chromosome:NZ_CP053649.1/CP053649.1; plasmid unamed1:NZ_CP053650.1/CP053650.1; plasmid unamed2:NZ_CP053651.1/CP053651.1
Xanthomonas campestris pv. campestris str. ATCC 33913	ATCC 33913	Xanthomonadales; Xanthomonadaceae; Xanthomonas; Xanthomonas campestris; Xanthomonas campestris pv. campestris			PRJNA296	GCA_000007145.1	5.07619	65.1	chromosome:NC_003902.1/AE008922.1
Xanthomonas hortorum pv. vitians	LM16734	Xanthomonadales; Xanthomonadaceae; Xanthomonas; Xanthomonas hortorum			PRJNA530964	GCA_014338485.1	5.27056	63.6609	chromosome:NZ_CP060399.1/CP060399.1; plasmid pLM16734:NZ_CP060400.1/CP060400.1
Xanthomonas oryzae pv. oryzae	IXO630	Xanthomonadales; Xanthomonadaceae; Xanthomonas; Xanthomonas oryzae	lcl|NZ_CP059585.1_prot_WP_012444424.1_1474	lcl|NZ_CP059585.1_prot_WP_075239395.1_4575	PRJNA269474	GCA_001928985.2	5.0875	63.6	chromosome:NZ_CP059585.1/CP059585.1
Xanthomonas perforans 91-118	91-118	Xanthomonadales; Xanthomonadaceae; Xanthomonas; Xanthomonas perforans	lcl|NZ_CP019725.1_prot_WP_005912893.1_3849	lcl|NZ_CP019725.1_prot_WP_008575680.1_303	PRJNA60021	GCA_000192045.3	4.89835	65	chromosome:NZ_CP019725.1/CP019725.1
Xanthomonas phaseoli pv. phaseoli	CFBP6982	Xanthomonadales; Xanthomonadaceae; Xanthomonas; Xanthomonas phaseoli	lcl|NZ_CP020975.2_prot_WP_005912893.1_2710		PRJNA384159	GCA_002759155.2	5.23938	64.7975	chromosome:NZ_CP020975.2/CP020975.2; plasmid pA:NZ_CP020976.2/CP020976.2; plasmid pC:NZ_CP020977.2/CP020977.2; plasmid pD:NZ_CP020978.2/CP020978.2
Xanthomonas translucens pv. undulosa	ICMP11055	Xanthomonadales; Xanthomonadaceae; Xanthomonas; Xanthomonas translucens			PRJNA264445	GCA_003050685.1	4.76158	67.8	chromosome:NZ_CP009750.1/CP009750.1
Xanthomonas vasicola pv. vasculorum	SAM119	Xanthomonadales; Xanthomonadaceae; Xanthomonas; Xanthomonas vasicola	lcl|NZ_CP028127.1_prot_WP_010366880.1_2674		PRJNA439013	GCA_003015715.1	4.90977	63.2	chromosome:NZ_CP028127.1/CP028127.1
Xylella taiwanensis	PLS4A	Xanthomonadales; Xanthomonadaceae; Xylella			PRJNA780667	GCA_020990765.1	2.82477	53.3	chromosome:NZ_CP087685.1/CP087685.1
Xylella fastidiosa subsp. fastidiosa	ICMP 8742	Xanthomonadales; Xanthomonadaceae; Xylella; Xylella fastidiosa			PRJNA930964	GCA_028735855.1	2.59851	51.763	chromosome:CP117823.1; plasmid unnamed:CP117824.1
